# Supplementary material for: Bird clades with less complex appendicular skeletons tend to have higher species richness
Source: Nat Commun. 2023 Sep 19;14:5817. doi: 10.1038/s41467-023-41415-2 (PMC10509246; doi:10.1038/s41467-023-41415-2)
Supplement: Supplementary file 5 — Supplementary Data 1 [file 41467_2023_41415_MOESM5_ESM.csv]

Order	Family	Species	JetzTreeName	Humerus_length_mm	Ulna_length_mm	Radius_length_mm	Carpometacarpus_length_mm	Femur_length_mm	Tibiotarsus_length_mm	Tarsometatarsus_length_mm	Spec_no.	Reference	Body_mass_g	Foraging_niche	TrophicEcology	Habitat	Kipps.dist
Podicipediformes	Podicipedidae	Aechmophorus_clarkii	Aechmophorus_clarkii	115.95	104.25	NA	50.31	45.34	119.61	74.83	Unknown	Hini?-Frlog S. & Motani R., 2010. J.Evol.Biol., 23: 372-385.	1090.9	Aquatic dive	Aquatic predator	Wetland	79.8
Podicipediformes	Podicipedidae	Aechmophorus_occidentalis	Aechmophorus_occidentalis	116.83	104.17	NA	51.5	45.33	116.55	73.37	Unknown	Hini?-Frlog S. & Motani R., 2010. J.Evol.Biol., 23: 372-385.	1137	Aquatic dive	Aquatic predator	Wetland	75.4
Charadriiformes	Alcidae	Aethia_cristatella	Aethia_cristatella	53.1	45.08	NA	29.65	34.63	56.13	28.19	Unknown	Hini?-Frlog S. & Motani R., 2010. J.Evol.Biol., 23: 372-385.	259.4	Aquatic dive	Aquatic predator	Marine	61
Charadriiformes	Alcidae	Aethia_pusilla	Aethia_pusilla	34.51	28.79	NA	18.79	22.56	36.86	18.41	Unknown	Hini?-Frlog S. & Motani R., 2010. J.Evol.Biol., 23: 372-385.	84	Aquatic dive	Aquatic predator	Marine	37.7
Anseriformes	Anatidae	Aix_sponsa	Aix_sponsa	71.64	58.72	NA	45.91	42.49	64.55	35.7	Unknown	Hini?-Frlog S. & Motani R., 2010. J.Evol.Biol., 23: 372-385.	657.6	NA	Omnivore	Wetland	108.5
Charadriiformes	Alcidae	Alca_torda	Alca_torda	81.32	65.1	NA	42.74	44.5	75.65	34.94	Unknown	Hini?-Frlog S. & Motani R., 2010. J.Evol.Biol., 23: 372-385.	726	Aquatic dive	Aquatic predator	Marine	116.5
Charadriiformes	Alcidae	Alle_alle	Alle_alle	41	34.32	NA	22.24	26.71	43.24	19.77	Unknown	Hini?-Frlog S. & Motani R., 2010. J.Evol.Biol., 23: 372-385.	180.7	Aquatic dive	Aquatic predator	Marine	59.5
Psittaciformes	Psittacidae	Amazona_ochrocephala	Amazona_ochrocephala	62.14	74.21	NA	41.28	52.55	70.18	25.54	Unknown	Hini?-Frlog S. & Motani R., 2010. J.Evol.Biol., 23: 372-385.	476.9	NA	Omnivore	Forest	60.8
Anseriformes	Anatidae	Anas_acuta	Anas_acuta	86	75.9	NA	52.76	44.54	75.9	41.04	Unknown	Hini?-Frlog S. & Motani R., 2010. J.Evol.Biol., 23: 372-385.	944.6	Herbivore aquatic surface	Herbivore aquatic	Wetland	148.4
Anseriformes	Anatidae	Anas_americana	Anas_americana	82.37	71.06	NA	51.9	44.81	74.3	39.55	Unknown	Hini?-Frlog S. & Motani R., 2010. J.Evol.Biol., 23: 372-385.	754.61	NA	NA	NA	NA
Anseriformes	Anatidae	Anas_clypeata	Anas_clypeata	75.14	65.34	NA	46.25	39.54	65.88	36.61	Unknown	Hini?-Frlog S. & Motani R., 2010. J.Evol.Biol., 23: 372-385.	612.56	Aquatic surface	NA	NA	NA
Anseriformes	Anatidae	Anas_crecca	Anas_crecca	59.44	52.15	NA	37.43	33.83	56.91	30.58	Unknown	Hini?-Frlog S. & Motani R., 2010. J.Evol.Biol., 23: 372-385.	341.9	Herbivore aquatic surface	Herbivore aquatic	Wetland	96.6
Anseriformes	Anatidae	Anas_cyanoptera	Anas_cyanoptera	66.69	56.72	NA	40.75	36.08	60.96	34.02	Unknown	Hini?-Frlog S. & Motani R., 2010. J.Evol.Biol., 23: 372-385.	377.45	Herbivore aquatic surface	NA	NA	NA
Anseriformes	Anatidae	Anas_gibberifrons	Anas_gibberifrons	70.78	62.21	NA	43.5	39.26	64.74	36.53	Unknown	Hini?-Frlog S. & Motani R., 2010. J.Evol.Biol., 23: 372-385.	488.1	Aquatic surface	Aquatic predator	Wetland	85.2
Anseriformes	Anatidae	Anas_platyrhynchos	Anas_platyrhynchos	88.64	76.98	NA	56.88	49.27	78.02	44.11	Unknown	Hini?-Frlog S. & Motani R., 2010. J.Evol.Biol., 23: 372-385.	843.4	Herbivore aquatic surface	Herbivore aquatic	Wetland	133.5
Anseriformes	Anatidae	Anas_strepera	Anas_strepera	86.61	75.05	NA	53.78	45.31	76.53	41.39	Unknown	Hini?-Frlog S. & Motani R., 2010. J.Evol.Biol., 23: 372-385.	915.58	Herbivore aquatic surface	NA	NA	NA
Suliformes	Anhingidae	Anhinga_anhinga	Anhinga_anhinga	124.35	113.01	NA	64.73	55.01	84.25	39.82	Unknown	Hini?-Frlog S. & Motani R., 2010. J.Evol.Biol., 23: 372-385.	1235	Aquatic dive	Aquatic predator	Wetland	66.6
Charadriiformes	Laridae	Anous_stolidus	Anous_stolidus	66.32	77.31	NA	40.78	28.2	45.75	25.82	Unknown	Hini?-Frlog S. & Motani R., 2010. J.Evol.Biol., 23: 372-385.	177.8	Aquatic aerial	Aquatic predator	Marine	160.8
Anseriformes	Anatidae	Anser_albifrons	Anser_albifrons	153.01	146.9	NA	86.22	72.7	126.88	77.75	Unknown	Hini?-Frlog S. & Motani R., 2010. J.Evol.Biol., 23: 372-385.	2506.4	Herbivore ground	Herbivore terrestrial	Grassland	213.8
Passeriformes	Motacillidae	Anthus_novaeseelandiae	Anthus_novaeseelandiae	20.79	26.3	NA	13.82	17.67	30.97	24.44	Unknown	Hini?-Frlog S. & Motani R., 2010. J.Evol.Biol., 23: 372-385.	24.1	Invertivore ground	Invertivore	Grassland	19.7
Passeriformes	Corvidae	Aphelocoma_coerulescens	Aphelocoma_coerulescens	30.12	34.36	NA	18.63	31.29	52.17	39.77	Unknown	Hini?-Frlog S. & Motani R., 2010. J.Evol.Biol., 23: 372-385.	77.1	NA	Omnivore	Shrubland	20.6
Sphenisciformes	Spheniscidae	Aptenodytes_forsteri	Aptenodytes_forsteri	132.71	90.77	NA	73.17	121.45	201.02	45.67	Unknown	Hini?-Frlog S. & Motani R., 2010. J.Evol.Biol., 23: 372-385.	33569.3	Aquatic dive	Aquatic predator	Marine	6.7
Sphenisciformes	Spheniscidae	Aptenodytes_patagonicus	Aptenodytes_patagonicus	111.72	86.57	NA	71.92	99.04	177.74	48.35	Unknown	Hini?-Frlog S. & Motani R., 2010. J.Evol.Biol., 23: 372-385.	11731.1	Aquatic dive	Aquatic predator	Marine	6.2
Accipitriformes	Accipitridae	Aquila_chrysaetos	Aquila_chrysaetos	192.97	219.17	NA	107.23	128.26	165.83	107.02	Unknown	Hini?-Frlog S. & Motani R., 2010. J.Evol.Biol., 23: 372-385.	4248	Vertivore air to surface	Vertivore	Grassland	221.2
Pelecaniformes	Ardeidae	Ardea_alba	Casmerodius_albus	138.97	164.08	NA	73.86	78.22	211.67	162.48	Unknown	Hini?-Frlog S. & Motani R., 2010. J.Evol.Biol., 23: 372-385.	871.33	Aquatic ground	NA	NA	NA
Piciformes	Ramphastidae	Aulacorhynchus_prasinus	Aulacorhynchus_prasinus	35.68	45.34	NA	17.78	34.08	54.43	33.97	Unknown	Hini?-Frlog S. & Motani R., 2010. J.Evol.Biol., 23: 372-385.	170.6	Fugivore glean	Frugivore	Forest	16.7
Passeriformes	Remizidae	Auriparus_flaviceps	Auriparus_flaviceps	13.05	15.64	NA	8.35	11.46	20.92	16.11	Unknown	Hini?-Frlog S. & Motani R., 2010. J.Evol.Biol., 23: 372-385.	6.8	Invertivore glean arboreal	Invertivore	Shrubland	7.6
Anseriformes	Anatidae	Aythya_affinis	Aythya_affinis	80.83	71.31	NA	44.77	44.09	71.58	36.95	Unknown	Hini?-Frlog S. & Motani R., 2010. J.Evol.Biol., 23: 372-385.	819.5	Aquatic dive	Aquatic predator	Wetland	101
Anseriformes	Anatidae	Aythya_americana	Aythya_americana	84.72	75.16	NA	49.57	44.51	74.37	38.92	Unknown	Hini?-Frlog S. & Motani R., 2010. J.Evol.Biol., 23: 372-385.	1075.7	Herbivore aquatic surface	Herbivore aquatic	Wetland	104.6
Anseriformes	Anatidae	Aythya_australis	Aythya_australis	88.44	77.16	NA	47.78	47.23	74.49	38.32	Unknown	Hini?-Frlog S. & Motani R., 2010. J.Evol.Biol., 23: 372-385.	869.4	Aquatic dive	Aquatic predator	Wetland	100.1
Anseriformes	Anatidae	Aythya_collaris	Aythya_collaris	76.4	66.12	NA	41.79	43.45	66.6	34.24	Unknown	Hini?-Frlog S. & Motani R., 2010. J.Evol.Biol., 23: 372-385.	704.6	Herbivore aquatic dive	Herbivore aquatic	Wetland	92.6
Anseriformes	Anatidae	Aythya_fuligula	Aythya_fuligula	77.81	68.95	NA	41.99	41.69	67.44	33.95	Unknown	Hini?-Frlog S. & Motani R., 2010. J.Evol.Biol., 23: 372-385.	701.2	Herbivore aquatic dive	Herbivore aquatic	Wetland	99
Anseriformes	Anatidae	Aythya_marila	Aythya_marila	87.4	76.29	NA	47.17	47.22	77.28	38.08	Unknown	Hini?-Frlog S. & Motani R., 2010. J.Evol.Biol., 23: 372-385.	1005.4	Aquatic dive	Aquatic predator	Wetland	104.1
Anseriformes	Anatidae	Aythya_valisineria	Aythya_valisineria	94.73	83.58	NA	51.62	50.6	85.79	44.84	Unknown	Hini?-Frlog S. & Motani R., 2010. J.Evol.Biol., 23: 372-385.	1202	Herbivore aquatic dive	Herbivore aquatic	Wetland	93.4
Anseriformes	Anatidae	Biziura_lobata	Biziura_lobata	113.46	97.01	NA	53.31	60.39	103.95	49.1	Unknown	Hini?-Frlog S. & Motani R., 2010. J.Evol.Biol., 23: 372-385.	1928.5	Aquatic dive	Aquatic predator	Wetland	85.9
Passeriformes	Bombycillidae	Bombycilla_cedrorum	Bombycilla_cedrorum	19.98	25.29	NA	14.52	18.82	27.59	16.35	Unknown	Hini?-Frlog S. & Motani R., 2010. J.Evol.Biol., 23: 372-385.	31.6	Fugivore glean	Frugivore	Woodland	33.5
Charadriiformes	Alcidae	Brachyramphus_brevirostris	Brachyramphus_brevirostris	50.38	40.93	NA	27.49	24.37	41.19	16.85	Unknown	Hini?-Frlog S. & Motani R., 2010. J.Evol.Biol., 23: 372-385.	234	Aquatic dive	Aquatic predator	Marine	73.6
Charadriiformes	Alcidae	Brachyramphus_marmoratus	Brachyramphus_marmoratus	47.92	36.3	NA	25.12	23.9	40.79	16.99	Unknown	Hini?-Frlog S. & Motani R., 2010. J.Evol.Biol., 23: 372-385.	220	Aquatic dive	Aquatic predator	Marine	72.2
Anseriformes	Anatidae	Branta_bernicla	Branta_bernicla	122.27	115.15	NA	65.31	60.58	103.57	61.7	Unknown	Hini?-Frlog S. & Motani R., 2010. J.Evol.Biol., 23: 372-385.	1277.9	Herbivore ground	Herbivore terrestrial	Grassland	167.7
Anseriformes	Anatidae	Branta_canadensis	Branta_canadensis	155.26	149.75	NA	80.9	74.72	131.91	82.32	Unknown	Hini?-Frlog S. & Motani R., 2010. J.Evol.Biol., 23: 372-385.	2811.7	Herbivore ground	Herbivore terrestrial	Grassland	206.5
Anseriformes	Anatidae	Bucephala_albeola	Bucephala_albeola	62.25	53.53	NA	36.8	38.71	55.88	32.74	Unknown	Hini?-Frlog S. & Motani R., 2010. J.Evol.Biol., 23: 372-385.	397.5	Aquatic dive	Aquatic predator	Wetland	75
Anseriformes	Anatidae	Bucephala_clangula	Bucephala_clangula	78.18	67.42	NA	46.41	48.85	71.35	38.49	Unknown	Hini?-Frlog S. & Motani R., 2010. J.Evol.Biol., 23: 372-385.	918.6	Aquatic dive	Aquatic predator	Wetland	105.4
Charadriiformes	Burhinidae	Burhinus_bistratus	Burhinus_bistriatus	98.23	110.35	NA	46.76	59.22	128.2	116.66	Unknown	Hini?-Frlog S. & Motani R., 2010. J.Evol.Biol., 23: 372-385.	787	Invertivore ground	Invertivore	Grassland	105.7
Anseriformes	Anatidae	Cairina_scutulata	Cairina_scutulata	124.95	112.38	NA	72.42	67.73	99.81	58.15	Unknown	Hini?-Frlog S. & Motani R., 2010. J.Evol.Biol., 23: 372-385.	2937.39	NA	NA	NA	NA
Charadriiformes	Scolopacidae	Calidris_mauri	Calidris_mauri	23.81	24.78	NA	14.8	16.76	34.57	22.3	Unknown	Hini?-Frlog S. & Motani R., 2010. J.Evol.Biol., 23: 372-385.	27.8	Aquatic ground	Aquatic predator	Shrubland	45.5
Galliformes	Odontophoridae	Callipepla_californica	Callipepla_californica	34.48	30.47	NA	17.58	42.53	58.25	33.74	Unknown	Hini?-Frlog S. & Motani R., 2010. J.Evol.Biol., 23: 372-385.	165.7	NA	Omnivore	Shrubland	28.3
Passeriformes	Cardinalidae	Cardinalis_cardinalis	Cardinalis_cardinalis	22.52	25.78	NA	13.67	21.45	34.21	23.44	Unknown	Hini?-Frlog S. & Motani R., 2010. J.Evol.Biol., 23: 372-385.	42.6	NA	Omnivore	Shrubland	14.2
Cathartiformes	Cathartidae	Cathartes_aura	Cathartes_aura	156.44	185.91	NA	87.98	74.87	123.73	67.58	Unknown	Hini?-Frlog S. & Motani R., 2010. J.Evol.Biol., 23: 372-385.	1518.2	Scavenger ground	Scavenger	Human Modified	135.6
Charadriiformes	Scolopacidae	Catoptrophus_semipalmatus	Catoptrophorus_semipalmatus	64.44	70.18	NA	39.26	41.63	73.18	65.57	Unknown	Hini?-Frlog S. & Motani R., 2010. J.Evol.Biol., 23: 372-385.	245.7	Aquatic ground	NA	NA	NA
Galliformes	Phasianidae	Centrocercus_urophasianus	Centrocercus_urophasianus	81.24	84.59	NA	44.56	74.95	90.63	46.96	Unknown	Hini?-Frlog S. & Motani R., 2010. J.Evol.Biol., 23: 372-385.	1902.5	Herbivore ground	Herbivore terrestrial	Shrubland	115.6
Charadriiformes	Alcidae	Cepphus_columba	Cepphus_columba	66.12	55.59	NA	36.84	40.15	68.84	34.72	Unknown	Hini?-Frlog S. & Motani R., 2010. J.Evol.Biol., 23: 372-385.	530	Aquatic dive	Aquatic predator	Marine	69.2
Charadriiformes	Alcidae	Cepphus_grylle	Cepphus_grylle	60	51.62	NA	33.71	35.5	58.87	29.99	Unknown	Hini?-Frlog S. & Motani R., 2010. J.Evol.Biol., 23: 372-385.	378	Aquatic dive	Aquatic predator	Marine	66.5
Charadriiformes	Alcidae	Cerorhinca_monocerata	Cerorhinca_monocerata	67.24	54.9	NA	36.04	39.89	63.26	28.75	Unknown	Hini?-Frlog S. & Motani R., 2010. J.Evol.Biol., 23: 372-385.	482.2	Aquatic dive	Aquatic predator	Marine	92.9
Passeriformes	Certhiidae	Certhia_americana	Certhia_americana	12.33	15.49	NA	9.5	10.28	16.77	14.89	Unknown	Hini?-Frlog S. & Motani R., 2010. J.Evol.Biol., 23: 372-385.	8.1	Invertivore bark	Invertivore	Forest	15.3
Coraciiformes	Alcedinidae	Megaceryle_alcyon	Megaceryle_alcyon	48.81	60.27	NA	27.11	26.99	37.16	11.12	Unknown	Hini?-Frlog S. & Motani R., 2010. J.Evol.Biol., 23: 372-385.	148	Aquatic perch	Aquatic predator	Riverine	53.2
Charadriiformes	Charadriidae	Charadrius_vociferus	Charadrius_vociferus	38.72	43.29	NA	26.02	26.64	50.12	35.67	Unknown	Hini?-Frlog S. & Motani R., 2010. J.Evol.Biol., 23: 372-385.	96.4	NA	Omnivore	Wetland	83.5
Anseriformes	Anatidae	Chen_caerulescens	Chen_caerulescens	152.2	151.37	NA	85.19	75.35	134.22	83.94	Unknown	Hini?-Frlog S. & Motani R., 2010. J.Evol.Biol., 23: 372-385.	2636.15	Herbivore ground	NA	NA	NA
Anseriformes	Anatidae	Chen_canagica	Chen_canagica	141.68	135.11	NA	79.41	74.14	122.81	71.15	Unknown	Hini?-Frlog S. & Motani R., 2010. J.Evol.Biol., 23: 372-385.	2136.49	NA	NA	NA	NA
Anseriformes	Anatidae	Chen_rossii	Chen_rossii	127.64	126.1	NA	71.99	61.52	111.88	70.46	Unknown	Hini?-Frlog S. & Motani R., 2010. J.Evol.Biol., 23: 372-385.	1635.99	Herbivore ground	NA	NA	NA
Passeriformes	Pipridae	Chiroxiphia_linearis	Chiroxiphia_linearis	19.31	25.57	NA	12.33	16.71	24.42	19.01	Unknown	Hini?-Frlog S. & Motani R., 2010. J.Evol.Biol., 23: 372-385.	17.4	Fugivore aerial	Frugivore	Woodland	6.8
Anseriformes	Anatidae	Chloephaga_melanoptera	Chloephaga_melanoptera	160.53	162.66	NA	88.59	88.04	156.27	97.25	Unknown	Hini?-Frlog S. & Motani R., 2010. J.Evol.Biol., 23: 372-385.	2037	Herbivore ground	Herbivore terrestrial	Wetland	152.8
Caprimulgiformes	Caprimulgidae	Chordeiles_acutipennis	Chordeiles_acutipennis	34.14	44.39	NA	24.41	19.02	26.28	13.97	Unknown	Hini?-Frlog S. & Motani R., 2010. J.Evol.Biol., 23: 372-385.	48.4	Invertivore aerial	Invertivore	Shrubland	92.5
Passeriformes	Cinclidae	Cinclus_mexicanus	Cinclus_mexicanus	22.68	26.96	NA	17.45	21.06	38.47	29.64	Unknown	Hini?-Frlog S. & Motani R., 2010. J.Evol.Biol., 23: 372-385.	56.7	Generalist	Aquatic predator	Riverine	23.6
Anseriformes	Anatidae	Clangula_hyemalis	Clangula_hyemalis	72.18	64.55	NA	44.91	41.28	67.79	34.72	Unknown	Hini?-Frlog S. & Motani R., 2010. J.Evol.Biol., 23: 372-385.	871	Aquatic dive	Aquatic predator	Wetland	108.5
Passeriformes	Fringillidae	Coccothraustes_vespertinus	Coccothraustes_vespertinus	23.51	28.56	NA	17.64	22.34	33.53	21.09	Unknown	Hini?-Frlog S. & Motani R., 2010. J.Evol.Biol., 23: 372-385.	57.3	NA	NA	NA	NA
Cuculiformes	Cuculidae	Coccyzus_americanus	Coccyzus_americanus	29.87	28.54	NA	15.49	27.46	38.26	24.76	Unknown	Hini?-Frlog S. & Motani R., 2010. J.Evol.Biol., 23: 372-385.	64	Invertivore glean arboreal	Invertivore	Forest	62.4
Passeriformes	Thraupidae	Cyclorrhynchus_psittacula	Camarhynchus_psittacula	55.25	48.64	NA	30.86	33.94	55.59	29.56	Unknown	Hini?-Frlog S. & Motani R., 2010. J.Evol.Biol., 23: 372-385.	18.7	Invertivore glean arboreal	NA	NA	NA
Anseriformes	Anatidae	Cygnus_atratus	Cygnus_atratus	238.35	221.84	NA	110.72	87.01	169.42	99.04	Unknown	Hini?-Frlog S. & Motani R., 2010. J.Evol.Biol., 23: 372-385.	5623.2	Herbivore aquatic surface	Herbivore aquatic	Wetland	206
Anseriformes	Anatidae	Cygnus_columbianus	Cygnus_columbianus	248.85	226.07	NA	114.08	89.19	172.88	101.19	Unknown	Hini?-Frlog S. & Motani R., 2010. J.Evol.Biol., 23: 372-385.	6378	Herbivore aquatic surface	Herbivore aquatic	Wetland	243.8
Anseriformes	Anatidae	Dendrocygna_autumnalis	Dendrocygna_autumnalis	100.21	102.87	NA	55.81	54.31	95.74	60.44	Unknown	Hini?-Frlog S. & Motani R., 2010. J.Evol.Biol., 23: 372-385.	755.3	Herbivore ground	Herbivore terrestrial	Wetland	79.1
Anseriformes	Anatidae	Dendrocygna_bicolor	Dendrocygna_bicolor	95.19	99.07	NA	50.33	50.68	88.43	56.12	Unknown	Hini?-Frlog S. & Motani R., 2010. J.Evol.Biol., 23: 372-385.	756.4	NA	Omnivore	Wetland	65.5
Anseriformes	Anatidae	Dendrocygna_javanica	Dendrocygna_javanica	89.14	93.27	NA	46.2	46.18	79.14	49.76	Unknown	Hini?-Frlog S. & Motani R., 2010. J.Evol.Biol., 23: 372-385.	519.6	Generalist	Herbivore aquatic	Wetland	62.8
Passeriformes	Mimidae	Dumetella_carolinensis	Dumetella_carolinensis	21.96	25.33	NA	14.13	22.11	38.02	27.54	Unknown	Hini?-Frlog S. & Motani R., 2010. J.Evol.Biol., 23: 372-385.	35.3	Invertivore glean arboreal	Invertivore	Shrubland	16.8
Passeriformes	Tyrannidae	Empidonax_difficilis	Empidonax_difficilis	15.03	20.5	NA	10.49	13.05	22.9	17.63	Unknown	Hini?-Frlog S. & Motani R., 2010. J.Evol.Biol., 23: 372-385.	10.7	Invertivore sally air	Invertivore	Forest	14.1
Passeriformes	Alaulidae	Eremophila_alpestris	Eremophila_alpestris	22.23	27.22	NA	15.01	18.09	28.34	22.03	Unknown	Hini?-Frlog S. & Motani R., 2010. J.Evol.Biol., 23: 372-385.	33.3	NA	Omnivore	Grassland	41.7
Sphenisciformes	Spheniscidae	Eudyptes_chrysocome	Eudyptes_chrysocome	59.65	42.08	NA	34.14	64.48	98.81	26.84	Unknown	Hini?-Frlog S. & Motani R., 2010. J.Evol.Biol., 23: 372-385.	2327.9	Aquatic dive	Aquatic predator	Marine	6.3
Sphenisciformes	Spheniscidae	Eudyptes_chrysolophus	Eudyptes_chrysolophus	72.99	55.74	NA	46.4	77.85	119.27	31.98	Unknown	Hini?-Frlog S. & Motani R., 2010. J.Evol.Biol., 23: 372-385.	4485.1	Aquatic dive	Aquatic predator	Marine	6.7
Sphenisciformes	Spheniscidae	Eudyptula_minor	Eudyptula_minor	47.22	33.56	NA	26.71	52.92	74.43	23.55	Unknown	Hini?-Frlog S. & Motani R., 2010. J.Evol.Biol., 23: 372-385.	1107.8	Aquatic dive	Aquatic predator	Marine	3.8
Falconiformes	Falconidae	Falco_sparverius	Falco_sparverius	44.04	49.42	NA	28.33	37.18	50.36	36.58	Unknown	Hini?-Frlog S. & Motani R., 2010. J.Evol.Biol., 23: 372-385.	114.6	NA	Omnivore	Grassland	77.9
Passeriformes	Muscicapidae	Ficedula_narcissina	Ficedula_narcissina	17.57	21.45	NA	12.36	17.81	32.3	26.53	Unknown	Hini?-Frlog S. & Motani R., 2010. J.Evol.Biol., 23: 372-385.	13.1	Invertivore glean arboreal	Invertivore	Forest	22.6
Charadriiformes	Alcidae	Fratercula_arctica	Fratercula_arctica	65.49	51.86	NA	36.76	39.72	63.56	28.31	Unknown	Hini?-Frlog S. & Motani R., 2010. J.Evol.Biol., 23: 372-385.	593	Aquatic dive	Aquatic predator	Marine	83.8
Charadriiformes	Alcidae	Fratercula_cirrhata	Fratercula_cirrhata	77.2	61.57	NA	45.48	47.92	76.78	35.2	Unknown	Hini?-Frlog S. & Motani R., 2010. J.Evol.Biol., 23: 372-385.	774.4	Aquatic dive	Aquatic predator	Marine	96.6
Charadriiformes	Alcidae	Fratercula_corniculata	Fratercula_corniculata	70.5	57.17	NA	38.13	42.29	65.51	29.61	Unknown	Hini?-Frlog S. & Motani R., 2010. J.Evol.Biol., 23: 372-385.	536.1	Aquatic dive	Aquatic predator	Marine	96.8
Suliformes	Fregatidae	Fregata_minor	Fregata_minor	187.89	244.7	NA	74.17	50.68	67.69	19.7	Unknown	Hini?-Frlog S. & Motani R., 2010. J.Evol.Biol., 23: 372-385.	1274.7	Aquatic aerial	Aquatic predator	Marine	364.5
Procellariiformes	Procellariidae	Fulmarus_glacialis	Fulmarus_glacialis	106.19	102.24	NA	37.02	44.72	83.75	50.46	Unknown	Hini?-Frlog S. & Motani R., 2010. J.Evol.Biol., 23: 372-385.	611.9	Aquatic surface	Aquatic predator	Marine	162.5
Galbuliformes	Galbulidae	Galbula_ruficauda	Galbula_ruficauda	23.17	30.09	NA	17.19	14.81	21.35	13.01	Unknown	Hini?-Frlog S. & Motani R., 2010. J.Evol.Biol., 23: 372-385.	26.5	Invertivore sally air	Invertivore	Forest	16.6
Charadriiformes	Scolopacidae	Gallinago_gallinago	Gallinago_gallinago	37.71	39.59	NA	19.22	31.93	51.14	33.11	Unknown	Hini?-Frlog S. & Motani R., 2010. J.Evol.Biol., 23: 372-385.	112.9	Aquatic ground	Aquatic predator	Wetland	56.6
Gaviiformes	Gaviidae	Gavia_adamsii	Gavia_adamsii	201.11	162.04	NA	78.9	60.97	147.79	90.9	Unknown	Hini?-Frlog S. & Motani R., 2010. J.Evol.Biol., 23: 372-385.	4944.3	Aquatic dive	Aquatic predator	Wetland	190.2
Gaviiformes	Gaviidae	Gavia_arctica	Gavia_arctica	141.91	113.77	NA	55.53	41.45	110.69	69.3	Unknown	Hini?-Frlog S. & Motani R., 2010. J.Evol.Biol., 23: 372-385.	2251.1	Aquatic dive	Aquatic predator	Wetland	145.3
Gaviiformes	Gaviidae	Gavia_immer	Gavia_immer	180.94	145.99	NA	71.17	53.95	135.78	84.54	Unknown	Hini?-Frlog S. & Motani R., 2010. J.Evol.Biol., 23: 372-385.	4956.8	Aquatic dive	Aquatic predator	Wetland	178
Gaviiformes	Gaviidae	Gavia_pacifica	Gavia_pacifica	149.55	120.69	NA	59.08	42.84	114.3	73.53	Unknown	Hini?-Frlog S. & Motani R., 2010. J.Evol.Biol., 23: 372-385.	2251.1	Aquatic dive	Aquatic predator	Wetland	139
Gaviiformes	Gaviidae	Gavia_stellata	Gavia_stellata	141.84	114.88	NA	54.55	39	116.93	75.68	Unknown	Hini?-Frlog S. & Motani R., 2010. J.Evol.Biol., 23: 372-385.	1486	Aquatic dive	Aquatic predator	Wetland	130.7
Strigiformes	Strigidae	Glaucidium_gnoma	Glaucidium_gnoma	33.43	38.8	NA	22.06	27.53	37.03	19.48	Unknown	Hini?-Frlog S. & Motani R., 2010. J.Evol.Biol., 23: 372-385.	61.3	Invertivore sally ground	Invertivore	Forest	17.4
Gruiformes	Gruidae	Grus_canadensis	Grus_canadensis	188.54	210.95	NA	69.39	107.1	218.84	186.12	Unknown	Hini?-Frlog S. & Motani R., 2010. J.Evol.Biol., 23: 372-385.	4296.22	NA	NA	NA	NA
Charadriiformes	Laridae	Gygis_alba	Gygis_alba	47.93	58.43	NA	22.69	22.93	29.16	12.53	Unknown	Hini?-Frlog S. & Motani R., 2010. J.Evol.Biol., 23: 372-385.	117	Aquatic aerial	Aquatic predator	Marine	169.2
Charadriiformes	Haematopodidae	Haematopus_palliatus	Haematopus_palliatus	81.01	89.22	NA	39.4	54.5	90.95	58.32	Unknown	Hini?-Frlog S. & Motani R., 2010. J.Evol.Biol., 23: 372-385.	601.5	Aquatic ground	Aquatic predator	Coastal	117.5
Charadriiformes	Recurvirostridae	Himantopus_mexicanus	Himantopus_mexicanus	54.04	59.78	NA	22.19	32.05	110.36	103.44	Unknown	Hini?-Frlog S. & Motani R., 2010. J.Evol.Biol., 23: 372-385.	176.82	Aquatic ground	NA	NA	NA
Anseriformes	Anatidae	Histrionicus_histrionicus	Histrionicus_histrionicus	65.18	56.27	NA	42.39	42.56	68.41	36.75	Unknown	Hini?-Frlog S. & Motani R., 2010. J.Evol.Biol., 23: 372-385.	561.6	Aquatic dive	Aquatic predator	Marine	95
Charadriiformes	Jacanidae	Jacana_spinosa	Jacana_spinosa	39.96	44.85	NA	21.18	29.94	77.95	57.34	Unknown	Hini?-Frlog S. & Motani R., 2010. J.Evol.Biol., 23: 372-385.	94	Aquatic ground	Aquatic predator	Wetland	28.3
Passeriformes	Laniidae	Lanius_ludovicianus	Lanius_ludovicianus	24.31	28.87	NA	21.81	22.73	36.76	27.17	Unknown	Hini?-Frlog S. & Motani R., 2010. J.Evol.Biol., 23: 372-385.	51.6	Invertivore sally ground	Invertivore	Shrubland	21.7
Charadriiformes	Laridae	Larus_californicus	Larus_californicus	112.59	128.47	NA	42.6	47.9	89.32	55.87	Unknown	Hini?-Frlog S. & Motani R., 2010. J.Evol.Biol., 23: 372-385.	683.4	NA	Omnivore	Coastal	220.2
Charadriiformes	Laridae	Larus_canus	Larus_canus	92.63	103.82	NA	35.97	40.8	70.69	51.02	Unknown	Hini?-Frlog S. & Motani R., 2010. J.Evol.Biol., 23: 372-385.	412.5	NA	Omnivore	Coastal	206.2
Charadriiformes	Laridae	Larus_delawarensis	Larus_delawarensis	102.54	116.28	NA	40.11	46.31	88.46	58.01	Unknown	Hini?-Frlog S. & Motani R., 2010. J.Evol.Biol., 23: 372-385.	516.3	NA	Omnivore	Coastal	205.5
Charadriiformes	Laridae	Larus_glaucescens	Larus_glaucescens	135.12	149.51	NA	56.57	65	116.41	71.93	Unknown	Hini?-Frlog S. & Motani R., 2010. J.Evol.Biol., 23: 372-385.	1056.5	Generalist	Aquatic predator	Coastal	218.2
Charadriiformes	Laridae	Larus_heermanni	Larus_heermanni	103.46	117.06	NA	42.68	48.03	86.19	57.62	Unknown	Hini?-Frlog S. & Motani R., 2010. J.Evol.Biol., 23: 372-385.	500	Generalist	Aquatic predator	Coastal	185.8
Charadriiformes	Laridae	Larus_occidentalis	Larus_occidentalis	126.98	141.87	NA	51.57	61.7	109.85	70.02	Unknown	Hini?-Frlog S. & Motani R., 2010. J.Evol.Biol., 23: 372-385.	922.8	NA	Omnivore	Marine	200.6
Gruiformes	Rallidae	Laterallus_jamaicensis	Laterallus_jamaicensis	22.85	18.37	NA	12.29	24.26	33.67	20.39	Unknown	Hini?-Frlog S. & Motani R., 2010. J.Evol.Biol., 23: 372-385.	32.6	Aquatic ground	Aquatic predator	Wetland	14.1
Passeriformes	Furnariidae	Lepidocolaptes_affinis	Lepidocolaptes_affinis	23.08	28.26	NA	19.21	18.23	26.13	20.34	Unknown	Hini?-Frlog S. & Motani R., 2010. J.Evol.Biol., 23: 372-385.	35	Invertivore bark	Invertivore	Forest	25.6
Anseriformes	Anatidae	Lophodytes_cucullatus	Lophodytes_cucullatus	65.25	54.26	NA	43.95	38.85	58.62	31.37	Unknown	Hini?-Frlog S. & Motani R., 2010. J.Evol.Biol., 23: 372-385.	613.8	Aquatic dive	Aquatic predator	Wetland	95
Anseriformes	Anatidae	Malacorhynchus_membranaceus	Malacorhynchus_membranaceus	66.55	60.99	NA	37.01	36.82	63.91	36.08	Unknown	Hini?-Frlog S. & Motani R., 2010. J.Evol.Biol., 23: 372-385.	372.8	NA	Omnivore	Wetland	81.6
Anseriformes	Anatidae	Melanitta_fusca	Melanitta_fusca	97.33	87.68	NA	55.07	55.27	90.65	47.74	Unknown	Hini?-Frlog S. & Motani R., 2010. J.Evol.Biol., 23: 372-385.	1800.2	Aquatic dive	Aquatic predator	Wetland	125.8
Anseriformes	Anatidae	Melanitta_nigra	Melanitta_nigra	92.15	83.71	NA	48.15	51.67	86.17	44.99	Unknown	Hini?-Frlog S. & Motani R., 2010. J.Evol.Biol., 23: 372-385.	1050	Aquatic dive	Aquatic predator	Wetland	100.5
Anseriformes	Anatidae	Melanitta_perspicillata	Melanitta_perspicillata	81.94	74.1	NA	48.86	49.15	80.3	43.11	Unknown	Hini?-Frlog S. & Motani R., 2010. J.Evol.Biol., 23: 372-385.	1096.3	Aquatic dive	Aquatic predator	Wetland	115
Galliformes	Phasianidae	Meleagris_ocellata	Meleagris_ocellata	113.83	117.42	NA	83.44	104.28	170.89	123.32	Unknown	Hini?-Frlog S. & Motani R., 2010. J.Evol.Biol., 23: 372-385.	5525	NA	Omnivore	Forest	96.9
Anseriformes	Anatidae	Mergus_merganser	Mergus_merganser	93.94	79.08	NA	63.67	53.05	87.35	49.86	Unknown	Hini?-Frlog S. & Motani R., 2010. J.Evol.Biol., 23: 372-385.	1451	Aquatic dive	Aquatic predator	Riverine	123.8
Anseriformes	Anatidae	Mergus_serrator	Mergus_serrator	75.58	63.09	NA	52.54	40.83	70.95	40.49	Unknown	Hini?-Frlog S. & Motani R., 2010. J.Evol.Biol., 23: 372-385.	1015.2	Aquatic dive	Aquatic predator	Wetland	114.8
Coraciiformes	Momotidae	Momotus_mexicanus	Momotus_mexicanus	35.14	41.94	NA	25.86	25.61	37.56	24.87	Unknown	Hini?-Frlog S. & Motani R., 2010. J.Evol.Biol., 23: 372-385.	75.7	Generalist	Invertivore	Woodland	19.6
Passeriformes	Monarchidae	Monarcha_takatsukasae	Monarcha_takatsukasae	14.56	17.6	NA	12.93	14.75	27.54	22.86	Unknown	Hini?-Frlog S. & Motani R., 2010. J.Evol.Biol., 23: 372-385.	36	Invertivore glean arboreal	NA	NA	NA
Galbuliformes	Bucconidae	Monasa_morphoeus	Monasa_morphoeus	35	43.2	NA	24.41	21.92	31.72	19.5	Unknown	Hini?-Frlog S. & Motani R., 2010. J.Evol.Biol., 23: 372-385.	87.9	Invertivore sally surface	Invertivore	Forest	27.6
Suliformes	Sulidae	Morus_bassanus	Morus_bassanus	189.82	196.92	NA	73.73	71.66	101.21	59.2	Unknown	Hini?-Frlog S. & Motani R., 2010. J.Evol.Biol., 23: 372-385.	2998.7	Aquatic plunge	Aquatic predator	Marine	300.5
Suliformes	Sulidae	Morus_capensis	Morus_capensis	213.04	187.21	NA	67.92	68.79	100.1	59.07	Unknown	Hini?-Frlog S. & Motani R., 2010. J.Evol.Biol., 23: 372-385.	2643.4	Aquatic plunge	Aquatic predator	Marine	269
Anseriformes	Anatidae	Netta_peposaca	Netta_peposaca	96.54	82.99	NA	58.49	48.89	81.84	45.78	Unknown	Hini?-Frlog S. & Motani R., 2010. J.Evol.Biol., 23: 372-385.	1000	Herbivore aquatic surface	Herbivore aquatic	Wetland	102.5
Anseriformes	Anatidae	Nettapus_coromandelianus	Nettapus_coromandelianus	57.92	51.01	NA	33.33	29.87	48.86	26.92	Unknown	Hini?-Frlog S. & Motani R., 2010. J.Evol.Biol., 23: 372-385.	391.3	Herbivore aquatic surface	Herbivore aquatic	Wetland	69.2
Tinamiformes	Tinamidae	Nothoprocta_ornata	Nothoprocta_ornata	57.89	61.29	NA	33.66	59.72	76.58	42.11	Unknown	Hini?-Frlog S. & Motani R., 2010. J.Evol.Biol., 23: 372-385.	619.3	NA	Omnivore	Grassland	48.5
Charadriiformes	Scolopacidae	Numenius_americanus	Numenius_americanus	95.33	106.91	NA	37.58	55.59	105.48	85.49	Unknown	Hini?-Frlog S. & Motani R., 2010. J.Evol.Biol., 23: 372-385.	583.9	NA	Omnivore	Grassland	132.6
Procellariiformes	Oceanitidae	Oceanites_gracilis	Oceanites_gracilis	16.59	15.73	NA	12.09	11.27	37.39	29.97	Unknown	Hini?-Frlog S. & Motani R., 2010. J.Evol.Biol., 23: 372-385.	16.7	Aquatic aerial	Aquatic predator	Marine	79.4
Procellariiformes	Oceanitidae	Oceanites_oceanicus	Oceanites_oceanicus	22.34	19.99	NA	14.85	14.64	44.76	33.69	Unknown	Hini?-Frlog S. & Motani R., 2010. J.Evol.Biol., 23: 372-385.	30.4	Aquatic aerial	Aquatic predator	Marine	86.6
Procellariiformes	Hydrobatidae	Oceanodroma_furcata	Oceanodroma_furcata	35.64	34.38	NA	20.71	17.67	38.57	26.14	Unknown	Hini?-Frlog S. & Motani R., 2010. J.Evol.Biol., 23: 372-385.	59.73	Aquatic aerial	NA	NA	NA
Procellariiformes	Hydrobatidae	Oceanodroma_homochroa	Oceanodroma_homochroa	31.44	30.92	NA	17.78	15.08	33.73	22.63	Unknown	Hini?-Frlog S. & Motani R., 2010. J.Evol.Biol., 23: 372-385.	36.9	Aquatic aerial	NA	NA	NA
Procellariiformes	Hydrobatidae	Oceanodroma_leucorhoa	Oceanodroma_leucorhoa	34.89	34.86	NA	18.8	15.66	34.26	22.77	Unknown	Hini?-Frlog S. & Motani R., 2010. J.Evol.Biol., 23: 372-385.	36.71	Aquatic aerial	NA	NA	NA
Procellariiformes	Hydrobatidae	Oceanodroma_melania	Oceanodroma_melania	41.57	41.85	NA	23.27	17.15	40.71	32.52	Unknown	Hini?-Frlog S. & Motani R., 2010. J.Evol.Biol., 23: 372-385.	61.5	Aquatic aerial	NA	NA	NA
Galliformes	Odontophoridae	Oreortyx_pictus	Oreortyx_pictus	38.74	37.02	NA	22.09	44.59	61.56	36.3	Unknown	Hini?-Frlog S. & Motani R., 2010. J.Evol.Biol., 23: 372-385.	233	NA	Omnivore	Shrubland	41.4
Anseriformes	Anatidae	Oxyura_jamaicensis	Oxyura_jamaicensis	69.5	60.45	NA	35.46	39.37	62.98	33.77	Unknown	Hini?-Frlog S. & Motani R., 2010. J.Evol.Biol., 23: 372-385.	608.2	Aquatic dive	Aquatic predator	Wetland	59.5
Procellariiformes	Procellariidae	Pagodroma_nivea	Pagodroma_nivea	67.32	63.02	NA	33.92	34.9	62.05	33	Unknown	Hini?-Frlog S. & Motani R., 2010. J.Evol.Biol., 23: 372-385.	268	Aquatic aerial	Aquatic predator	Marine	151.8
Passeriformes	Paridae	Parus_carolinensis	Parus_carolinensis	13.9	17.12	NA	9.26	12.19	21.34	15.66	Unknown	Hini?-Frlog S. & Motani R., 2010. J.Evol.Biol., 23: 372-385.	9.99	Invertivore glean arboreal	NA	NA	NA
Passeriformes	Passeridae	Passer_domesticus	Passer_domesticus	18.64	20.89	NA	12.37	17.99	27.47	18.69	Unknown	Hini?-Frlog S. & Motani R., 2010. J.Evol.Biol., 23: 372-385.	26.5	Granivore ground	Granivore	Human Modified	20.4
Procellariiformes	Pelecanoididae	Pelecanoides_urinatrix	Pelecanoides_urinatrix	43	33.87	NA	24.99	22.73	41.71	25.6	Unknown	Hini?-Frlog S. & Motani R., 2010. J.Evol.Biol., 23: 372-385.	152.1	Aquatic dive	Aquatic predator	Marine	56.8
Pelecaniformes	Pelecanidae	Pelecanus_erythrorhynchos	Pelecanus_erythrorhynchos	297.2	337.37	NA	145.7	106.41	169.06	118.27	Unknown	Hini?-Frlog S. & Motani R., 2010. J.Evol.Biol., 23: 372-385.	5608.5	Aquatic surface	Aquatic predator	Wetland	251
Pelecaniformes	Pelecanidae	Pelecanus_occidentalis	Pelecanus_occidentalis	288.54	343.53	NA	132.74	94.29	130.03	85.7	Unknown	Hini?-Frlog S. & Motani R., 2010. J.Evol.Biol., 23: 372-385.	3427.8	Aquatic plunge	Aquatic predator	Marine	241
Pelecaniformes	Pelecanidae	Pelecanus_onocrotalus	Pelecanus_onocrotalus	343.33	397.83	NA	159.78	123.05	195.08	136.39	Unknown	Hini?-Frlog S. & Motani R., 2010. J.Evol.Biol., 23: 372-385.	9322.3	Aquatic surface	Aquatic predator	Wetland	266.8
Passeriformes	Hirundinidae	Petrochelidon_pyrrhonota	Petrochelidon_pyrrhonota	15.21	23.47	NA	16.55	13.84	22.16	12.38	Unknown	Hini?-Frlog S. & Motani R., 2010. J.Evol.Biol., 23: 372-385.	21.6	Invertivore aerial	Invertivore	Grassland	54.2
Phaethontiformes	Phaethontidae	Phaethon_aethereus	Phaethon_aethereus	92.05	95.9	NA	47.78	36.37	51.26	27.71	Unknown	Hini?-Frlog S. & Motani R., 2010. J.Evol.Biol., 23: 372-385.	750	Aquatic plunge	Aquatic predator	Marine	211.8
Phaethontiformes	Phaethontidae	Phaethon_lepturus	Phaethon_lepturus	79.91	86.52	NA	42	24.45	43.28	22.11	Unknown	Hini?-Frlog S. & Motani R., 2010. J.Evol.Biol., 23: 372-385.	328	Aquatic plunge	Aquatic predator	Marine	188.5
Phaethontiformes	Phaethontidae	Phaethon_rubricauda	Phaethon_rubricauda	101.23	110.45	NA	51.55	36.94	55.33	29.02	Unknown	Hini?-Frlog S. & Motani R., 2010. J.Evol.Biol., 23: 372-385.	671.9	Aquatic plunge	Aquatic predator	Marine	226
Passeriformes	Ptiliogonatidae	Phainopepla_nitens	Phainopepla_nitens	21.42	27.17	NA	14.55	17.5	26.28	18.19	Unknown	Hini?-Frlog S. & Motani R., 2010. J.Evol.Biol., 23: 372-385.	22.1	Fugivore glean	Frugivore	Shrubland	16.6
Suliformes	Phalacrocoracidae	Phalacrocorax_africanus	Phalacrocorax_africanus	94.68	99.47	NA	47.48	38.33	62.36	36.82	Unknown	Hini?-Frlog S. & Motani R., 2010. J.Evol.Biol., 23: 372-385.	545	Aquatic dive	NA	NA	NA
Suliformes	Phalacrocoracidae	Phalacrocorax_atriceps	Phalacrocorax_atriceps	152.87	166.23	NA	68.4	65.96	121.12	65.4	Unknown	Hini?-Frlog S. & Motani R., 2010. J.Evol.Biol., 23: 372-385.	2000	Aquatic dive	NA	NA	NA
Suliformes	Phalacrocoracidae	Phalacrocorax_auritus	Phalacrocorax_auritus	152.35	160.99	NA	73.27	59.67	103.72	54.63	Unknown	Hini?-Frlog S. & Motani R., 2010. J.Evol.Biol., 23: 372-385.	1806.49	Aquatic dive	NA	NA	NA
Suliformes	Phalacrocoracidae	Phalacrocorax_bougainvillii	Phalacrocorax_bougainvillii	155.48	167.69	NA	66.16	56.68	118.54	66.58	Unknown	Hini?-Frlog S. & Motani R., 2010. J.Evol.Biol., 23: 372-385.	2485	Aquatic dive	NA	NA	NA
Suliformes	Phalacrocoracidae	Phalacrocorax_brasilianus	Phalacrocorax_brasilianus	123.85	129.68	NA	60.86	48.77	82.44	52.42	Unknown	Hini?-Frlog S. & Motani R., 2010. J.Evol.Biol., 23: 372-385.	1239.29	Aquatic dive	NA	NA	NA
Suliformes	Phalacrocoracidae	Phalacrocorax_capensis	Phalacrocorax_capensis	121.64	129.56	NA	57.94	48.9	95.23	57.46	Unknown	Hini?-Frlog S. & Motani R., 2010. J.Evol.Biol., 23: 372-385.	1211.7	Aquatic dive	Aquatic predator	Marine	99.3
Suliformes	Phalacrocoracidae	Phalacrocorax_carbo	Phalacrocorax_carbo	156.17	166.39	NA	75.28	60.39	105.14	64.5	Unknown	Hini?-Frlog S. & Motani R., 2010. J.Evol.Biol., 23: 372-385.	2529	Aquatic dive	Aquatic predator	Wetland	124.2
Suliformes	Phalacrocoracidae	Phalacrocorax_coronatus	Phalacrocorax_coronatus	95.65	100.09	NA	47.92	43.93	68.71	42.23	Unknown	Hini?-Frlog S. & Motani R., 2010. J.Evol.Biol., 23: 372-385.	762.19	Aquatic dive	NA	NA	NA
Suliformes	Phalacrocoracidae	Phalacrocorax_harrisi	Phalacrocorax_harrisi	93.37	76.54	NA	39.56	67.57	128.27	68.37	Unknown	Hini?-Frlog S. & Motani R., 2010. J.Evol.Biol., 23: 372-385.	3016.62	Aquatic dive	NA	NA	NA
Suliformes	Phalacrocoracidae	Phalacrocorax_magellanicus	Phalacrocorax_magellanicus	121.72	127.67	NA	58.1	57.96	93.54	55.5	Unknown	Hini?-Frlog S. & Motani R., 2010. J.Evol.Biol., 23: 372-385.	1483.44	Aquatic dive	NA	NA	NA
Suliformes	Phalacrocoracidae	Phalacrocorax_melanoleucos	Phalacrocorax_melanoleucos	105.31	109.57	NA	53.57	42.33	65.16	38.71	Unknown	Hini?-Frlog S. & Motani R., 2010. J.Evol.Biol., 23: 372-385.	727.36	Aquatic dive	NA	NA	NA
Suliformes	Phalacrocoracidae	Phalacrocorax_neglectus	Phalacrocorax_neglectus	134.3	141.2	NA	59.77	58.96	100.12	60.61	Unknown	Hini?-Frlog S. & Motani R., 2010. J.Evol.Biol., 23: 372-385.	1944.2	Aquatic dive	Aquatic predator	Marine	90.8
Suliformes	Phalacrocoracidae	Phalacrocorax_pelagicus	Phalacrocorax_pelagicus	117.92	125.61	NA	57.19	51.6	88.39	50.14	Unknown	Hini?-Frlog S. & Motani R., 2010. J.Evol.Biol., 23: 372-385.	1843.95	Aquatic dive	NA	NA	NA
Suliformes	Phalacrocoracidae	Phalacrocorax_penicillatus	Phalacrocorax_penicillatus	142.08	149.77	NA	62.79	59.4	116.66	63.89	Unknown	Hini?-Frlog S. & Motani R., 2010. J.Evol.Biol., 23: 372-385.	2224.24	Aquatic dive	NA	NA	NA
Suliformes	Phalacrocoracidae	Phalacrocorax_urile	Phalacrocorax_urile	125.02	133.73	NA	61.06	58.29	96.85	53.32	Unknown	Hini?-Frlog S. & Motani R., 2010. J.Evol.Biol., 23: 372-385.	2117.66	Aquatic dive	NA	NA	NA
Suliformes	Phalacrocoracidae	Phalacrocorax_varius	Phalacrocorax_varius	143.64	149.35	NA	69.14	58.56	102.03	64.15	Unknown	Hini?-Frlog S. & Motani R., 2010. J.Evol.Biol., 23: 372-385.	1940.7	Aquatic dive	Aquatic predator	Coastal	110.8
Charadriiformes	Scolopacidae	Phalaropus_fulicarius	Phalaropus_fulicarius	34.97	36.01	NA	20.87	20.06	37.33	22.36	Unknown	Hini?-Frlog S. & Motani R., 2010. J.Evol.Biol., 23: 372-385.	55.6	Aquatic ground	Aquatic predator	Marine	65.4
Charadriiformes	Scolopacidae	Phalaropus_lobatus	Phalaropus_lobatus	28.18	28.91	NA	17.36	16.98	33.44	20.87	Unknown	Hini?-Frlog S. & Motani R., 2010. J.Evol.Biol., 23: 372-385.	36.7	Aquatic ground	Aquatic predator	Wetland	54.4
Charadriiformes	Scolopacidae	Steganopus_tricolor	Steganopus_tricolor	34.53	36.22	NA	21.39	21.76	45.05	32.77	Unknown	Hini?-Frlog S. & Motani R., 2010. J.Evol.Biol., 23: 372-385.	59.4	Aquatic ground	Aquatic predator	Wetland	73
Galliformes	Phasianidae	Phasianus_colchicus	Phasianus_colchicus	70.5	63.19	NA	36.91	80.39	101.19	67.73	Unknown	Hini?-Frlog S. & Motani R., 2010. J.Evol.Biol., 23: 372-385.	1120.3	NA	Omnivore	Human Modified	61.3
Phoenicopteriformes	Phoenicopteridae	Phoeniconaias_minor	Phoeniconaias_minor	161.37	174.26	NA	77.59	77.9	241.2	220.7	Unknown	Hini?-Frlog S. & Motani R., 2010. J.Evol.Biol., 23: 372-385.	1500	Herbivore aquatic ground	Herbivore aquatic	Wetland	152
Procellariiformes	Diomedeidae	Phoebastria_nigripes	Phoebastria_nigripes	266.34	267.92	NA	103.23	74.92	152.94	90.23	Unknown	Hini?-Frlog S. & Motani R., 2010. J.Evol.Biol., 23: 372-385.	3188.4	Aquatic surface	Aquatic predator	Marine	313.2
Piciformes	Picidae	Picoides_pubescens	Picoides_pubescens	22.76	27.07	NA	13.05	16.95	24.78	16.81	Unknown	Hini?-Frlog S. & Motani R., 2010. J.Evol.Biol., 23: 372-385.	25.55	Invertivore bark	NA	NA	NA
Passeriformes	Cardinalidae	Piranga_ludoviciana	Piranga_ludoviciana	21.12	26.45	NA	14.74	18.97	29.59	20.71	Unknown	Hini?-Frlog S. & Motani R., 2010. J.Evol.Biol., 23: 372-385.	28.1	Invertivore glean arboreal	Invertivore	Forest	27.2
Pelecaniformes	Threskiornithidae	Plegadis_chihi	Plegadis_chihi	87.95	101.59	NA	52.56	55.59	125.33	95.42	Unknown	Hini?-Frlog S. & Motani R., 2010. J.Evol.Biol., 23: 372-385.	616.9	Aquatic ground	Aquatic predator	Wetland	93.8
Charadriiformes	Charadriidae	Pluvialis_squatarola	Pluvialis_squatarola	54.72	100.53	NA	44.57	55.57	116.11	104.14	Unknown	Hini?-Frlog S. & Motani R., 2010. J.Evol.Biol., 23: 372-385.	250	Aquatic ground	Aquatic predator	Grassland	110
Podicipediformes	Podicepididae	Podiceps_auritus	Podiceps_auritus	78.73	70.7	NA	35.7	34.57	76.14	47.44	Unknown	Hini?-Frlog S. & Motani R., 2010. J.Evol.Biol., 23: 372-385.	453	Aquatic dive	Aquatic predator	Wetland	57.2
Podicipediformes	Podicepididae	Podiceps_grisegena	Podiceps_grisegena	109.98	100.69	NA	48.09	46.26	104.74	62.98	Unknown	Hini?-Frlog S. & Motani R., 2010. J.Evol.Biol., 23: 372-385.	1023	Aquatic dive	Aquatic predator	Wetland	66.8
Podicipediformes	Podicepididae	Podiceps_major	Podiceps_major	110.71	97.53	NA	49.7	46.21	113.07	66.89	Unknown	Hini?-Frlog S. & Motani R., 2010. J.Evol.Biol., 23: 372-385.	1646	Aquatic dive	Aquatic predator	Wetland	80
Podicipediformes	Podicepididae	Podiceps_nigricollis	Podiceps_nigricollis	72.26	66.38	NA	32.69	33.32	70.6	44.03	Unknown	Hini?-Frlog S. & Motani R., 2010. J.Evol.Biol., 23: 372-385.	412.4	Aquatic dive	Aquatic predator	Wetland	55.1
Podicipediformes	Podicepididae	Podilymbus_podiceps	Podilymbus_podiceps	74.32	68.99	NA	32.37	39.41	70.03	40.99	Unknown	Hini?-Frlog S. & Motani R., 2010. J.Evol.Biol., 23: 372-385.	411.9	Aquatic dive	Aquatic predator	Wetland	41.8
Passeriformes	Polioptilidae	Polioptila_melanura	Polioptila_melanura	11.13	12.84	NA	7.01	10.18	20.26	17.07	Unknown	Hini?-Frlog S. & Motani R., 2010. J.Evol.Biol., 23: 372-385.	5.2	Invertivore glean arboreal	Invertivore	Shrubland	5.7
Anseriformes	Anatidae	Polysticta_stelleri	Polysticta_stelleri	72.97	65.86	NA	47.7	46.97	72.27	39.29	Unknown	Hini?-Frlog S. & Motani R., 2010. J.Evol.Biol., 23: 372-385.	806.8	Aquatic dive	Aquatic predator	Marine	99.8
Gruiformes	Rallidae	Porzana_carolina	Porzana_carolina	32.26	27.41	NA	19.42	33.93	51.73	33.2	Unknown	Hini?-Frlog S. & Motani R., 2010. J.Evol.Biol., 23: 372-385.	74.8	NA	Omnivore	Wetland	34.8
Passeriformes	Aegithalidae	Psaltriparus_minimus	Psaltriparus_minimus	10.27	11.61	NA	6.64	10.04	20.25	16.41	Unknown	Hini?-Frlog S. & Motani R., 2010. J.Evol.Biol., 23: 372-385.	5.3	Invertivore glean arboreal	Invertivore	Woodland	8.8
Struthioniformes	Rheidae	Rhea_pennata	Rhea_pennata	260.64	206.68	NA	83.29	211.91	323.23	289.64	Unknown	Hini?-Frlog S. & Motani R., 2010. J.Evol.Biol., 23: 372-385.	23900	NA	Omnivore	Grassland	0.4
Procellariiformes	Procellariidae	Pterodroma_externa	Pterodroma_externa	100.65	103.42	NA	51.08	35.05	62.92	38.8	Unknown	Hini?-Frlog S. & Motani R., 2010. J.Evol.Biol., 23: 372-385.	428	Aquatic aerial	Aquatic predator	Marine	203
Procellariiformes	Procellariidae	Pterodroma_hypoleuca	Pterodroma_hypoleuca	71.96	74.72	NA	35.86	24.64	46.6	30.04	Unknown	Hini?-Frlog S. & Motani R., 2010. J.Evol.Biol., 23: 372-385.	176	Aquatic aerial	Aquatic predator	Marine	143.5
Procellariiformes	Procellariidae	Pterodroma_inexpectata	Pterodroma_inexpectata	85.17	86.34	NA	42.68	34.1	60.57	36.17	Unknown	Hini?-Frlog S. & Motani R., 2010. J.Evol.Biol., 23: 372-385.	316	Generalist	Aquatic predator	Marine	166.2
Charadriiformes	Alcidae	Ptychoramphus_aleuticus	Ptychoramphus_aleuticus	45.66	39.56	NA	25.21	29.27	46.45	24.86	Unknown	Hini?-Frlog S. & Motani R., 2010. J.Evol.Biol., 23: 372-385.	184	Aquatic dive	Aquatic predator	Marine	49.2
Procellariiformes	Procellariidae	Puffinus_carneipes	Puffinus_carneipes	111.3	112.1	NA	58.24	39.81	78.05	54.08	Unknown	Hini?-Frlog S. & Motani R., 2010. J.Evol.Biol., 23: 372-385.	609	Aquatic plunge	NA	NA	NA
Procellariiformes	Procellariidae	Puffinus_creatopus	Puffinus_creatopus	113.84	113.97	NA	60.08	41.5	81.33	55.14	Unknown	Hini?-Frlog S. & Motani R., 2010. J.Evol.Biol., 23: 372-385.	743.99	Aquatic surface	NA	NA	NA
Procellariiformes	Procellariidae	Puffinus_griseus	Puffinus_griseus	109.54	102.06	NA	57.08	39.47	86.65	57.33	Unknown	Hini?-Frlog S. & Motani R., 2010. J.Evol.Biol., 23: 372-385.	787	Aquatic plunge	NA	NA	NA
Procellariiformes	Procellariidae	Puffinus_lherminieri	Puffinus_lherminieri	67.96	63.2	NA	35.93	24.8	51.5	38.24	Unknown	Hini?-Frlog S. & Motani R., 2010. J.Evol.Biol., 23: 372-385.	192.8	Generalist	Aquatic predator	Marine	102.4
Procellariiformes	Procellariidae	Puffinus_opisthomelas	Puffinus_opisthomelas	83.78	76.64	NA	45.49	32.56	64.72	45.67	Unknown	Hini?-Frlog S. & Motani R., 2010. J.Evol.Biol., 23: 372-385.	408	Aquatic plunge	Aquatic predator	Marine	146.5
Procellariiformes	Procellariidae	Puffinus_tenuirostris	Puffinus_tenuirostris	98.21	93.82	NA	50.55	35.52	75.5	49.96	Unknown	Hini?-Frlog S. & Motani R., 2010. J.Evol.Biol., 23: 372-385.	559	Generalist	NA	NA	NA
Passeriformes	Pycnonotidae	Pycnonotus_jocosus	Pycnonotus_jocosus	21.11	24	NA	12.66	19.39	30.01	20.8	Unknown	Hini?-Frlog S. & Motani R., 2010. J.Evol.Biol., 23: 372-385.	29.5	NA	Omnivore	Shrubland	12.4
Sphenisciformes	Spheniscidae	Pygoscelis_adeliae	Pygoscelis_adeliae	71.04	45.74	NA	37.85	77.47	118.03	30.64	Unknown	Hini?-Frlog S. & Motani R., 2010. J.Evol.Biol., 23: 372-385.	4847.7	Aquatic dive	Aquatic predator	Marine	7.2
Sphenisciformes	Spheniscidae	Pygoscelis_antarcticus	Pygoscelis_antarcticus	73.22	48.6	NA	42.5	77.1	114.57	28.6	Unknown	Hini?-Frlog S. & Motani R., 2010. J.Evol.Biol., 23: 372-385.	4146.1	Aquatic dive	Aquatic predator	Marine	4.8
Sphenisciformes	Spheniscidae	Pygoscelis_papua	Pygoscelis_papua	80.29	54.06	NA	45.75	86.69	122.29	32.19	Unknown	Hini?-Frlog S. & Motani R., 2010. J.Evol.Biol., 23: 372-385.	5933	Aquatic dive	Aquatic predator	Marine	6.2
Passeriformes	Regulidae	Regulus_calendula	Regulus_calendula	10.98	14.78	NA	8.56	10.56	23.18	19.36	Unknown	Hini?-Frlog S. & Motani R., 2010. J.Evol.Biol., 23: 372-385.	6.2	Invertivore glean arboreal	Invertivore	Forest	12.6
Charadriiformes	Laridae	Rissa_tridactyla	Rissa_tridactyla	86.07	94.69	NA	48.24	37.6	65.48	34.66	Unknown	Hini?-Frlog S. & Motani R., 2010. J.Evol.Biol., 23: 372-385.	416	Generalist	Aquatic predator	Marine	179.1
Podicipediformes	Podicipedidae	Rollandia_microptera	Rollandia_microptera	68.34	52.88	NA	28.21	44.3	91.45	52.78	Unknown	Hini?-Frlog S. & Motani R., 2010. J.Evol.Biol., 23: 372-385.	706	Aquatic dive	Aquatic predator	Wetland	43
Podicipediformes	Podicipedidae	Rollandia_rolland	Rollandia_rolland	54.4	48.64	NA	24.75	31.17	56.82	34.62	Unknown	Hini?-Frlog S. & Motani R., 2010. J.Evol.Biol., 23: 372-385.	324.3	Aquatic surface	Aquatic predator	Wetland	45.5
Passeriformes	Sittidae	Sitta_carolinensis	Sitta_carolinensis	17.84	22.88	NA	12.84	14.76	23.09	17.86	Unknown	Hini?-Frlog S. & Motani R., 2010. J.Evol.Biol., 23: 372-385.	21	NA	Omnivore	Forest	27.6
Anseriformes	Anatidae	Somateria_fischeri	Somateria_fischeri	98.1	85.75	NA	61.17	58.03	92.8	47.59	Unknown	Hini?-Frlog S. & Motani R., 2010. J.Evol.Biol., 23: 372-385.	1557.2	Aquatic dive	Aquatic predator	Coastal	110.7
Anseriformes	Anatidae	Somateria_mollissima	Somateria_mollissima	107.06	95.01	NA	65.36	61.01	95.44	51.19	Unknown	Hini?-Frlog S. & Motani R., 2010. J.Evol.Biol., 23: 372-385.	2060.9	Aquatic dive	Aquatic predator	Marine	126.2
Anseriformes	Anatidae	Somateria_spectabilis	Somateria_spectabilis	100.41	87.92	NA	62.06	57.45	90.62	46.87	Unknown	Hini?-Frlog S. & Motani R., 2010. J.Evol.Biol., 23: 372-385.	1616.7	Aquatic dive	Aquatic predator	Marine	130.8
Sphenisciformes	Spheniscidae	Spheniscus_demersus	Spheniscus_demersus	62.4	45.15	NA	37.52	68.07	95.6	30.14	Unknown	Hini?-Frlog S. & Motani R., 2010. J.Evol.Biol., 23: 372-385.	3130.1	Aquatic dive	Aquatic predator	Marine	3.6
Sphenisciformes	Spheniscidae	Spheniscus_humboldti	Spheniscus_humboldti	74.3	52.6	NA	43.81	81.47	115.02	34.7	Unknown	Hini?-Frlog S. & Motani R., 2010. J.Evol.Biol., 23: 372-385.	4366.4	Aquatic dive	Aquatic predator	Marine	4.6
Sphenisciformes	Spheniscidae	Spheniscus_magellanicus	Spheniscus_magellanicus	69.87	49.81	NA	39.28	73.2	106.64	32.27	Unknown	Hini?-Frlog S. & Motani R., 2010. J.Evol.Biol., 23: 372-385.	4105.1	Aquatic dive	Aquatic predator	Marine	4.1
Sphenisciformes	Spheniscidae	Spheniscus_mendiculus	Spheniscus_mendiculus	56.42	41.12	NA	33.73	61.23	85.54	26.24	Unknown	Hini?-Frlog S. & Motani R., 2010. J.Evol.Biol., 23: 372-385.	1921.9	Aquatic dive	Aquatic predator	Marine	4
Charadriiformes	Stercorariidae	Stercorarius_longicaudus	Stercorarius_longicaudus	87.42	93.71	NA	47.8	36.31	64.83	45.47	Unknown	Hini?-Frlog S. & Motani R., 2010. J.Evol.Biol., 23: 372-385.	287.9	Aquatic aerial	Aquatic predator	Marine	181.4
Charadriiformes	Stercorariidae	Stercorarius_maccormicki	Catharacta_maccormicki	135.58	139.37	NA	68.23	61	96.92	65.12	Unknown	Hini?-Frlog S. & Motani R., 2010. J.Evol.Biol., 23: 372-385.	1347.1	Aquatic aerial	Aquatic predator	Marine	192.8
Charadriiformes	Stercorariidae	Stercorarius_parasiticus	Stercorarius_parasiticus	101.03	108.44	NA	53.8	39.76	69.55	46.55	Unknown	Hini?-Frlog S. & Motani R., 2010. J.Evol.Biol., 23: 372-385.	444.3	Aquatic aerial	Aquatic predator	Marine	188.3
Charadriiformes	Stercorariidae	Stercorarius_pomarinus	Stercorarius_pomarinus	113.85	118.82	NA	59.09	47.02	79.44	55.19	Unknown	Hini?-Frlog S. & Motani R., 2010. J.Evol.Biol., 23: 372-385.	692.5	Aquatic aerial	Aquatic predator	Marine	196.1
Charadriiformes	Laridae	Sterna_dougallii	Sterna_dougallii	49.35	57.53	NA	30.45	23.67	39.39	20.32	Unknown	Hini?-Frlog S. & Motani R., 2010. J.Evol.Biol., 23: 372-385.	112	Aquatic plunge	Aquatic predator	Marine	156
Charadriiformes	Laridae	Sterna_elegans	Sterna_elegans	74.12	91.35	NA	44.06	32.33	56.89	29.81	Unknown	Hini?-Frlog S. & Motani R., 2010. J.Evol.Biol., 23: 372-385.	260	Aquatic plunge	NA	NA	NA
Charadriiformes	Laridae	Sterna_forsteri	Sterna_forsteri	55.54	65.26	NA	34.87	25.53	44.19	24.28	Unknown	Hini?-Frlog S. & Motani R., 2010. J.Evol.Biol., 23: 372-385.	149	Aquatic plunge	Aquatic predator	Wetland	173.5
Charadriiformes	Laridae	Sterna_fuscata	Sterna_fuscata	63.72	75.55	NA	39.48	27.93	47.54	23.98	Unknown	Hini?-Frlog S. & Motani R., 2010. J.Evol.Biol., 23: 372-385.	185.72	Aquatic plunge	NA	NA	NA
Charadriiformes	Laridae	Sterna_hirundo	Sterna_hirundo	55.4	64.19	NA	33.42	24.79	39.99	20.31	Unknown	Hini?-Frlog S. & Motani R., 2010. J.Evol.Biol., 23: 372-385.	129.2	Aquatic plunge	Aquatic predator	Marine	170.6
Charadriiformes	Laridae	Sterna_maxima	Sterna_maxima	94.39	117.45	NA	56.19	42.28	70.55	37	Unknown	Hini?-Frlog S. & Motani R., 2010. J.Evol.Biol., 23: 372-385.	415.31	Aquatic plunge	NA	NA	NA
Charadriiformes	Laridae	Sterna_paradisaea	Sterna_paradisaea	49.39	58.06	NA	30.67	22.07	35.06	15.48	Unknown	Hini?-Frlog S. & Motani R., 2010. J.Evol.Biol., 23: 372-385.	110	Aquatic plunge	Aquatic predator	Coastal	181.1
Passeriformes	Icteridae	Sturnella_neglecta	Sturnella_neglecta	32.58	36.53	NA	20.43	30.67	48.98	37.24	Unknown	Hini?-Frlog S. & Motani R., 2010. J.Evol.Biol., 23: 372-385.	100.1	Invertivore ground	Invertivore	Grassland	32.5
Passeriformes	Sturnidae	Sturnus_vulgaris	Sturnus_vulgaris	27.06	31.99	NA	20.26	25.19	41.56	28.18	Unknown	Hini?-Frlog S. & Motani R., 2010. J.Evol.Biol., 23: 372-385.	77.1	NA	Omnivore	Human Modified	49.2
Suliformes	Sulidae	Sula_dactylatra	Sula_dactylatra	193	204.22	NA	86.16	60.42	92.57	59.93	Unknown	Hini?-Frlog S. & Motani R., 2010. J.Evol.Biol., 23: 372-385.	1732.1	Aquatic plunge	Aquatic predator	Marine	257.2
Suliformes	Sulidae	Sula_leucogaster	Sula_leucogaster	160.84	175.97	NA	73.97	51.85	73.8	45.85	Unknown	Hini?-Frlog S. & Motani R., 2010. J.Evol.Biol., 23: 372-385.	1288.8	Aquatic plunge	Aquatic predator	Marine	232
Suliformes	Sulidae	Sula_sula	Sula_sula	162.3	181.23	NA	73.54	50.46	68.59	38.11	Unknown	Hini?-Frlog S. & Motani R., 2010. J.Evol.Biol., 23: 372-385.	1031.1	Aquatic plunge	Aquatic predator	Marine	229.2
Passeriformes	Furnariidae	Synallaxis_albescens	Synallaxis_albescens	16.88	17.29	NA	9.97	17.22	26.74	19.78	Unknown	Hini?-Frlog S. & Motani R., 2010. J.Evol.Biol., 23: 372-385.	11.2	Invertivore glean arboreal	Invertivore	Grassland	7.4
Charadriiformes	Alcidae	Synthliboramphus_antiquus	Synthliboramphus_antiquus	50.87	39.05	NA	28.01	26.57	46.63	27.45	Unknown	Hini?-Frlog S. & Motani R., 2010. J.Evol.Biol., 23: 372-385.	217.7	Aquatic dive	Aquatic predator	Marine	70.2
Podicipediformes	Podicepididae	Tachybaptus_dominicus	Tachybaptus_dominicus	48.16	46.94	NA	21.7	26.98	50.06	31.78	Unknown	Hini?-Frlog S. & Motani R., 2010. J.Evol.Biol., 23: 372-385.	132.6	Aquatic dive	Aquatic predator	Wetland	23
Podicipediformes	Podicepididae	Tachybaptus_novaehollandiae	Tachybaptus_novaehollandiae	56.93	52.65	NA	25.45	28.92	54.38	35.07	Unknown	Hini?-Frlog S. & Motani R., 2010. J.Evol.Biol., 23: 372-385.	219	Aquatic dive	Aquatic predator	Wetland	32.2
Podicipediformes	Podicepididae	Tachybaptus_ruficollis	Tachybaptus_ruficollis	57.95	53.03	NA	25.73	30.34	58.23	36.54	Unknown	Hini?-Frlog S. & Motani R., 2010. J.Evol.Biol., 23: 372-385.	169.4	Aquatic dive	Aquatic predator	Wetland	31.6
Anseriformes	Anatidae	Tachyeres_pteneres	Tachyeres_pteneres	127.35	97.85	NA	66.68	88.8	139.47	73.2	Unknown	Hini?-Frlog S. & Motani R., 2010. J.Evol.Biol., 23: 372-385.	4737.6	Aquatic dive	Aquatic predator	Marine	113.2
Anseriformes	Anatidae	Tadorna_tadornoides	Tadorna_tadornoides	125.74	116.31	NA	75.31	63.47	111.52	69.08	Unknown	Hini?-Frlog S. & Motani R., 2010. J.Evol.Biol., 23: 372-385.	1418.7	NA	Omnivore	Wetland	177
Passeriformes	Thamnophilidae	Thamnophilus_doliatus	Thamnophilus_doliatus	20.32	22.07	NA	10.77	21.81	35.01	27.56	Unknown	Hini?-Frlog S. & Motani R., 2010. J.Evol.Biol., 23: 372-385.	27	Generalist	Invertivore	Woodland	6.6
Passeriformes	Troglodytidae	Thryomanes_bewickii	Thryomanes_bewickii	13.26	14.57	NA	7.81	13.27	23.65	18.47	Unknown	Hini?-Frlog S. & Motani R., 2010. J.Evol.Biol., 23: 372-385.	9.9	Invertivore ground	Invertivore	Shrubland	7.3
Bucerotiformes	Bucerotidae	Tockus_erythrorhynchus	Tockus_erythrorhynchus	45.58	64.2	NA	25.69	39.13	58.88	39.19	Unknown	Hini?-Frlog S. & Motani R., 2010. J.Evol.Biol., 23: 372-385.	138.6	Invertivore ground	Invertivore	Woodland	32.2
Trogoniformes	Trogonidae	Trogon_elegans	Trogon_elegans	31.6	35.55	NA	18.13	21.59	28.58	14.67	Unknown	Hini?-Frlog S. & Motani R., 2010. J.Evol.Biol., 23: 372-385.	70.9	NA	Omnivore	Woodland	48.3
Charadriiformes	Turnicidae	Turnix_suscitator	Turnix_suscitator	29.33	27.54	NA	17.2	30.14	38.19	25.51	Unknown	Hini?-Frlog S. & Motani R., 2010. J.Evol.Biol., 23: 372-385.	49.1	NA	Omnivore	Grassland	16.6
Strigiformes	Strigidae	Tyto_alba	Tyto_alba	100.23	113.96	NA	52.48	61.51	105.33	75.19	Unknown	Hini?-Frlog S. & Motani R., 2010. J.Evol.Biol., 23: 372-385.	403.3	Vertivore perch	Vertivore	Human Modified	111.5
Passeriformes	Estrildidae	Uraeginthus_bengalus	Uraeginthus_bengalus	13.33	14.94	NA	8.06	12.64	19.78	14.13	Unknown	Hini?-Frlog S. & Motani R., 2010. J.Evol.Biol., 23: 372-385.	9.9	Granivore ground	Granivore	Shrubland	8
Charadriiformes	Alcidae	Uria_aalge	Uria_aalge	89.37	67.33	NA	45.1	48.58	87.19	39.38	Unknown	Hini?-Frlog S. & Motani R., 2010. J.Evol.Biol., 23: 372-385.	991.9	Aquatic dive	Aquatic predator	Marine	111.2
Charadriiformes	Alcidae	Uria_lomvia	Uria_lomvia	88.3	69.42	NA	44.08	46.82	82.52	37.44	Unknown	Hini?-Frlog S. & Motani R., 2010. J.Evol.Biol., 23: 372-385.	964	Aquatic dive	Aquatic predator	Marine	106.8
Passeriformes	Parulidae	Vermivora_celata	Vermivora_celata	12.8	15.96	NA	8.94	12.79	24.01	18	Unknown	Hini?-Frlog S. & Motani R., 2010. J.Evol.Biol., 23: 372-385.	9.19	Invertivore glean arboreal	NA	NA	NA
Passeriformes	Vireonidae	Vireo_gilvus	Vireo_gilvus	14.69	18.77	NA	10.08	13.31	23.15	17.09	Unknown	Hini?-Frlog S. & Motani R., 2010. J.Evol.Biol., 23: 372-385.	12.7	Invertivore glean arboreal	Invertivore	Forest	16.5
Columbiformes	Columbidae	Zenaida_macroura	Zenaida_macroura	32.25	36.7	NA	23.27	28.43	37.16	20.91	Unknown	Hini?-Frlog S. & Motani R., 2010. J.Evol.Biol., 23: 372-385.	118.9	Granivore ground	Granivore	Human Modified	53.1
Passeriformes	Passerellidae	Zonotrichia_leucophrys	Zonotrichia_leucophrys	18.83	19.79	NA	11.7	19.78	31.9	23.51	Unknown	Hini?-Frlog S. & Motani R., 2010. J.Evol.Biol., 23: 372-385.	28	NA	Omnivore	Shrubland	18.5
Passeriformes	Paridae	Poecile_montanus	Parus_montanus	12.7	15.1	NA	8.7	11.8	22.2	16	Unknown	Norberg U.M., 1979. Phil.Trans.R.Soc.Lon, 287(B): 131.165.	11.1	Invertivore glean arboreal	NA	NA	NA
Passeriformes	Paridae	Peripanes_ater	Parus_ater	13.6	16.3	NA	9	12.9	23.8	16.6	Unknown	Norberg U.M., 1979. Phil.Trans.R.Soc.Lon, 287(B): 131.165.	9.2	Generalist	NA	NA	NA
Passeriformes	Paridae	Lophophanes_cristatus	Parus_cristatus	13.9	16.3	NA	9.1	12.8	23.9	17.9	Unknown	Norberg U.M., 1979. Phil.Trans.R.Soc.Lon, 287(B): 131.165.	11.04	Invertivore glean arboreal	NA	NA	NA
Passeriformes	Regulidae	Regulus_regulus	Regulus_regulus	9.6	12.9	NA	7.2	9.7	21.2	17.1	Unknown	Norberg U.M., 1979. Phil.Trans.R.Soc.Lon, 287(B): 131.165.	5.5	Invertivore glean arboreal	Invertivore	Forest	11.6
Passeriformes	Certhiidae	Certhia_familiaris	Certhia_familiaris	12.7	15.7	NA	9	10.8	19	15.3	Unknown	Norberg U.M., 1979. Phil.Trans.R.Soc.Lon, 287(B): 131.165.	9	Invertivore bark	Invertivore	Forest	12.4
Accipitriformes	Accipitridae	Aquila_chrysaetos	Aquila_chrysaetos	189.8	209.9	219.3	102.9	127.4	168.8	104.6	Unknown	Fisher H.I. 1946. Am.Mid.Nat., 35(3): 545-725	4248	Vertivore air to surface	Vertivore	Grassland	221.2
Cathartiformes	Cathartidae	Cathartes_aura	Cathartes_aura	150	177.6	169.5	82.8	69.8	119.3	64.5	Unknown	Fisher H.I. 1946. Am.Mid.Nat., 35(3): 545-726	1518.2	Scavenger ground	Scavenger	Human Modified	135.6
Cathartiformes	Cathartidae	Sarcoramphus_papa	Sarcoramphus_papa	169	210	197	89	100	165	99	Unknown	Fisher H.I. 1946. Am.Mid.Nat., 35(3): 545-727	3400	Scavenger ground	Scavenger	Forest	191.6
Cathartiformes	Cathartidae	Gymnogyps_californicus	Gymnogyps_californianus	226	308	293	132	138.5	210	114.7	Unknown	Fisher H.I. 1946. Am.Mid.Nat., 35(3): 545-728	8442.7	Scavenger ground	Scavenger	Shrubland	323.5
Cathartiformes	Cathartidae	Vultur_gryphus	Vultur_gryphus	280	340.6	326	139.5	153.1	243	130.1	Unknown	Fisher H.I. 1946. Am.Mid.Nat., 35(3): 545-729	11236.1	Scavenger ground	Scavenger	Grassland	350.5
Cathartiformes	Cathartidae	Coragyps_atratus	Coragyps_atratus	134	156	146	75	85.8	141.5	82	Unknown	Fisher H.I. 1946. Am.Mid.Nat., 35(3): 545-730	1881.7	Scavenger ground	Scavenger	Human Modified	58.4
Accipitriformes	Accipitridae	Accipiter_cooperii	Accipiter_cooperii	71.2	76.5	69.6	39.9	NA	NA	NA	Unknown	Fisher H.I. 1946. Am.Mid.Nat., 35(3): 545-731	429.7	Generalist	Vertivore	Woodland	77.8
Accipitriformes	Accipitridae	Buteo_jamaicensis	Buteo_jamaicensis	113.7	134.3	128.8	64.1	NA	NA	NA	Unknown	Fisher H.I. 1946. Am.Mid.Nat., 35(3): 545-732	1101.2	Vertivore perch	Vertivore	Woodland	139.9
Accipitriformes	Accipitridae	Astur_atricapillus	Accipiter_gentilis	96	105.6	98	51.1	NA	NA	NA	Unknown	Fisher H.I. 1946. Am.Mid.Nat., 35(3): 545-733	866	Vertivore perch	Vertivore	Forest	122.6
Galliformes	Phasianidae	Gallus_gallus_domesticus	Gallus_gallus	NA	NA	NA	NA	84.6	120.6	81.8	Unknown	Fisher H.I. 1946. Am.Mid.Nat., 35(3): 545-734	751.7	NA	Omnivore	Forest	48.9
Accipitriformes	Pandionidae	Pandion_haliaetus	Pandion_haliaetus	NA	NA	NA	NA	79.6	126.6	54	Unknown	Fisher H.I. 1946. Am.Mid.Nat., 35(3): 545-735	1483.2	Aquatic aerial	Aquatic predator	Marine	204.8
Anseriformes	Anatidae	Somateria_mollissima	Somateria_mollissima	114	102.5	NA	70.35	66.2	111.15	54.3	Unknown	Livezey B.C. 1993. J.Vert.Paleo, 13(2): 185-199.	2060.9	Aquatic dive	Aquatic predator	Marine	126.2
Anseriformes	Anatidae	Melanitta_fusca	Melanitta_fusca	191.5	90.85	NA	58.65	57.3	101.95	49.35	Unknown	Livezey B.C. 1993. J.Vert.Paleo, 13(2): 185-199.	1800.2	Aquatic dive	Aquatic predator	Wetland	125.8
Charadriiformes	Alcidae	Aethia_cristatella	Aethia_cristatella	50.6	43.9	41.5	29	34.8	58.4	26.7	USNM_561934	Smith N.A. & Clarke J.A., 2011. Orn.Mono., 72(1): 1-61.	259.4	Aquatic dive	Aquatic predator	Marine	61
Charadriiformes	Alcidae	Aethia_cristatella	Aethia_cristatella	54.3	46.8	44.4	30.6	36.9	63.8	30.7	USNM_223707	Smith N.A. & Clarke J.A., 2011. Orn.Mono., 72(1): 1-61.	259.4	Aquatic dive	Aquatic predator	Marine	61
Charadriiformes	Alcidae	Aethia_cristatella	Aethia_cristatella	51.3	52.4	41.6	27.8	33.8	58.7	25.5	USNM_610941	Smith N.A. & Clarke J.A., 2011. Orn.Mono., 72(1): 1-61.	259.4	Aquatic dive	Aquatic predator	Marine	61
Charadriiformes	Alcidae	Aethia_cristatella	Aethia_cristatella	51.6	44.4	42.4	29.2	34.7	61.4	27.6	USNM_498282	Smith N.A. & Clarke J.A., 2011. Orn.Mono., 72(1): 1-61.	259.4	Aquatic dive	Aquatic predator	Marine	61
Charadriiformes	Alcidae	Aethia_cristatella	Aethia_cristatella	53.8	48.7	NA	NA	36	63.7	29	NCSM_17749	Smith N.A. & Clarke J.A., 2011. Orn.Mono., 72(1): 1-61.	259.4	Aquatic dive	Aquatic predator	Marine	61
Charadriiformes	Alcidae	Aethia_psittacula	Aethia_psittacula	53.3	48.5	46.5	30	32.5	58.1	28.1	NCSM_14804	Smith N.A. & Clarke J.A., 2011. Orn.Mono., 72(1): 1-61.	270	Aquatic dive	Aquatic predator	Marine	60.2
Charadriiformes	Alcidae	Aethia_psittacula	Aethia_psittacula	53.9	48.6	46.6	NA	34.7	60.2	29.6	NCSM_18387	Smith N.A. & Clarke J.A., 2011. Orn.Mono., 72(1): 1-61.	270	Aquatic dive	Aquatic predator	Marine	60.2
Charadriiformes	Alcidae	Aethia_psittacula	Aethia_psittacula	53.9	46.9	46.4	NA	34	60.6	29.2	NCSM_14147	Smith N.A. & Clarke J.A., 2011. Orn.Mono., 72(1): 1-61.	270	Aquatic dive	Aquatic predator	Marine	60.2
Charadriiformes	Alcidae	Aethia_psittacula	Aethia_psittacula	54.5	47.1	45.5	30	35.1	58.8	29.4	NCSM_20177	Smith N.A. & Clarke J.A., 2011. Orn.Mono., 72(1): 1-61.	270	Aquatic dive	Aquatic predator	Marine	60.2
Charadriiformes	Alcidae	Aethia_psittacula	Aethia_psittacula	54.6	49.2	46.9	30.8	34.8	59.4	29.2	USNM_610513	Smith N.A. & Clarke J.A., 2011. Orn.Mono., 72(1): 1-61.	270	Aquatic dive	Aquatic predator	Marine	60.2
Charadriiformes	Alcidae	Aethia_psittacula	Aethia_psittacula	55.5	49.7	47.5	31.8	34.1	59.3	29.9	USNM_610514	Smith N.A. & Clarke J.A., 2011. Orn.Mono., 72(1): 1-61.	270	Aquatic dive	Aquatic predator	Marine	60.2
Charadriiformes	Alcidae	Aethia_psittacula	Aethia_psittacula	54.2	49.1	46.7	31	33.9	58.8	29.1	USNM_610937	Smith N.A. & Clarke J.A., 2011. Orn.Mono., 72(1): 1-61.	270	Aquatic dive	Aquatic predator	Marine	60.2
Charadriiformes	Alcidae	Aethia_pusilla	Aethia_pusilla	34	28.8	27.2	NA	21.9	36.8	18.5	NCSM_17737	Smith N.A. & Clarke J.A., 2011. Orn.Mono., 72(1): 1-61.	84	Aquatic dive	Aquatic predator	Marine	37.7
Charadriiformes	Alcidae	Aethia_pusilla	Aethia_pusilla	35.3	30.1	28.8	NA	23	40.1	18.7	NCSM_17736	Smith N.A. & Clarke J.A., 2011. Orn.Mono., 72(1): 1-61.	84	Aquatic dive	Aquatic predator	Marine	37.7
Charadriiformes	Alcidae	Aethia_pusilla	Aethia_pusilla	35.2	30.2	29.2	NA	22.7	39.9	19.1	NCSM_17734	Smith N.A. & Clarke J.A., 2011. Orn.Mono., 72(1): 1-61.	84	Aquatic dive	Aquatic predator	Marine	37.7
Charadriiformes	Alcidae	Aethia_pusilla	Aethia_pusilla	35.6	30.5	29.1	20	22.4	41.1	19.8	NCSM_224009	Smith N.A. & Clarke J.A., 2011. Orn.Mono., 72(1): 1-61.	84	Aquatic dive	Aquatic predator	Marine	37.7
Charadriiformes	Alcidae	Aethia_pusilla	Aethia_pusilla	33.9	29.2	27.7	19.1	22.7	40.1	19.1	USNM_498285	Smith N.A. & Clarke J.A., 2011. Orn.Mono., 72(1): 1-61.	84	Aquatic dive	Aquatic predator	Marine	37.7
Charadriiformes	Alcidae	Aethia_pusilla	Aethia_pusilla	35.2	29.8	28.3	19.8	23	40.9	19.1	USNM_224010	Smith N.A. & Clarke J.A., 2011. Orn.Mono., 72(1): 1-61.	84	Aquatic dive	Aquatic predator	Marine	37.7
Charadriiformes	Alcidae	Aethia_pygmaea	Aethia_pygmaea	37.8	32.2	30.5	21.2	26.9	45.3	21.8	UMMZ_204592	Smith N.A. & Clarke J.A., 2011. Orn.Mono., 72(1): 1-61.	112	Aquatic dive	Aquatic predator	Marine	45.8
Charadriiformes	Alcidae	Aethia_pygmaea	Aethia_pygmaea	38	32.2	30.5	20.9	25.6	43.8	20.8	UMMZ_224882	Smith N.A. & Clarke J.A., 2011. Orn.Mono., 72(1): 1-61.	112	Aquatic dive	Aquatic predator	Marine	45.8
Charadriiformes	Alcidae	Aethia_pygmaea	Aethia_pygmaea	37.4	32	30.5	20.5	24.4	43.7	19.8	UMMZ_224883	Smith N.A. & Clarke J.A., 2011. Orn.Mono., 72(1): 1-61.	112	Aquatic dive	Aquatic predator	Marine	45.8
Charadriiformes	Alcidae	Aethia_pygmaea	Aethia_pygmaea	38.3	32.8	31.3	20.8	25.6	45.6	20.5	USNM_344544	Smith N.A. & Clarke J.A., 2011. Orn.Mono., 72(1): 1-61.	112	Aquatic dive	Aquatic predator	Marine	45.8
Charadriiformes	Alcidae	Alca_torda	Alca_torda	79.9	63.6	61.5	42.6	43	79.8	36	USNM_555666	Smith N.A. & Clarke J.A., 2011. Orn.Mono., 72(1): 1-61.	726	Aquatic dive	Aquatic predator	Marine	116.5
Charadriiformes	Alcidae	Alca_torda	Alca_torda	76.3	61.6	59.4	41	42.9	76.1	33.8	USNM_502378	Smith N.A. & Clarke J.A., 2011. Orn.Mono., 72(1): 1-61.	726	Aquatic dive	Aquatic predator	Marine	116.5
Charadriiformes	Alcidae	Alca_torda	Alca_torda	77	62.8	60.4	41.4	41.9	76.1	33.5	USNM_502387	Smith N.A. & Clarke J.A., 2011. Orn.Mono., 72(1): 1-61.	726	Aquatic dive	Aquatic predator	Marine	116.5
Charadriiformes	Alcidae	Alca_torda	Alca_torda	82.8	65.1	62.5	41.8	45.5	81.6	34.9	USNM_502389	Smith N.A. & Clarke J.A., 2011. Orn.Mono., 72(1): 1-61.	726	Aquatic dive	Aquatic predator	Marine	116.5
Charadriiformes	Alcidae	Alca_torda	Alca_torda	77.2	61.5	59.5	40.8	41.7	78.4	34.8	USNM_18062	Smith N.A. & Clarke J.A., 2011. Orn.Mono., 72(1): 1-61.	726	Aquatic dive	Aquatic predator	Marine	116.5
Charadriiformes	Alcidae	Alle_alle	Alle_alle	41.6	34.1	31.8	21.8	26.8	47.5	20.4	USNM_560932	Smith N.A. & Clarke J.A., 2011. Orn.Mono., 72(1): 1-61.	180.7	Aquatic dive	Aquatic predator	Marine	59.5
Charadriiformes	Alcidae	Alle_alle	Alle_alle	40.3	34.2	31.9	21.9	26.9	46.9	19.7	USNM_560927	Smith N.A. & Clarke J.A., 2011. Orn.Mono., 72(1): 1-61.	180.7	Aquatic dive	Aquatic predator	Marine	59.5
Charadriiformes	Alcidae	Alle_alle	Alle_alle	31.1	33.8	31.7	21.7	25.9	45.9	20	USNM_560926	Smith N.A. & Clarke J.A., 2011. Orn.Mono., 72(1): 1-61.	180.7	Aquatic dive	Aquatic predator	Marine	59.5
Charadriiformes	Alcidae	Alle_alle	Alle_alle	41.2	34.2	31.8	22.6	27.4	46.9	20.1	USNM_344748	Smith N.A. & Clarke J.A., 2011. Orn.Mono., 72(1): 1-61.	180.7	Aquatic dive	Aquatic predator	Marine	59.5
Charadriiformes	Alcidae	Alle_alle	Alle_alle	43.4	34.4	32.5	22.2	26.1	45.9	19.6	USNM_502391	Smith N.A. & Clarke J.A., 2011. Orn.Mono., 72(1): 1-61.	180.7	Aquatic dive	Aquatic predator	Marine	59.5
Charadriiformes	Alcidae	Cepphus_columba	Cepphus_columba	68.8	58.2	55.2	39.3	40.4	75.6	38.3	USNM_610936	Smith N.A. & Clarke J.A., 2011. Orn.Mono., 72(1): 1-61.	530	Aquatic dive	Aquatic predator	Marine	69.2
Charadriiformes	Alcidae	Cepphus_columba	Cepphus_columba	64.6	54.4	51.7	36.2	38.7	73.9	35	USNM_612989	Smith N.A. & Clarke J.A., 2011. Orn.Mono., 72(1): 1-61.	530	Aquatic dive	Aquatic predator	Marine	69.2
Charadriiformes	Alcidae	Cepphus_columba	Cepphus_columba	65.9	56	53.1	37.1	39.8	72.6	35.6	USNM_498423	Smith N.A. & Clarke J.A., 2011. Orn.Mono., 72(1): 1-61.	530	Aquatic dive	Aquatic predator	Marine	69.2
Charadriiformes	Alcidae	Cepphus_columba	Cepphus_columba	67.1	57.1	54.2	38.3	39.3	74.8	35.8	USNM_498422	Smith N.A. & Clarke J.A., 2011. Orn.Mono., 72(1): 1-61.	530	Aquatic dive	Aquatic predator	Marine	69.2
Charadriiformes	Alcidae	Cepphus_columba	Cepphus_columba	66.5	56.5	53.6	38.2	39.8	74.9	35.4	USNM_612988	Smith N.A. & Clarke J.A., 2011. Orn.Mono., 72(1): 1-61.	530	Aquatic dive	Aquatic predator	Marine	69.2
Charadriiformes	Alcidae	Cepphus_grylle	Cepphus_grylle	57.8	49.4	47	33	35	62.8	30	USNM_344753	Smith N.A. & Clarke J.A., 2011. Orn.Mono., 72(1): 1-61.	378	Aquatic dive	Aquatic predator	Marine	66.5
Charadriiformes	Alcidae	Cepphus_grylle	Cepphus_grylle	59.5	52	49.3	34.2	35.7	62.7	29.8	USNM_344760	Smith N.A. & Clarke J.A., 2011. Orn.Mono., 72(1): 1-61.	378	Aquatic dive	Aquatic predator	Marine	66.5
Charadriiformes	Alcidae	Cepphus_grylle	Cepphus_grylle	60.4	52.8	49.3	34.2	36.5	65.2	31.3	USNM_344758	Smith N.A. & Clarke J.A., 2011. Orn.Mono., 72(1): 1-61.	378	Aquatic dive	Aquatic predator	Marine	66.5
Charadriiformes	Alcidae	Cepphus_grylle	Cepphus_grylle	60.5	51.4	49.3	33.9	35.3	62.9	29.9	USNM_347071	Smith N.A. & Clarke J.A., 2011. Orn.Mono., 72(1): 1-61.	378	Aquatic dive	Aquatic predator	Marine	66.5
Charadriiformes	Alcidae	Cepphus_grylle	Cepphus_grylle	61.7	53.1	51.1	36	37.6	66.6	NA	USNM_344754	Smith N.A. & Clarke J.A., 2011. Orn.Mono., 72(1): 1-61.	378	Aquatic dive	Aquatic predator	Marine	66.5
Charadriiformes	Alcidae	Fratercula_arctica	Fratercula_arctica	67.2	52.9	51.2	35.5	40.3	67.9	28.7	USNM_292346	Smith N.A. & Clarke J.A., 2011. Orn.Mono., 72(1): 1-61.	593	Aquatic dive	Aquatic predator	Marine	83.8
Charadriiformes	Alcidae	Fratercula_arctica	Fratercula_arctica	63.3	50.8	48.5	33.5	37.7	66.5	26.9	USNM_225762	Smith N.A. & Clarke J.A., 2011. Orn.Mono., 72(1): 1-61.	593	Aquatic dive	Aquatic predator	Marine	83.8
Charadriiformes	Alcidae	Fratercula_arctica	Fratercula_arctica	68.9	54	51.7	37.3	42.3	73.3	30.7	USNM_292344	Smith N.A. & Clarke J.A., 2011. Orn.Mono., 72(1): 1-61.	593	Aquatic dive	Aquatic predator	Marine	83.8
Charadriiformes	Alcidae	Fratercula_arctica	Fratercula_arctica	61.2	48.3	46.6	32.5	38.1	63	27	USNM_292346	Smith N.A. & Clarke J.A., 2011. Orn.Mono., 72(1): 1-61.	593	Aquatic dive	Aquatic predator	Marine	83.8
Charadriiformes	Alcidae	Fratercula_arctica	Fratercula_arctica	68.2	54.1	52.3	36.3	41.5	70.4	30.2	USNM_224189	Smith N.A. & Clarke J.A., 2011. Orn.Mono., 72(1): 1-61.	593	Aquatic dive	Aquatic predator	Marine	83.8
Charadriiformes	Alcidae	Ptychoramphus_aleuticus	Ptychoramphus_aleuticus	44.8	38.5	36.8	25.5	27.9	50.6	25.6	USNM_557611	Smith N.A. & Clarke J.A., 2011. Orn.Mono., 72(1): 1-61.	184	Aquatic dive	Aquatic predator	Marine	49.2
Charadriiformes	Alcidae	Ptychoramphus_aleuticus	Ptychoramphus_aleuticus	47.3	40.1	38.3	25.8	29.6	51.6	25.5	USNM_491305	Smith N.A. & Clarke J.A., 2011. Orn.Mono., 72(1): 1-61.	184	Aquatic dive	Aquatic predator	Marine	49.2
Charadriiformes	Alcidae	Ptychoramphus_aleuticus	Ptychoramphus_aleuticus	44.3	38.8	37.1	24.5	26.7	47.8	24.3	USNM_557607	Smith N.A. & Clarke J.A., 2011. Orn.Mono., 72(1): 1-61.	184	Aquatic dive	Aquatic predator	Marine	49.2
Charadriiformes	Alcidae	Ptychoramphus_aleuticus	Ptychoramphus_aleuticus	43.5	38.2	36.3	24.4	26	47.7	24.6	USNM_557609	Smith N.A. & Clarke J.A., 2011. Orn.Mono., 72(1): 1-61.	184	Aquatic dive	Aquatic predator	Marine	49.2
Charadriiformes	Alcidae	Ptychoramphus_aleuticus	Ptychoramphus_aleuticus	45.6	39.4	37.5	25.5	28.1	51	25.9	NCSM_18088	Smith N.A. & Clarke J.A., 2011. Orn.Mono., 72(1): 1-61.	184	Aquatic dive	Aquatic predator	Marine	49.2
Charadriiformes	Alcidae	Uria_aalge	Uria_aalge	84.1	64.3	61.4	43.6	48.2	97	40.5	USNM_502349	Smith N.A. & Clarke J.A., 2011. Orn.Mono., 72(1): 1-61.	991.9	Aquatic dive	Aquatic predator	Marine	111.2
Charadriiformes	Alcidae	Uria_aalge	Uria_aalge	85.5	64	62.2	43.9	48.4	94	38.1	USNM_502355	Smith N.A. & Clarke J.A., 2011. Orn.Mono., 72(1): 1-61.	991.9	Aquatic dive	Aquatic predator	Marine	111.2
Charadriiformes	Alcidae	Uria_aalge	Uria_aalge	84.9	62.7	60.7	43.9	47.7	94.2	40.5	USNM_502348	Smith N.A. & Clarke J.A., 2011. Orn.Mono., 72(1): 1-61.	991.9	Aquatic dive	Aquatic predator	Marine	111.2
Charadriiformes	Alcidae	Uria_aalge	Uria_aalge	81.9	61	58.6	42.4	45	88.4	36.6	USNM_557539	Smith N.A. & Clarke J.A., 2011. Orn.Mono., 72(1): 1-61.	991.9	Aquatic dive	Aquatic predator	Marine	111.2
Charadriiformes	Alcidae	Uria_aalge	Uria_aalge	89.2	67.8	65.2	44.9	47.1	92.4	37.8	USNM_18066	Smith N.A. & Clarke J.A., 2011. Orn.Mono., 72(1): 1-61.	991.9	Aquatic dive	Aquatic predator	Marine	111.2
Charadriiformes	Alcidae	Uria_lomvia	Uria_lomvia	87.6	69.4	66.6	44.3	45.7	86.8	36.6	USNM_502358	Smith N.A. & Clarke J.A., 2011. Orn.Mono., 72(1): 1-61.	964	Aquatic dive	Aquatic predator	Marine	106.8
Charadriiformes	Alcidae	Uria_lomvia	Uria_lomvia	87.7	67.7	65	44.6	45.9	88.2	37.8	USNM_502361	Smith N.A. & Clarke J.A., 2011. Orn.Mono., 72(1): 1-61.	964	Aquatic dive	Aquatic predator	Marine	106.8
Charadriiformes	Alcidae	Uria_lomvia	Uria_lomvia	88.3	68.5	65.7	45.9	47.8	87.7	37.1	USNM_502372	Smith N.A. & Clarke J.A., 2011. Orn.Mono., 72(1): 1-61.	964	Aquatic dive	Aquatic predator	Marine	106.8
Charadriiformes	Alcidae	Uria_lomvia	Uria_lomvia	87.5	67.8	65.7	44.8	46.2	86.8	34.8	USNM_502369	Smith N.A. & Clarke J.A., 2011. Orn.Mono., 72(1): 1-61.	964	Aquatic dive	Aquatic predator	Marine	106.8
Charadriiformes	Alcidae	Uria_lomvia	Uria_lomvia	89.4	68.1	65.9	43.4	44.9	83.8	33.8	USNM_502374	Smith N.A. & Clarke J.A., 2011. Orn.Mono., 72(1): 1-61.	964	Aquatic dive	Aquatic predator	Marine	106.8
Struthioniformes	Apterigidae	Apteryx_owenii	Apteryx_owenii	39.2	NA	17.6	5.1	80.4	113.7	62.9	MCZ_308	Gatesy S.M. & Middleton K.M., 1997. J.Vert.Paleo, 17(2): 306-329;Middleton K.M. & Gatesy S.M., 2000. Zoo.J.Linn.Soc, 128: 149-187.	1238.3	Invertivore ground	Invertivore	Forest	0.1
Struthioniformes	Apterigidae	Apteryx_owenii	Apteryx_owenii	NA	NA	NA	NA	72.1	103.9	56.6	YPM_2118	Gatesy S.M. & Middleton K.M., 1997. J.Vert.Paleo, 17(2): 306-329.	1238.3	Invertivore ground	Invertivore	Forest	0.1
Struthioniformes	Struthionidae	Struthio_camelus	Struthio_camelus	NA	NA	NA	NA	230	410	398	MCZ_828	Gatesy S.M. & Middleton K.M., 1997. J.Vert.Paleo, 17(2): 306-329.	111000	NA	Omnivore	Shrubland	0.3
Struthioniformes	Struthionidae	Struthio_camelus	Struthio_camelus	395	NA	120	100	320	545	483	MCZ_2686	Gatesy S.M. & Middleton K.M., 1997. J.Vert.Paleo, 17(2): 306-329;Middleton K.M. & Gatesy S.M., 2000. Zoo.J.Linn.Soc, 128: 149-187.	111000	NA	Omnivore	Shrubland	0.3
Struthioniformes	Struthionidae	Struthio_camelus	Struthio_camelus	377	NA	120	98	317	567	493	MCZ_2686	Gatesy S.M. & Middleton K.M., 1997. J.Vert.Paleo, 17(2): 306-329;Middleton K.M. & Gatesy S.M., 2000. Zoo.J.Linn.Soc, 128: 149-187.	111000	NA	Omnivore	Shrubland	0.3
Struthioniformes	Struthionidae	Struthio_camelus	Struthio_camelus	NA	NA	NA	NA	285	495	430	MCZ_3701	Gatesy S.M. & Middleton K.M., 1997. J.Vert.Paleo, 17(2): 306-329.	111000	NA	Omnivore	Shrubland	0.3
Struthioniformes	Struthionidae	Struthio_camelus	Struthio_camelus	294	NA	96.3	75.2	266	494	437	YPM_4347	Gatesy S.M. & Middleton K.M., 1997. J.Vert.Paleo, 17(2): 306-329;Middleton K.M. & Gatesy S.M., 2000. Zoo.J.Linn.Soc, 128: 149-187.	111000	NA	Omnivore	Shrubland	0.3
Struthioniformes	Struthionidae	Struthio_camelus	Struthio_camelus	268	NA	81	72	NA	NA	NA	MCZ_1628	Middleton K.M. & Gatesy S.M., 2000. Zoo.J.Linn.Soc, 128: 149-187.	111000	NA	Omnivore	Shrubland	0.3
Struthioniformes	Rheidae	Rhea_americana	Rhea_americana	260	NA	184	77	210	318	325	MCZ_2083	Gatesy S.M. & Middleton K.M., 1997. J.Vert.Paleo, 17(2): 306-329;Middleton K.M. & Gatesy S.M., 2000. Zoo.J.Linn.Soc, 128: 149-187.	23000	NA	Omnivore	Grassland	0.3
Struthioniformes	Rheidae	Rhea_americana	Rhea_americana	NA	NA	NA	NA	159	278	284	MCZ_689	Gatesy S.M. & Middleton K.M., 1997. J.Vert.Paleo, 17(2): 306-329.	23000	NA	Omnivore	Grassland	0.3
Struthioniformes	Rheidae	Rhea_americana	Rhea_americana	NA	NA	NA	NA	83	134	119	MCZ_6552	Gatesy S.M. & Middleton K.M., 1997. J.Vert.Paleo, 17(2): 306-329.	23000	NA	Omnivore	Grassland	0.3
Struthioniformes	Rheidae	Rhea_americana	Rhea_americana	NA	NA	NA	NA	215	325	320	MCZ_1631	Gatesy S.M. & Middleton K.M., 1997. J.Vert.Paleo, 17(2): 306-329.	23000	NA	Omnivore	Grassland	0.3
Struthioniformes	Rheidae	Rhea_americana	Rhea_americana	NA	NA	NA	NA	187	278	285	YPM_6503	Gatesy S.M. & Middleton K.M., 1997. J.Vert.Paleo, 17(2): 306-329.	23000	NA	Omnivore	Grassland	0.3
Struthioniformes	Rheidae	Rhea_americana	Rhea_americana	281	NA	210	78	195	329	306	YPM_11524	Gatesy S.M. & Middleton K.M., 1997. J.Vert.Paleo, 17(2): 306-329;Middleton K.M. & Gatesy S.M., 2000. Zoo.J.Linn.Soc, 128: 149-187.	23000	NA	Omnivore	Grassland	0.3
Struthioniformes	Rheidae	Rhea_americana	Rhea_americana	NA	NA	NA	NA	206	346	332	YPM_14047	Gatesy S.M. & Middleton K.M., 1997. J.Vert.Paleo, 17(2): 306-329.	23000	NA	Omnivore	Grassland	0.3
Struthioniformes	Casuariidae	Casuarius_bennetti	Casuarius_bennetti	69	NA	39	22	203	320	250	MCZ_display	Gatesy S.M. & Middleton K.M., 1997. J.Vert.Paleo, 17(2): 306-329;Middleton K.M. & Gatesy S.M., 2000. Zoo.J.Linn.Soc, 128: 149-187.	35000	Fugivore ground	Frugivore	Forest	0.2
Struthioniformes	Casuariidae	Casuarius_casuarius	Casuarius_casuarius	NA	NA	NA	NA	47.4	81.8	65.2	YPM_6208	Gatesy S.M. & Middleton K.M., 1997. J.Vert.Paleo, 17(2): 306-329.	44000	Fugivore ground	Frugivore	Forest	0.2
Struthioniformes	Dromiceidae	Dromaius_novaehollandiae	Dromaius_novaehollandiae	89	NA	65	43	227	415	385	MCZ_198	Gatesy S.M. & Middleton K.M., 1997. J.Vert.Paleo, 17(2): 306-329;Middleton K.M. & Gatesy S.M., 2000. Zoo.J.Linn.Soc, 128: 149-187.	34093.3	NA	Omnivore	Grassland	0.1
Struthioniformes	Dromiceidae	Dromaius_novaehollandiae	Dromaius_novaehollandiae	92	NA	62	45	225	400	375	MCZ_1627	Gatesy S.M. & Middleton K.M., 1997. J.Vert.Paleo, 17(2): 306-329;Middleton K.M. & Gatesy S.M., 2000. Zoo.J.Linn.Soc, 128: 149-187.	34093.3	NA	Omnivore	Grassland	0.1
Tinamiformes	Tinamidae	Crypturellus_boucardi	Crypturellus_boucardi	49	NA	48.5	28.7	50.7	75.9	52	MCZ_2750	Gatesy S.M. & Middleton K.M., 1997. J.Vert.Paleo, 17(2): 306-329;Middleton K.M. & Gatesy S.M., 2000. Zoo.J.Linn.Soc, 128: 149-187.	435.6	NA	Omnivore	Forest	41.4
Tinamiformes	Tinamidae	Crypturellus_noctivagus	Crypturellus_noctivagus	58.2	NA	54.9	32.5	58	86.4	59.5	MCZ_276	Gatesy S.M. & Middleton K.M., 1997. J.Vert.Paleo, 17(2): 306-329;Middleton K.M. & Gatesy S.M., 2000. Zoo.J.Linn.Soc, 128: 149-187.	562	NA	Omnivore	Forest	43.9
Tinamiformes	Tinamidae	Nothura_maculosa	Nothura_maculosa	43.3	NA	41.3	24.7	42.4	62.3	39	MCZ_1653	Gatesy S.M. & Middleton K.M., 1997. J.Vert.Paleo, 17(2): 306-329;Middleton K.M. & Gatesy S.M., 2000. Zoo.J.Linn.Soc, 128: 149-187.	257.5	NA	Omnivore	Grassland	30.9
Tinamiformes	Tinamidae	Tinamus_major	Tinamus_major	75	NA	72.2	42.6	65	98.2	69	MCZ_2774	Gatesy S.M. & Middleton K.M., 1997. J.Vert.Paleo, 17(2): 306-329;Middleton K.M. & Gatesy S.M., 2000. Zoo.J.Linn.Soc, 128: 149-187.	1026.2	NA	Omnivore	Forest	51.3
Tinamiformes	Tinamidae	Tinamus_tao	Tinamus_tao	80	NA	80.9	45.8	70	108	70.8	MCZ_3705	Gatesy S.M. & Middleton K.M., 1997. J.Vert.Paleo, 17(2): 306-329;Middleton K.M. & Gatesy S.M., 2000. Zoo.J.Linn.Soc, 128: 149-187.	1600.1	NA	Omnivore	Forest	47.3
Podicipediformes	Podicepididae	Aechomorphus_occidentalis	Aechmophorus_occidentalis	113.2	NA	98.3	50.7	44.7	110.8	68	MCZ_2951	Gatesy S.M. & Middleton K.M., 1997. J.Vert.Paleo, 17(2): 306-329;Middleton K.M. & Gatesy S.M., 2000. Zoo.J.Linn.Soc, 128: 149-187.	1137	Aquatic dive	Aquatic predator	Wetland	75.4
Podicipediformes	Podicepididae	Podiceps_auritus	Podiceps_auritus	77.8	NA	68.3	34.3	33.6	77	46.9	MCZ_6429	Gatesy S.M. & Middleton K.M., 1997. J.Vert.Paleo, 17(2): 306-329;Middleton K.M. & Gatesy S.M., 2000. Zoo.J.Linn.Soc, 128: 149-187.	453	Aquatic dive	Aquatic predator	Wetland	57.2
Podicipediformes	Podicepididae	Podiceps_auritus	Podiceps_auritus	74.4	NA	64.2	32.4	31.4	70.3	44.5	MCZ_7099	Gatesy S.M. & Middleton K.M., 1997. J.Vert.Paleo, 17(2): 306-329;Middleton K.M. & Gatesy S.M., 2000. Zoo.J.Linn.Soc, 128: 149-187.	453	Aquatic dive	Aquatic predator	Wetland	57.2
Podicipediformes	Podicepididae	Podiceps_auritus	Podiceps_auritus	75.3	NA	66	31.7	30.8	70.7	43.3	MCZ_7163	Gatesy S.M. & Middleton K.M., 1997. J.Vert.Paleo, 17(2): 306-329;Middleton K.M. & Gatesy S.M., 2000. Zoo.J.Linn.Soc, 128: 149-187.	453	Aquatic dive	Aquatic predator	Wetland	57.2
Podicipediformes	Podicepididae	Podiceps_auritus	Podiceps_auritus	77.2	NA	67.3	35.2	32.5	73.3	46.1	MCZ_6044	Gatesy S.M. & Middleton K.M., 1997. J.Vert.Paleo, 17(2): 306-329;Middleton K.M. & Gatesy S.M., 2000. Zoo.J.Linn.Soc, 128: 149-187.	453	Aquatic dive	Aquatic predator	Wetland	57.2
Podicipediformes	Podicepididae	Podiceps_auritus	Podiceps_auritus	79.7	NA	70.3	34.3	33.2	77.1	48.4	MCZ_2726	Gatesy S.M. & Middleton K.M., 1997. J.Vert.Paleo, 17(2): 306-329;Middleton K.M. & Gatesy S.M., 2000. Zoo.J.Linn.Soc, 128: 149-187.	453	Aquatic dive	Aquatic predator	Wetland	57.2
Podicipediformes	Podicepididae	Podiceps_nigricollis	Podiceps_nigricollis	69.6	NA	63.4	31.9	31.7	66.6	41.7	MCZ_6070	Gatesy S.M. & Middleton K.M., 1997. J.Vert.Paleo, 17(2): 306-329;Middleton K.M. & Gatesy S.M., 2000. Zoo.J.Linn.Soc, 128: 149-187.	412.4	Aquatic dive	Aquatic predator	Wetland	55.1
Podicipediformes	Podicepididae	Podiceps_nigricollis	Podiceps_nigricollis	69.2	NA	61.1	29.8	30.3	64.3	38.9	MCZ_4076	Gatesy S.M. & Middleton K.M., 1997. J.Vert.Paleo, 17(2): 306-329;Middleton K.M. & Gatesy S.M., 2000. Zoo.J.Linn.Soc, 128: 149-187.	412.4	Aquatic dive	Aquatic predator	Wetland	55.1
Podicipediformes	Podicepididae	Podiceps_nigricollis	Podiceps_nigricollis	69.4	NA	62	31.3	29.8	63.9	40.8	MCZ_4080	Gatesy S.M. & Middleton K.M., 1997. J.Vert.Paleo, 17(2): 306-329;Middleton K.M. & Gatesy S.M., 2000. Zoo.J.Linn.Soc, 128: 149-187.	412.4	Aquatic dive	Aquatic predator	Wetland	55.1
Podicipediformes	Podicepididae	Podiceps_nigricollis	Podiceps_nigricollis	117.2	NA	102.9	46.6	46	107.5	61.9	MCZ_1015	Gatesy S.M. & Middleton K.M., 1997. J.Vert.Paleo, 17(2): 306-329;Middleton K.M. & Gatesy S.M., 2000. Zoo.J.Linn.Soc, 128: 149-187.	412.4	Aquatic dive	Aquatic predator	Wetland	55.1
Podicipediformes	Podicepididae	Podilymbus_podiceps	Podilymbus_podiceps	79.3	NA	71.8	36.2	41.8	75.3	43.9	MCZ_1466	Gatesy S.M. & Middleton K.M., 1997. J.Vert.Paleo, 17(2): 306-329;Middleton K.M. & Gatesy S.M., 2000. Zoo.J.Linn.Soc, 128: 149-187.	411.9	Aquatic dive	Aquatic predator	Wetland	41.8
Podicipediformes	Podicepididae	Podilymbus_podiceps	Podilymbus_podiceps	67.6	NA	60.9	30.7	36.2	63.2	36.9	MCZ_7647	Gatesy S.M. & Middleton K.M., 1997. J.Vert.Paleo, 17(2): 306-329;Middleton K.M. & Gatesy S.M., 2000. Zoo.J.Linn.Soc, 128: 149-187.	411.9	Aquatic dive	Aquatic predator	Wetland	41.8
Podicipediformes	Podicepididae	Podilymbus_podiceps	Podilymbus_podiceps	68.1	NA	61.1	31.5	37.1	63.1	37.5	MCZ_7648	Gatesy S.M. & Middleton K.M., 1997. J.Vert.Paleo, 17(2): 306-329;Middleton K.M. & Gatesy S.M., 2000. Zoo.J.Linn.Soc, 128: 149-187.	411.9	Aquatic dive	Aquatic predator	Wetland	41.8
Gaviiformes	Gaviidae	Gavia_immer	Gavia_immer	198	NA	158	100.1	61.8	150	93.6	MCZ_1432	Gatesy S.M. & Middleton K.M., 1997. J.Vert.Paleo, 17(2): 306-329;Middleton K.M. & Gatesy S.M., 2000. Zoo.J.Linn.Soc, 128: 149-187.	4956.8	Aquatic dive	Aquatic predator	Wetland	178
Gaviiformes	Gaviidae	Gavia_immer	Gavia_immer	200	NA	160	106	60.3	150.4	94.2	MCZ_1658	Gatesy S.M. & Middleton K.M., 1997. J.Vert.Paleo, 17(2): 306-329;Middleton K.M. & Gatesy S.M., 2000. Zoo.J.Linn.Soc, 128: 149-187.	4956.8	Aquatic dive	Aquatic predator	Wetland	178
Gaviiformes	Gaviidae	Gavia_immer	Gavia_immer	192	NA	158	101	56.4	143.3	90.2	MCZ_1661	Gatesy S.M. & Middleton K.M., 1997. J.Vert.Paleo, 17(2): 306-329;Middleton K.M. & Gatesy S.M., 2000. Zoo.J.Linn.Soc, 128: 149-187.	4956.8	Aquatic dive	Aquatic predator	Wetland	178
Gaviiformes	Gaviidae	Gavia_immer	Gavia_immer	177	NA	144	90.5	51.1	134	85.3	MCZ_2148	Gatesy S.M. & Middleton K.M., 1997. J.Vert.Paleo, 17(2): 306-329;Middleton K.M. & Gatesy S.M., 2000. Zoo.J.Linn.Soc, 128: 149-187.	4956.8	Aquatic dive	Aquatic predator	Wetland	178
Gaviiformes	Gaviidae	Gavia_immer	Gavia_immer	194	NA	151	88	58	141.1	87.8	MCZ_2593	Gatesy S.M. & Middleton K.M., 1997. J.Vert.Paleo, 17(2): 306-329;Middleton K.M. & Gatesy S.M., 2000. Zoo.J.Linn.Soc, 128: 149-187.	4956.8	Aquatic dive	Aquatic predator	Wetland	178
Gaviiformes	Gaviidae	Gavia_immer	Gavia_immer	196	NA	155	102.5	60	146	91.7	MCZ_3030	Gatesy S.M. & Middleton K.M., 1997. J.Vert.Paleo, 17(2): 306-329;Middleton K.M. & Gatesy S.M., 2000. Zoo.J.Linn.Soc, 128: 149-187.	4956.8	Aquatic dive	Aquatic predator	Wetland	178
Gaviiformes	Gaviidae	Gavia_immer	Gavia_immer	180	NA	139	91.9	55.9	135	86.3	MCZ_7019	Gatesy S.M. & Middleton K.M., 1997. J.Vert.Paleo, 17(2): 306-329;Middleton K.M. & Gatesy S.M., 2000. Zoo.J.Linn.Soc, 128: 149-187.	4956.8	Aquatic dive	Aquatic predator	Wetland	178
Gaviiformes	Gaviidae	Gavia_immer	Gavia_immer	187	NA	150	96	57.7	140	87.1	MCZ_7103	Gatesy S.M. & Middleton K.M., 1997. J.Vert.Paleo, 17(2): 306-329;Middleton K.M. & Gatesy S.M., 2000. Zoo.J.Linn.Soc, 128: 149-187.	4956.8	Aquatic dive	Aquatic predator	Wetland	178
Gaviiformes	Gaviidae	Gavia_immer	Gavia_immer	170	NA	138	90.1	49.8	134	81.6	MCZ_7893	Gatesy S.M. & Middleton K.M., 1997. J.Vert.Paleo, 17(2): 306-329;Middleton K.M. & Gatesy S.M., 2000. Zoo.J.Linn.Soc, 128: 149-187.	4956.8	Aquatic dive	Aquatic predator	Wetland	178
Gaviiformes	Gaviidae	Gavia_immer	Gavia_immer	198	NA	159	104	60.5	155	97	MCZ_7894	Gatesy S.M. & Middleton K.M., 1997. J.Vert.Paleo, 17(2): 306-329;Middleton K.M. & Gatesy S.M., 2000. Zoo.J.Linn.Soc, 128: 149-187.	4956.8	Aquatic dive	Aquatic predator	Wetland	178
Gaviiformes	Gaviidae	Gavia_immer	Gavia_immer	195	NA	157	108	57.6	145	95	MCZ_7895	Gatesy S.M. & Middleton K.M., 1997. J.Vert.Paleo, 17(2): 306-329;Middleton K.M. & Gatesy S.M., 2000. Zoo.J.Linn.Soc, 128: 149-187.	4956.8	Aquatic dive	Aquatic predator	Wetland	178
Gaviiformes	Gaviidae	Gavia_immer	Gavia_immer	207	NA	167	113	65.9	160	101	MCZ_7896	Gatesy S.M. & Middleton K.M., 1997. J.Vert.Paleo, 17(2): 306-329;Middleton K.M. & Gatesy S.M., 2000. Zoo.J.Linn.Soc, 128: 149-187.	4956.8	Aquatic dive	Aquatic predator	Wetland	178
Gaviiformes	Gaviidae	Gavia_immer	Gavia_immer	167	NA	132	86.4	49.5	127	82.2	MCZ_7903	Gatesy S.M. & Middleton K.M., 1997. J.Vert.Paleo, 17(2): 306-329;Middleton K.M. & Gatesy S.M., 2000. Zoo.J.Linn.Soc, 128: 149-187.	4956.8	Aquatic dive	Aquatic predator	Wetland	178
Gaviiformes	Gaviidae	Gavia_immer	Gavia_immer	199	NA	156	110.8	57.3	146	92.5	MCZ_7904	Gatesy S.M. & Middleton K.M., 1997. J.Vert.Paleo, 17(2): 306-329;Middleton K.M. & Gatesy S.M., 2000. Zoo.J.Linn.Soc, 128: 149-187.	4956.8	Aquatic dive	Aquatic predator	Wetland	178
Gaviiformes	Gaviidae	Gavia_immer	Gavia_immer	196	NA	153	99.9	59.8	151	95	MCZ_7905	Gatesy S.M. & Middleton K.M., 1997. J.Vert.Paleo, 17(2): 306-329;Middleton K.M. & Gatesy S.M., 2000. Zoo.J.Linn.Soc, 128: 149-187.	4956.8	Aquatic dive	Aquatic predator	Wetland	178
Gaviiformes	Gaviidae	Gavia_immer	Gavia_immer	192	NA	155	102	62.1	150	93.2	MCZ_7912	Gatesy S.M. & Middleton K.M., 1997. J.Vert.Paleo, 17(2): 306-329;Middleton K.M. & Gatesy S.M., 2000. Zoo.J.Linn.Soc, 128: 149-187.	4956.8	Aquatic dive	Aquatic predator	Wetland	178
Gaviiformes	Gaviidae	Gavia_immer	Gavia_immer	177	NA	141	95.2	54.1	140	85	MCZ_7913	Gatesy S.M. & Middleton K.M., 1997. J.Vert.Paleo, 17(2): 306-329;Middleton K.M. & Gatesy S.M., 2000. Zoo.J.Linn.Soc, 128: 149-187.	4956.8	Aquatic dive	Aquatic predator	Wetland	178
Gaviiformes	Gaviidae	Gavia_immer	Gavia_immer	195	NA	153	99.7	59.1	144	91.8	MCZ_7914	Gatesy S.M. & Middleton K.M., 1997. J.Vert.Paleo, 17(2): 306-329;Middleton K.M. & Gatesy S.M., 2000. Zoo.J.Linn.Soc, 128: 149-187.	4956.8	Aquatic dive	Aquatic predator	Wetland	178
Gaviiformes	Gaviidae	Gavia_immer	Gavia_immer	185	NA	153	96.7	57.6	147	91.3	MCZ_7915	Gatesy S.M. & Middleton K.M., 1997. J.Vert.Paleo, 17(2): 306-329;Middleton K.M. & Gatesy S.M., 2000. Zoo.J.Linn.Soc, 128: 149-187.	4956.8	Aquatic dive	Aquatic predator	Wetland	178
Gaviiformes	Gaviidae	Gavia_immer	Gavia_immer	200	NA	160	105.4	57.8	149	93.6	MCZ_7916	Gatesy S.M. & Middleton K.M., 1997. J.Vert.Paleo, 17(2): 306-329;Middleton K.M. & Gatesy S.M., 2000. Zoo.J.Linn.Soc, 128: 149-187.	4956.8	Aquatic dive	Aquatic predator	Wetland	178
Gaviiformes	Gaviidae	Gavia_immer	Gavia_immer	191	NA	151	99.6	56.5	146	88.3	MCZ_7917	Gatesy S.M. & Middleton K.M., 1997. J.Vert.Paleo, 17(2): 306-329;Middleton K.M. & Gatesy S.M., 2000. Zoo.J.Linn.Soc, 128: 149-187.	4956.8	Aquatic dive	Aquatic predator	Wetland	178
Gaviiformes	Gaviidae	Gavia_immer	Gavia_immer	194	NA	154	102.1	56.5	145	92.4	MCZ_7918	Gatesy S.M. & Middleton K.M., 1997. J.Vert.Paleo, 17(2): 306-329;Middleton K.M. & Gatesy S.M., 2000. Zoo.J.Linn.Soc, 128: 149-187.	4956.8	Aquatic dive	Aquatic predator	Wetland	178
Gaviiformes	Gaviidae	Gavia_immer	Gavia_immer	190	NA	151	100.4	56.9	140	91	MCZ_7919	Gatesy S.M. & Middleton K.M., 1997. J.Vert.Paleo, 17(2): 306-329;Middleton K.M. & Gatesy S.M., 2000. Zoo.J.Linn.Soc, 128: 149-187.	4956.8	Aquatic dive	Aquatic predator	Wetland	178
Gaviiformes	Gaviidae	Gavia_immer	Gavia_immer	204	NA	163	105	61.3	154	95.1	MCZ_7920	Gatesy S.M. & Middleton K.M., 1997. J.Vert.Paleo, 17(2): 306-329;Middleton K.M. & Gatesy S.M., 2000. Zoo.J.Linn.Soc, 128: 149-187.	4956.8	Aquatic dive	Aquatic predator	Wetland	178
Gaviiformes	Gaviidae	Gavia_immer	Gavia_immer	193	NA	155	99.2	55.5	146	91.1	MCZ_7921	Gatesy S.M. & Middleton K.M., 1997. J.Vert.Paleo, 17(2): 306-329;Middleton K.M. & Gatesy S.M., 2000. Zoo.J.Linn.Soc, 128: 149-187.	4956.8	Aquatic dive	Aquatic predator	Wetland	178
Gaviiformes	Gaviidae	Gavia_immer	Gavia_immer	180	NA	145	93.2	52.8	135	84.3	MCZ_7939	Gatesy S.M. & Middleton K.M., 1997. J.Vert.Paleo, 17(2): 306-329;Middleton K.M. & Gatesy S.M., 2000. Zoo.J.Linn.Soc, 128: 149-187.	4956.8	Aquatic dive	Aquatic predator	Wetland	178
Gaviiformes	Gaviidae	Gavia_immer	Gavia_immer	180	NA	145	96	54.1	138	88.6	MCZ_7940	Gatesy S.M. & Middleton K.M., 1997. J.Vert.Paleo, 17(2): 306-329;Middleton K.M. & Gatesy S.M., 2000. Zoo.J.Linn.Soc, 128: 149-187.	4956.8	Aquatic dive	Aquatic predator	Wetland	178
Gaviiformes	Gaviidae	Gavia_immer	Gavia_immer	181	NA	154	99	55.9	138	88.5	MCZ_7941	Gatesy S.M. & Middleton K.M., 1997. J.Vert.Paleo, 17(2): 306-329;Middleton K.M. & Gatesy S.M., 2000. Zoo.J.Linn.Soc, 128: 149-187.	4956.8	Aquatic dive	Aquatic predator	Wetland	178
Gaviiformes	Gaviidae	Gavia_immer	Gavia_immer	194	NA	157	98.9	55.9	140	89.2	MCZ_7942	Gatesy S.M. & Middleton K.M., 1997. J.Vert.Paleo, 17(2): 306-329;Middleton K.M. & Gatesy S.M., 2000. Zoo.J.Linn.Soc, 128: 149-187.	4956.8	Aquatic dive	Aquatic predator	Wetland	178
Gaviiformes	Gaviidae	Gavia_immer	Gavia_immer	211	NA	167	111	63.5	154	101.8	MCZ_7943	Gatesy S.M. & Middleton K.M., 1997. J.Vert.Paleo, 17(2): 306-329;Middleton K.M. & Gatesy S.M., 2000. Zoo.J.Linn.Soc, 128: 149-187.	4956.8	Aquatic dive	Aquatic predator	Wetland	178
Gaviiformes	Gaviidae	Gavia_immer	Gavia_immer	185	NA	145	93.4	57.3	138	89.1	MCZ_7944	Gatesy S.M. & Middleton K.M., 1997. J.Vert.Paleo, 17(2): 306-329;Middleton K.M. & Gatesy S.M., 2000. Zoo.J.Linn.Soc, 128: 149-187.	4956.8	Aquatic dive	Aquatic predator	Wetland	178
Gaviiformes	Gaviidae	Gavia_immer	Gavia_immer	210	NA	165	108.8	62.3	153	100.1	MCZ_7945	Gatesy S.M. & Middleton K.M., 1997. J.Vert.Paleo, 17(2): 306-329;Middleton K.M. & Gatesy S.M., 2000. Zoo.J.Linn.Soc, 128: 149-187.	4956.8	Aquatic dive	Aquatic predator	Wetland	178
Gaviiformes	Gaviidae	Gavia_immer	Gavia_immer	208	NA	167	110	62.9	160	97.7	MCZ_7946	Gatesy S.M. & Middleton K.M., 1997. J.Vert.Paleo, 17(2): 306-329;Middleton K.M. & Gatesy S.M., 2000. Zoo.J.Linn.Soc, 128: 149-187.	4956.8	Aquatic dive	Aquatic predator	Wetland	178
Gaviiformes	Gaviidae	Gavia_immer	Gavia_immer	211	NA	164	108.5	65.8	155	96.1	MCZ_7947	Gatesy S.M. & Middleton K.M., 1997. J.Vert.Paleo, 17(2): 306-329;Middleton K.M. & Gatesy S.M., 2000. Zoo.J.Linn.Soc, 128: 149-187.	4956.8	Aquatic dive	Aquatic predator	Wetland	178
Gaviiformes	Gaviidae	Gavia_immer	Gavia_immer	205	NA	158	104.1	63.5	151	93.2	MCZ_7948	Gatesy S.M. & Middleton K.M., 1997. J.Vert.Paleo, 17(2): 306-329;Middleton K.M. & Gatesy S.M., 2000. Zoo.J.Linn.Soc, 128: 149-187.	4956.8	Aquatic dive	Aquatic predator	Wetland	178
Gaviiformes	Gaviidae	Gavia_immer	Gavia_immer	184	NA	148	95.9	55.3	140	88.6	MCZ_7950	Gatesy S.M. & Middleton K.M., 1997. J.Vert.Paleo, 17(2): 306-329;Middleton K.M. & Gatesy S.M., 2000. Zoo.J.Linn.Soc, 128: 149-187.	4956.8	Aquatic dive	Aquatic predator	Wetland	178
Gaviiformes	Gaviidae	Gavia_immer	Gavia_immer	192	NA	153	100.5	58.8	146	94.2	MCZ_7951	Gatesy S.M. & Middleton K.M., 1997. J.Vert.Paleo, 17(2): 306-329;Middleton K.M. & Gatesy S.M., 2000. Zoo.J.Linn.Soc, 128: 149-187.	4956.8	Aquatic dive	Aquatic predator	Wetland	178
Gaviiformes	Gaviidae	Gavia_immer	Gavia_immer	176	NA	139	91.4	53.1	131	82.9	MCZ_7952	Gatesy S.M. & Middleton K.M., 1997. J.Vert.Paleo, 17(2): 306-329;Middleton K.M. & Gatesy S.M., 2000. Zoo.J.Linn.Soc, 128: 149-187.	4956.8	Aquatic dive	Aquatic predator	Wetland	178
Gaviiformes	Gaviidae	Gavia_immer	Gavia_immer	173	NA	136.4	90.7	50.2	129	82.2	MCZ_7956	Gatesy S.M. & Middleton K.M., 1997. J.Vert.Paleo, 17(2): 306-329;Middleton K.M. & Gatesy S.M., 2000. Zoo.J.Linn.Soc, 128: 149-187.	4956.8	Aquatic dive	Aquatic predator	Wetland	178
Gaviiformes	Gaviidae	Gavia_immer	Gavia_immer	208	NA	171	109	64.2	159	98	MCZ_7957	Gatesy S.M. & Middleton K.M., 1997. J.Vert.Paleo, 17(2): 306-329;Middleton K.M. & Gatesy S.M., 2000. Zoo.J.Linn.Soc, 128: 149-187.	4956.8	Aquatic dive	Aquatic predator	Wetland	178
Gaviiformes	Gaviidae	Gavia_stellata	Gavia_stellata	140.5	NA	111.4	76.7	36.7	113.6	70.9	MCZ_7009	Gatesy S.M. & Middleton K.M., 1997. J.Vert.Paleo, 17(2): 306-329;Middleton K.M. & Gatesy S.M., 2000. Zoo.J.Linn.Soc, 128: 149-187.	1486	Aquatic dive	Aquatic predator	Wetland	130.7
Gaviiformes	Gaviidae	Gavia_stellata	Gavia_stellata	138.3	NA	107.8	73.1	38.6	113.9	71.6	MCZ_6996	Gatesy S.M. & Middleton K.M., 1997. J.Vert.Paleo, 17(2): 306-329;Middleton K.M. & Gatesy S.M., 2000. Zoo.J.Linn.Soc, 128: 149-187.	1486	Aquatic dive	Aquatic predator	Wetland	130.7
Gaviiformes	Gaviidae	Gavia_stellata	Gavia_stellata	136.6	NA	108.6	67	40.3	114.4	72.4	MCZ_6531	Gatesy S.M. & Middleton K.M., 1997. J.Vert.Paleo, 17(2): 306-329;Middleton K.M. & Gatesy S.M., 2000. Zoo.J.Linn.Soc, 128: 149-187.	1486	Aquatic dive	Aquatic predator	Wetland	130.7
Gaviiformes	Gaviidae	Gavia_stellata	Gavia_stellata	128.5	NA	104.5	70.7	38.3	110.7	70.9	MCZ_6913	Gatesy S.M. & Middleton K.M., 1997. J.Vert.Paleo, 17(2): 306-329;Middleton K.M. & Gatesy S.M., 2000. Zoo.J.Linn.Soc, 128: 149-187.	1486	Aquatic dive	Aquatic predator	Wetland	130.7
Sphenisciformes	Spheniscidae	Aptenodytes_patagonicus	Aptenodytes_patagonicus	110	NA	82.2	68	92.9	170	43.2	MCZ_7208	Gatesy S.M. & Middleton K.M., 1997. J.Vert.Paleo, 17(2): 306-329;Middleton K.M. & Gatesy S.M., 2000. Zoo.J.Linn.Soc, 128: 149-187.	11731.1	Aquatic dive	Aquatic predator	Marine	6.2
Sphenisciformes	Spheniscidae	Aptenodytes_patagonicus	Aptenodytes_patagonicus	115	NA	83.5	71.2	115	176	46.7	MCZ_7478	Gatesy S.M. & Middleton K.M., 1997. J.Vert.Paleo, 17(2): 306-329;Middleton K.M. & Gatesy S.M., 2000. Zoo.J.Linn.Soc, 128: 149-187.	11731.1	Aquatic dive	Aquatic predator	Marine	6.2
Sphenisciformes	Spheniscidae	Eudyptes_chrysolophus	Eudyptes_chrysolophus	59.4	NA	44.2	35.3	63.3	108.3	26.1	MCZ_6022	Gatesy S.M. & Middleton K.M., 1997. J.Vert.Paleo, 17(2): 306-329;Middleton K.M. & Gatesy S.M., 2000. Zoo.J.Linn.Soc, 128: 149-187.	4485.1	Aquatic dive	Aquatic predator	Marine	6.7
Sphenisciformes	Spheniscidae	Eudyptes_chrysocome	Eudyptes_chrysocome	59.4	NA	44.4	37.9	66.5	105.6	27.2	MCZ_6428	Gatesy S.M. & Middleton K.M., 1997. J.Vert.Paleo, 17(2): 306-329;Middleton K.M. & Gatesy S.M., 2000. Zoo.J.Linn.Soc, 128: 149-187.	2327.9	Aquatic dive	Aquatic predator	Marine	6.3
Sphenisciformes	Spheniscidae	Eudyptula_minor	Eudyptula_minor	46.7	NA	31.3	25.3	52.2	77.2	23.6	MCZ_6025	Gatesy S.M. & Middleton K.M., 1997. J.Vert.Paleo, 17(2): 306-329;Middleton K.M. & Gatesy S.M., 2000. Zoo.J.Linn.Soc, 128: 149-187.	1107.8	Aquatic dive	Aquatic predator	Marine	3.8
Sphenisciformes	Spheniscidae	Eudyptula_minor	Eudyptula_minor	45	NA	30	25.5	48.9	73.9	22.4	MCZ_1451	Gatesy S.M. & Middleton K.M., 1997. J.Vert.Paleo, 17(2): 306-329;Middleton K.M. & Gatesy S.M., 2000. Zoo.J.Linn.Soc, 128: 149-187.	1107.8	Aquatic dive	Aquatic predator	Marine	3.8
Sphenisciformes	Spheniscidae	Eudyptula_minor	Eudyptula_minor	49.7	NA	33.3	25.5	50.2	70.1	23.2	YPM_13356	Gatesy S.M. & Middleton K.M., 1997. J.Vert.Paleo, 17(2): 306-329;Middleton K.M. & Gatesy S.M., 2000. Zoo.J.Linn.Soc, 128: 149-187.	1107.8	Aquatic dive	Aquatic predator	Marine	3.8
Sphenisciformes	Spheniscidae	Megadyptes_antipodes	Megadyptes_antipodes	73.7	NA	57.7	43.7	80.5	120.5	35.5	YPM_13392	Gatesy S.M. & Middleton K.M., 1997. J.Vert.Paleo, 17(2): 306-329;Middleton K.M. & Gatesy S.M., 2000. Zoo.J.Linn.Soc, 128: 149-187.	5326.2	Aquatic dive	Aquatic predator	Marine	9
Sphenisciformes	Spheniscidae	Spheniscus_demersus	Spheniscus_demersus	67.1	NA	47.6	39.9	70.4	101.1	28.5	YPM_15882	Gatesy S.M. & Middleton K.M., 1997. J.Vert.Paleo, 17(2): 306-329;Middleton K.M. & Gatesy S.M., 2000. Zoo.J.Linn.Soc, 128: 149-187.	3130.1	Aquatic dive	Aquatic predator	Marine	3.6
Sphenisciformes	Spheniscidae	Spheniscus_humboldti	Spheniscus_humboldti	69.2	NA	46.5	39.7	75.9	113.2	32.1	MCZ_7040	Gatesy S.M. & Middleton K.M., 1997. J.Vert.Paleo, 17(2): 306-329;Middleton K.M. & Gatesy S.M., 2000. Zoo.J.Linn.Soc, 128: 149-187.	4366.4	Aquatic dive	Aquatic predator	Marine	4.6
Sphenisciformes	Spheniscidae	Spheniscus_humboldti	Spheniscus_humboldti	70.8	NA	47.9	40.3	77.9	112.7	32.3	MCZ_6957	Gatesy S.M. & Middleton K.M., 1997. J.Vert.Paleo, 17(2): 306-329;Middleton K.M. & Gatesy S.M., 2000. Zoo.J.Linn.Soc, 128: 149-187.	4366.4	Aquatic dive	Aquatic predator	Marine	4.6
Sphenisciformes	Spheniscidae	Spheniscus_humboldti	Spheniscus_humboldti	76.1	NA	50.8	42.1	83.2	119.7	34.7	MCZ_7571	Gatesy S.M. & Middleton K.M., 1997. J.Vert.Paleo, 17(2): 306-329;Middleton K.M. & Gatesy S.M., 2000. Zoo.J.Linn.Soc, 128: 149-187.	4366.4	Aquatic dive	Aquatic predator	Marine	4.6
Sphenisciformes	Spheniscidae	Spheniscus_mendiculus	Spheniscus_mendiculus	54.2	NA	37.1	30.5	56.3	83.7	22.9	MCZ_3638	Gatesy S.M. & Middleton K.M., 1997. J.Vert.Paleo, 17(2): 306-329;Middleton K.M. & Gatesy S.M., 2000. Zoo.J.Linn.Soc, 128: 149-187.	1921.9	Aquatic dive	Aquatic predator	Marine	4
Procellariiformes	Diomedeidae	Thalassarche_chrysostoma	Thalassarche_chrysostoma	264	NA	263	104	82	157	84	MCZ_5006	Gatesy S.M. & Middleton K.M., 1997. J.Vert.Paleo, 17(2): 306-329;Middleton K.M. & Gatesy S.M., 2000. Zoo.J.Linn.Soc, 128: 149-187.	3499	Aquatic surface	Aquatic predator	Marine	341
Procellariiformes	Diomedeidae	Diomedea_exulans	Diomedea_exulans	438	NA	447	150	109	224	126	MCZ_408	Gatesy S.M. & Middleton K.M., 1997. J.Vert.Paleo, 17(2): 306-329;Middleton K.M. & Gatesy S.M., 2000. Zoo.J.Linn.Soc, 128: 149-187.	6961.3	Aquatic surface	Aquatic predator	Marine	417.8
Procellariiformes	Diomedeidae	Diomedea_exulans	Diomedea_exulans	394	NA	397	145	98	197	109	MCZ_2481	Gatesy S.M. & Middleton K.M., 1997. J.Vert.Paleo, 17(2): 306-329;Middleton K.M. & Gatesy S.M., 2000. Zoo.J.Linn.Soc, 128: 149-187.	6961.3	Aquatic surface	Aquatic predator	Marine	417.8
Procellariiformes	Diomedeidae	Diomedea_exulans	Diomedea_exulans	398	NA	405	142	99	202	107	MCZ_6191	Gatesy S.M. & Middleton K.M., 1997. J.Vert.Paleo, 17(2): 306-329;Middleton K.M. & Gatesy S.M., 2000. Zoo.J.Linn.Soc, 128: 149-187.	6961.3	Aquatic surface	Aquatic predator	Marine	417.8
Procellariiformes	Diomedeidae	Phoebastria_immutabilis	Phoebastria_immutabilis	247	NA	256	99	78	154	89	MCZ_3050	Gatesy S.M. & Middleton K.M., 1997. J.Vert.Paleo, 17(2): 306-329;Middleton K.M. & Gatesy S.M., 2000. Zoo.J.Linn.Soc, 128: 149-187.	3145.9	Aquatic surface	Aquatic predator	Marine	313
Procellariiformes	Diomedeidae	Phoebastria_immutabilis	Phoebastria_immutabilis	257	NA	252	102	71	142	88	MCZ_2959	Gatesy S.M. & Middleton K.M., 1997. J.Vert.Paleo, 17(2): 306-329;Middleton K.M. & Gatesy S.M., 2000. Zoo.J.Linn.Soc, 128: 149-187.	3145.9	Aquatic surface	Aquatic predator	Marine	313
Procellariiformes	Diomedeidae	Phoebastria_nigripes	Phoebastria_nigripes	287	NA	287	108	75	157	94	MCZ_2999	Gatesy S.M. & Middleton K.M., 1997. J.Vert.Paleo, 17(2): 306-329;Middleton K.M. & Gatesy S.M., 2000. Zoo.J.Linn.Soc, 128: 149-187.	3188.4	Aquatic surface	Aquatic predator	Marine	313.2
Procellariiformes	Diomedeidae	Phoebetria_fusca	Phoebetria_fusca	242	NA	230	98	97	165	93	MCZ_2949	Gatesy S.M. & Middleton K.M., 1997. J.Vert.Paleo, 17(2): 306-329;Middleton K.M. & Gatesy S.M., 2000. Zoo.J.Linn.Soc, 128: 149-187.	2553.7	Aquatic surface	Aquatic predator	Marine	348.5
Procellariiformes	Diomedeidae	Phoebetria_palpebrata	Phoebetria_palpebrata	235	NA	239	92	68	136	78	MCZ_2953	Gatesy S.M. & Middleton K.M., 1997. J.Vert.Paleo, 17(2): 306-329;Middleton K.M. & Gatesy S.M., 2000. Zoo.J.Linn.Soc, 128: 149-187.	3150	Aquatic surface	Aquatic predator	Marine	361.2
Procellariiformes	Procellariidae	Daption_capense	Daption_capense	97.5	NA	80.7	42.4	37.7	73.5	44.9	MCZ_3873	Gatesy S.M. & Middleton K.M., 1997. J.Vert.Paleo, 17(2): 306-329;Middleton K.M. & Gatesy S.M., 2000. Zoo.J.Linn.Soc, 128: 149-187.	429.6	Aquatic surface	Aquatic predator	Marine	145.5
Procellariiformes	Procellariidae	Daption_capense	Daption_capense	89.1	NA	83.4	42.3	37.7	73.6	45.7	MCZ_6056	Gatesy S.M. & Middleton K.M., 1997. J.Vert.Paleo, 17(2): 306-329;Middleton K.M. & Gatesy S.M., 2000. Zoo.J.Linn.Soc, 128: 149-187.	429.6	Aquatic surface	Aquatic predator	Marine	145.5
Procellariiformes	Procellariidae	Daption_capense	Daption_capense	88	NA	79	40	36	72	43	MCZ_6970	Gatesy S.M. & Middleton K.M., 1997. J.Vert.Paleo, 17(2): 306-329;Middleton K.M. & Gatesy S.M., 2000. Zoo.J.Linn.Soc, 128: 149-187.	429.6	Aquatic surface	Aquatic predator	Marine	145.5
Procellariiformes	Procellariidae	Daption_capense	Daption_capense	89	NA	82	44	38	76	46	MCZ_2955	Gatesy S.M. & Middleton K.M., 1997. J.Vert.Paleo, 17(2): 306-329;Middleton K.M. & Gatesy S.M., 2000. Zoo.J.Linn.Soc, 128: 149-187.	429.6	Aquatic surface	Aquatic predator	Marine	145.5
Procellariiformes	Procellariidae	Fulmarus_glacialis	Fulmarus_glacialis	97.2	NA	90.3	47.5	41.8	76.4	44.6	MCZ_4079	Gatesy S.M. & Middleton K.M., 1997. J.Vert.Paleo, 17(2): 306-329;Middleton K.M. & Gatesy S.M., 2000. Zoo.J.Linn.Soc, 128: 149-187.	611.9	Aquatic surface	Aquatic predator	Marine	162.5
Procellariiformes	Procellariidae	Fulmarus_glacialis	Fulmarus_glacialis	106	NA	98	50	42	72	49	MCZ_4078	Gatesy S.M. & Middleton K.M., 1997. J.Vert.Paleo, 17(2): 306-329;Middleton K.M. & Gatesy S.M., 2000. Zoo.J.Linn.Soc, 128: 149-187.	611.9	Aquatic surface	Aquatic predator	Marine	162.5
Procellariiformes	Procellariidae	Fulmarus_glacialis	Fulmarus_glacialis	102	NA	96	49	41	77	47	MCZ_4090	Gatesy S.M. & Middleton K.M., 1997. J.Vert.Paleo, 17(2): 306-329;Middleton K.M. & Gatesy S.M., 2000. Zoo.J.Linn.Soc, 128: 149-187.	611.9	Aquatic surface	Aquatic predator	Marine	162.5
Procellariiformes	Procellariidae	Fulmarus_glacialis	Fulmarus_glacialis	107	NA	102	51	44	85	51	MCZ_5011	Gatesy S.M. & Middleton K.M., 1997. J.Vert.Paleo, 17(2): 306-329;Middleton K.M. & Gatesy S.M., 2000. Zoo.J.Linn.Soc, 128: 149-187.	611.9	Aquatic surface	Aquatic predator	Marine	162.5
Procellariiformes	Oceanitidae	Fregetta_grallaria	Fregetta_grallaria	25.5	NA	21.5	17	17.5	47.5	36	MCZ_6756	Gatesy S.M. & Middleton K.M., 1997. J.Vert.Paleo, 17(2): 306-329;Middleton K.M. & Gatesy S.M., 2000. Zoo.J.Linn.Soc, 128: 149-187.	50.6	Aquatic aerial	Aquatic predator	Marine	98.4
Procellariiformes	Oceanitidae	Fregetta_grallaria	Fregetta_grallaria	25.5	NA	21.5	17	17.5	48	35	MCZ_6752	Gatesy S.M. & Middleton K.M., 1997. J.Vert.Paleo, 17(2): 306-329;Middleton K.M. & Gatesy S.M., 2000. Zoo.J.Linn.Soc, 128: 149-187.	50.6	Aquatic aerial	Aquatic predator	Marine	98.4
Procellariiformes	Oceanitidae	Oceanites_oceanicus	Oceanites_oceanicus	22.5	NA	19.5	15.5	15	47	34	MCZ_2984	Gatesy S.M. & Middleton K.M., 1997. J.Vert.Paleo, 17(2): 306-329;Middleton K.M. & Gatesy S.M., 2000. Zoo.J.Linn.Soc, 128: 149-187.	30.4	Aquatic aerial	Aquatic predator	Marine	86.6
Procellariiformes	Oceanitidae	Oceanites_oceanicus	Oceanites_oceanicus	23	NA	19.5	15.5	15.5	47	34.5	MCZ_6722	Gatesy S.M. & Middleton K.M., 1997. J.Vert.Paleo, 17(2): 306-329;Middleton K.M. & Gatesy S.M., 2000. Zoo.J.Linn.Soc, 128: 149-187.	30.4	Aquatic aerial	Aquatic predator	Marine	86.6
Procellariiformes	Hydrobatidae	Oceanodroma_leucorhoa	Oceanodroma_leucorhoa	37	NA	35	21	15.5	34.5	24	MCZ_7883	Gatesy S.M. & Middleton K.M., 1997. J.Vert.Paleo, 17(2): 306-329;Middleton K.M. & Gatesy S.M., 2000. Zoo.J.Linn.Soc, 128: 149-187.	36.71	Aquatic aerial	NA	NA	NA
Procellariiformes	Hydrobatidae	Oceanodroma_leucorhoa	Oceanodroma_leucorhoa	37.5	NA	35.5	21	17	35	26	MCZ_6058	Gatesy S.M. & Middleton K.M., 1997. J.Vert.Paleo, 17(2): 306-329;Middleton K.M. & Gatesy S.M., 2000. Zoo.J.Linn.Soc, 128: 149-187.	36.71	Aquatic aerial	NA	NA	NA
Procellariiformes	Pelecanoididae	Pelecanoides_urinatrix	Pelecanoides_urinatrix	56.9	NA	52.3	29.7	24.8	47	31	MCZ_1430	Gatesy S.M. & Middleton K.M., 1997. J.Vert.Paleo, 17(2): 306-329;Middleton K.M. & Gatesy S.M., 2000. Zoo.J.Linn.Soc, 128: 149-187.	152.1	Aquatic dive	Aquatic predator	Marine	56.8
Phaethontiformes	Phaethontidae	Phaethon_lepturus	Phaethon_lepturus	81.8	NA	83.3	42.3	29.1	43.8	22	MCZ_2073	Gatesy S.M. & Middleton K.M., 1997. J.Vert.Paleo, 17(2): 306-329;Middleton K.M. & Gatesy S.M., 2000. Zoo.J.Linn.Soc, 128: 149-187.	328	Aquatic plunge	Aquatic predator	Marine	188.5
Phaethontiformes	Phaethontidae	Phaethon_lepturus	Phaethon_lepturus	83.8	NA	85	42.5	30.5	46.1	22.2	MCZ_1765	Gatesy S.M. & Middleton K.M., 1997. J.Vert.Paleo, 17(2): 306-329;Middleton K.M. & Gatesy S.M., 2000. Zoo.J.Linn.Soc, 128: 149-187.	328	Aquatic plunge	Aquatic predator	Marine	188.5
Pelecaniformes	Pelecanidae	Pelecanus_erythrorhynchos	Pelecanus_erythrorhynchos	315	NA	347	143	108.4	183	126.4	MCZ_7480	Gatesy S.M. & Middleton K.M., 1997. J.Vert.Paleo, 17(2): 306-329;Middleton K.M. & Gatesy S.M., 2000. Zoo.J.Linn.Soc, 128: 149-187.	5608.5	Aquatic surface	Aquatic predator	Wetland	251
Pelecaniformes	Pelecanidae	Pelecanus_erythrorhynchos	Pelecanus_erythrorhynchos	317	NA	344	150	119	181	121	MCZ_2914	Gatesy S.M. & Middleton K.M., 1997. J.Vert.Paleo, 17(2): 306-329;Middleton K.M. & Gatesy S.M., 2000. Zoo.J.Linn.Soc, 128: 149-187.	5608.5	Aquatic surface	Aquatic predator	Wetland	251
Pelecaniformes	Pelecanidae	Pelecanus_occidentalis	Pelecanus_occidentalis	271	NA	315	126	88.1	119.8	78.5	MCZ_1448	Gatesy S.M. & Middleton K.M., 1997. J.Vert.Paleo, 17(2): 306-329;Middleton K.M. & Gatesy S.M., 2000. Zoo.J.Linn.Soc, 128: 149-187.	3427.8	Aquatic plunge	Aquatic predator	Marine	241
Pelecaniformes	Pelecanidae	Pelecanus_occidentalis	Pelecanus_occidentalis	268	NA	323	125	90.8	122.1	80.2	MCZ_1956	Gatesy S.M. & Middleton K.M., 1997. J.Vert.Paleo, 17(2): 306-329;Middleton K.M. & Gatesy S.M., 2000. Zoo.J.Linn.Soc, 128: 149-187.	3427.8	Aquatic plunge	Aquatic predator	Marine	241
Suliformes	Phalacrocoracidae	Phalacrocorax_auritus	Phalacrocorax_auritus	141.5	NA	144.3	67.9	60.9	98.5	60.6	MCZ_7537	Gatesy S.M. & Middleton K.M., 1997. J.Vert.Paleo, 17(2): 306-329;Middleton K.M. & Gatesy S.M., 2000. Zoo.J.Linn.Soc, 128: 149-187.	1806.49	Aquatic dive	NA	NA	NA
Suliformes	Phalacrocoracidae	Phalacrocorax_bougainvillii	Phalacrocorax_bougainvillii	153.5	NA	163	67.6	56.5	107.5	60.7	MCZ_6953	Gatesy S.M. & Middleton K.M., 1997. J.Vert.Paleo, 17(2): 306-329;Middleton K.M. & Gatesy S.M., 2000. Zoo.J.Linn.Soc, 128: 149-187.	2485	Aquatic dive	NA	NA	NA
Suliformes	Phalacrocoracidae	Phalacrocorax_carbo	Phalacrocorax_carbo	160	NA	166	76.1	61.7	105.7	65	MCZ_1447	Gatesy S.M. & Middleton K.M., 1997. J.Vert.Paleo, 17(2): 306-329;Middleton K.M. & Gatesy S.M., 2000. Zoo.J.Linn.Soc, 128: 149-187.	2529	Aquatic dive	Aquatic predator	Wetland	124.2
Suliformes	Phalacrocoracidae	Phalacrocorax_urile	Phalacrocorax_urile	139.5	NA	146	65.7	64.2	107.4	57	MCZ_722	Gatesy S.M. & Middleton K.M., 1997. J.Vert.Paleo, 17(2): 306-329;Middleton K.M. & Gatesy S.M., 2000. Zoo.J.Linn.Soc, 128: 149-187.	2117.66	Aquatic dive	NA	NA	NA
Suliformes	Anhingidae	Anhinga_anhinga	Anhinga_anhinga	108	NA	103.1	60.5	54.4	80.2	40.9	MCZ_1483	Gatesy S.M. & Middleton K.M., 1997. J.Vert.Paleo, 17(2): 306-329;Middleton K.M. & Gatesy S.M., 2000. Zoo.J.Linn.Soc, 128: 149-187.	1235	Aquatic dive	Aquatic predator	Wetland	66.6
Suliformes	Anhingidae	Anhinga_anhinga	Anhinga_anhinga	130.5	NA	111.8	65.2	59.4	87.5	60	MCZ_3615	Gatesy S.M. & Middleton K.M., 1997. J.Vert.Paleo, 17(2): 306-329;Middleton K.M. & Gatesy S.M., 2000. Zoo.J.Linn.Soc, 128: 149-187.	1235	Aquatic dive	Aquatic predator	Wetland	66.6
Suliformes	Sulidae	Morus_bassanus	Morus_bassanus	218	NA	185	90.2	71.8	99.5	58.2	MCZ_3443	Gatesy S.M. & Middleton K.M., 1997. J.Vert.Paleo, 17(2): 306-329;Middleton K.M. & Gatesy S.M., 2000. Zoo.J.Linn.Soc, 128: 149-187.	2998.7	Aquatic plunge	Aquatic predator	Marine	300.5
Suliformes	Sulidae	Sula_variegata	Sula_variegata	153	NA	156	71	54.9	78.5	46.6	MCZ_6959	Gatesy S.M. & Middleton K.M., 1997. J.Vert.Paleo, 17(2): 306-329;Middleton K.M. & Gatesy S.M., 2000. Zoo.J.Linn.Soc, 128: 149-187.	1432.5	Aquatic plunge	Aquatic predator	Marine	204
Suliformes	Fregatidae	Fregata_aquila	Fregata_aquila	186	NA	238	114	51	67	19	MCZ_1354	Gatesy S.M. & Middleton K.M., 1997. J.Vert.Paleo, 17(2): 306-329;Middleton K.M. & Gatesy S.M., 2000. Zoo.J.Linn.Soc, 128: 149-187.	1620	Aquatic aerial	Aquatic predator	Marine	363.8
Pelecaniformes	Ardeidae	Ardea_cocoi	Ardea_cocoi	164	NA	174	82.8	92	228	152	MCZ_3706	Gatesy S.M. & Middleton K.M., 1997. J.Vert.Paleo, 17(2): 306-329;Middleton K.M. & Gatesy S.M., 2000. Zoo.J.Linn.Soc, 128: 149-187.	1752.4	Aquatic ground	Aquatic predator	Wetland	147.5
Pelecaniformes	Ardeidae	Ardea_goliath	Ardea_goliath	201	NA	235	107	103	277	208	MCZ_1452	Gatesy S.M. & Middleton K.M., 1997. J.Vert.Paleo, 17(2): 306-329;Middleton K.M. & Gatesy S.M., 2000. Zoo.J.Linn.Soc, 128: 149-187.	4468	Aquatic ground	Aquatic predator	Wetland	184.2
Pelecaniformes	Ardeidae	Ardea_goliath	Ardea_goliath	197	NA	211	96	116	220	167	MCZ_202	Gatesy S.M. & Middleton K.M., 1997. J.Vert.Paleo, 17(2): 306-329;Middleton K.M. & Gatesy S.M., 2000. Zoo.J.Linn.Soc, 128: 149-187.	4468	Aquatic ground	Aquatic predator	Wetland	184.2
Pelecaniformes	Ardeidae	Ardea_herodias	Ardea_herodias	195	NA	221	102	103.5	240	173	MCZ_7038	Gatesy S.M. & Middleton K.M., 1997. J.Vert.Paleo, 17(2): 306-329;Middleton K.M. & Gatesy S.M., 2000. Zoo.J.Linn.Soc, 128: 149-187.	2523.4	Aquatic ground	Aquatic predator	Wetland	169.5
Pelecaniformes	Ardeidae	Ardea_herodias	Ardea_herodias	190	NA	207	100	100	238	174	MCZ_1970	Gatesy S.M. & Middleton K.M., 1997. J.Vert.Paleo, 17(2): 306-329;Middleton K.M. & Gatesy S.M., 2000. Zoo.J.Linn.Soc, 128: 149-187.	2523.4	Aquatic ground	Aquatic predator	Wetland	169.5
Pelecaniformes	Ardeidae	Ardea_herodias	Ardea_herodias	188	NA	217	101	97.4	242	177	MCZ_2473	Gatesy S.M. & Middleton K.M., 1997. J.Vert.Paleo, 17(2): 306-329;Middleton K.M. & Gatesy S.M., 2000. Zoo.J.Linn.Soc, 128: 149-187.	2523.4	Aquatic ground	Aquatic predator	Wetland	169.5
Pelecaniformes	Ardeidae	Botarus_stellaris	Botaurus_stellaris	138	NA	144	77	101	155	99	MCZ_2064	Gatesy S.M. & Middleton K.M., 1997. J.Vert.Paleo, 17(2): 306-329;Middleton K.M. & Gatesy S.M., 2000. Zoo.J.Linn.Soc, 128: 149-187.	1319.5	Aquatic ground	Aquatic predator	Wetland	101.2
Pelecaniformes	Ardeidae	Botaurus_lentiginosus	Botaurus_lentiginosus	114	NA	119	67	81	135	94	MCZ_1759	Gatesy S.M. & Middleton K.M., 1997. J.Vert.Paleo, 17(2): 306-329;Middleton K.M. & Gatesy S.M., 2000. Zoo.J.Linn.Soc, 128: 149-187.	706	Aquatic ground	Aquatic predator	Wetland	84.7
Pelecaniformes	Ardeidae	Botaurus_lentiginosus	Botaurus_lentiginosus	113	NA	120	65	83	135	95	MCZ_1499	Gatesy S.M. & Middleton K.M., 1997. J.Vert.Paleo, 17(2): 306-329;Middleton K.M. & Gatesy S.M., 2000. Zoo.J.Linn.Soc, 128: 149-187.	706	Aquatic ground	Aquatic predator	Wetland	84.7
Pelecaniformes	Ardeidae	Botaurus_lentiginosus	Botaurus_lentiginosus	105	NA	112	68	75	130	92	MCZ_1279	Gatesy S.M. & Middleton K.M., 1997. J.Vert.Paleo, 17(2): 306-329;Middleton K.M. & Gatesy S.M., 2000. Zoo.J.Linn.Soc, 128: 149-187.	706	Aquatic ground	Aquatic predator	Wetland	84.7
Pelecaniformes	Ardeidae	Butorides_striata	Butorides_striata	65.9	NA	67.4	34.5	47.8	72	48.5	MCZ_3573	Gatesy S.M. & Middleton K.M., 1997. J.Vert.Paleo, 17(2): 306-329;Middleton K.M. & Gatesy S.M., 2000. Zoo.J.Linn.Soc, 128: 149-187.	201.5	Aquatic ground	Aquatic predator	Wetland	53.2
Pelecaniformes	Ardeidae	Butorides_striata	Butorides_striata	62.1	NA	65.9	34.8	46.8	74.4	46	MCZ_5014	Gatesy S.M. & Middleton K.M., 1997. J.Vert.Paleo, 17(2): 306-329;Middleton K.M. & Gatesy S.M., 2000. Zoo.J.Linn.Soc, 128: 149-187.	201.5	Aquatic ground	Aquatic predator	Wetland	53.2
Pelecaniformes	Ardeidae	Butorides_virescens	Butorides_virescens	72.4	NA	78.2	42	51.4	85	54.4	MCZ_1860	Gatesy S.M. & Middleton K.M., 1997. J.Vert.Paleo, 17(2): 306-329;Middleton K.M. & Gatesy S.M., 2000. Zoo.J.Linn.Soc, 128: 149-187.	201.5	Aquatic ground	NA	NA	NA
Pelecaniformes	Ardeidae	Ardea_alba	Casmerodius_albus	144	NA	166	76	75	195	148	MCZ_6731	Gatesy S.M. & Middleton K.M., 1997. J.Vert.Paleo, 17(2): 306-329;Middleton K.M. & Gatesy S.M., 2000. Zoo.J.Linn.Soc, 128: 149-187.	871.33	Aquatic ground	NA	NA	NA
Pelecaniformes	Ardeidae	Ardea_alba	Casmerodius_albus	155	NA	178	84	83	206	158	MCZ_6954	Gatesy S.M. & Middleton K.M., 1997. J.Vert.Paleo, 17(2): 306-329;Middleton K.M. & Gatesy S.M., 2000. Zoo.J.Linn.Soc, 128: 149-187.	871.33	Aquatic ground	NA	NA	NA
Pelecaniformes	Ardeidae	Egretta_caerulea	Egretta_caerulea	92.4	NA	104.8	52.8	53.1	121.3	91.3	MCZ_6977	Gatesy S.M. & Middleton K.M., 1997. J.Vert.Paleo, 17(2): 306-329;Middleton K.M. & Gatesy S.M., 2000. Zoo.J.Linn.Soc, 128: 149-187.	338.6	Aquatic ground	Aquatic predator	Wetland	98.3
Pelecaniformes	Ardeidae	Egretta_gularis	Egretta_gularis	100.3	NA	108.7	56.6	57	122.5	88.8	MCZ_226	Gatesy S.M. & Middleton K.M., 1997. J.Vert.Paleo, 17(2): 306-329;Middleton K.M. & Gatesy S.M., 2000. Zoo.J.Linn.Soc, 128: 149-187.	312	Aquatic ground	Aquatic predator	Coastal	88.1
Pelecaniformes	Ardeidae	Egretta_thula	Egretta_thula	100.6	NA	114.4	54.6	57	137	96.6	MCZ_7301	Gatesy S.M. & Middleton K.M., 1997. J.Vert.Paleo, 17(2): 306-329;Middleton K.M. & Gatesy S.M., 2000. Zoo.J.Linn.Soc, 128: 149-187.	371	Aquatic ground	Aquatic predator	Wetland	79.8
Pelecaniformes	Ardeidae	Egretta_thula	Egretta_thula	94.1	NA	108.5	53.4	53.6	133.2	90.4	MCZ_7616	Gatesy S.M. & Middleton K.M., 1997. J.Vert.Paleo, 17(2): 306-329;Middleton K.M. & Gatesy S.M., 2000. Zoo.J.Linn.Soc, 128: 149-187.	371	Aquatic ground	Aquatic predator	Wetland	79.8
Pelecaniformes	Ardeidae	Egretta_thula	Egretta_thula	85.9	NA	100.5	47.9	48.4	123	86.9	MCZ_3821	Gatesy S.M. & Middleton K.M., 1997. J.Vert.Paleo, 17(2): 306-329;Middleton K.M. & Gatesy S.M., 2000. Zoo.J.Linn.Soc, 128: 149-187.	371	Aquatic ground	Aquatic predator	Wetland	79.8
Pelecaniformes	Ardeidae	Pilherodius_pileatus	Pilherodius_pileatus	66.9	NA	70.2	36.3	49.5	78.2	52.5	MCZ_3830	Gatesy S.M. & Middleton K.M., 1997. J.Vert.Paleo, 17(2): 306-329;Middleton K.M. & Gatesy S.M., 2000. Zoo.J.Linn.Soc, 128: 149-187.	568.6	Aquatic ground	Aquatic predator	Wetland	71
Pelecaniformes	Ardeidae	Tigrisoma_lineatum	Tigrisoma_lineatum	98.1	NA	107.6	52.5	70.9	122.4	92.6	MCZ_3831	Gatesy S.M. & Middleton K.M., 1997. J.Vert.Paleo, 17(2): 306-329;Middleton K.M. & Gatesy S.M., 2000. Zoo.J.Linn.Soc, 128: 149-187.	813	Aquatic ground	Aquatic predator	Wetland	50.4
Pelecaniformes	Ardeidae	Cochlearius_cochlearius	Cochlearius_cochlearius	99	NA	110	52	68	119	78	MCZ_3517	Gatesy S.M. & Middleton K.M., 1997. J.Vert.Paleo, 17(2): 306-329;Middleton K.M. & Gatesy S.M., 2000. Zoo.J.Linn.Soc, 128: 149-187.	643.2	Aquatic ground	Aquatic predator	Wetland	77.5
Pelecaniformes	Ardeidae	Cochlearius_cochlearius	Cochlearius_cochlearius	93	NA	101	48	65	112	73	MCZ_2201	Gatesy S.M. & Middleton K.M., 1997. J.Vert.Paleo, 17(2): 306-329;Middleton K.M. & Gatesy S.M., 2000. Zoo.J.Linn.Soc, 128: 149-187.	643.2	Aquatic ground	Aquatic predator	Wetland	77.5
Ciconiiformes	Ciconiidae	Ciconia_nigra	Ciconia_nigra	206	NA	246	106	90	267	212	MCZ_6997	Gatesy S.M. & Middleton K.M., 1997. J.Vert.Paleo, 17(2): 306-329;Middleton K.M. & Gatesy S.M., 2000. Zoo.J.Linn.Soc, 128: 149-187.	2926	Aquatic ground	Aquatic predator	Woodland	228.3
Ciconiiformes	Ciconiidae	Ciconia_nigra	Ciconia_nigra	202	NA	224	113	86	250	218	MCZ_6747	Gatesy S.M. & Middleton K.M., 1997. J.Vert.Paleo, 17(2): 306-329;Middleton K.M. & Gatesy S.M., 2000. Zoo.J.Linn.Soc, 128: 149-187.	2926	Aquatic ground	Aquatic predator	Woodland	228.3
Ciconiiformes	Ciconiidae	Ciconia_nigra	Ciconia_nigra	180	NA	205	112	79	218	178	MCZ_290	Gatesy S.M. & Middleton K.M., 1997. J.Vert.Paleo, 17(2): 306-329;Middleton K.M. & Gatesy S.M., 2000. Zoo.J.Linn.Soc, 128: 149-187.	2926	Aquatic ground	Aquatic predator	Woodland	228.3
Ciconiiformes	Ciconiidae	Mycteria_ibis	Mycteria_ibis	158	NA	178	84	83	229	188	MCZ_288	Gatesy S.M. & Middleton K.M., 1997. J.Vert.Paleo, 17(2): 306-329;Middleton K.M. & Gatesy S.M., 2000. Zoo.J.Linn.Soc, 128: 149-187.	2155.6	NA	Omnivore	Wetland	188.9
Ciconiiformes	Ciconiidae	Mycteria_ibis	Mycteria_ibis	176	NA	204	96	89	250	211	MCZ_6740	Gatesy S.M. & Middleton K.M., 1997. J.Vert.Paleo, 17(2): 306-329;Middleton K.M. & Gatesy S.M., 2000. Zoo.J.Linn.Soc, 128: 149-187.	2155.6	NA	Omnivore	Wetland	188.9
Ciconiiformes	Ciconiidae	Jabiru_mycteria	Jabiru_mycteria	237	NA	262	119	109	370	322	MCZ_1337	Gatesy S.M. & Middleton K.M., 1997. J.Vert.Paleo, 17(2): 306-329;Middleton K.M. & Gatesy S.M., 2000. Zoo.J.Linn.Soc, 128: 149-187.	5996.3	Aquatic ground	Aquatic predator	Grassland	260.8
Ciconiiformes	Ciconiidae	Leptoptilos_crumenifer	Leptoptilos_crumeniferus	238	NA	299	125	105	289	224	MCZ_338	Gatesy S.M. & Middleton K.M., 1997. J.Vert.Paleo, 17(2): 306-329;Middleton K.M. & Gatesy S.M., 2000. Zoo.J.Linn.Soc, 128: 149-187.	6067.87	NA	NA	NA	NA
Ciconiiformes	Ciconiidae	Leptoptilos_dubius	Leptoptilos_dubius	278	NA	373	163	122	356	282	MCZ_337	Gatesy S.M. & Middleton K.M., 1997. J.Vert.Paleo, 17(2): 306-329;Middleton K.M. & Gatesy S.M., 2000. Zoo.J.Linn.Soc, 128: 149-187.	9050	NA	Omnivore	Wetland	328.8
Ciconiiformes	Ciconiidae	Mycteria_americana	Mycteria_americana	NA	NA	NA	NA	92	268	205	MCZ_2180	Gatesy S.M. & Middleton K.M., 1997. J.Vert.Paleo, 17(2): 306-329.	2554.5	Aquatic ground	Aquatic predator	Wetland	165.1
Ciconiiformes	Ciconiidae	Mycteria_americana	Mycteria_americana	163	NA	195	92	82	227	186	MCZ_3442	Gatesy S.M. & Middleton K.M., 1997. J.Vert.Paleo, 17(2): 306-329;Middleton K.M. & Gatesy S.M., 2000. Zoo.J.Linn.Soc, 128: 149-187.	2554.5	Aquatic ground	Aquatic predator	Wetland	165.1
Ciconiiformes	Ciconiidae	Ephippiorhynchus_asiaticus	Ephippiorhynchus_asiaticus	216	NA	245	107	102	350	301	MCZ_261	Gatesy S.M. & Middleton K.M., 1997. J.Vert.Paleo, 17(2): 306-329;Middleton K.M. & Gatesy S.M., 2000. Zoo.J.Linn.Soc, 128: 149-187.	4100	Aquatic ground	Aquatic predator	Wetland	231.2
Pelecaniformes	Threskiornithidae	Platalea_ajaja	Platalea_ajaja	134	NA	151	74	73	156	109	MCZ_6534	Gatesy S.M. & Middleton K.M., 1997. J.Vert.Paleo, 17(2): 306-329;Middleton K.M. & Gatesy S.M., 2000. Zoo.J.Linn.Soc, 128: 149-187.	1490	Aquatic ground	Aquatic predator	Wetland	119.3
Pelecaniformes	Threskiornithidae	Platalea_ajaja	Platalea_ajaja	129	NA	143	69	69	148	99	MCZ_6533	Gatesy S.M. & Middleton K.M., 1997. J.Vert.Paleo, 17(2): 306-329;Middleton K.M. & Gatesy S.M., 2000. Zoo.J.Linn.Soc, 128: 149-187.	1490	Aquatic ground	Aquatic predator	Wetland	119.3
Pelecaniformes	Threskiornithidae	Eudocimus_ruber	Eudocimus_ruber	92	NA	101	54	59	127	89	MCZ_7528	Gatesy S.M. & Middleton K.M., 1997. J.Vert.Paleo, 17(2): 306-329;Middleton K.M. & Gatesy S.M., 2000. Zoo.J.Linn.Soc, 128: 149-187.	660.1	Aquatic ground	Aquatic predator	Wetland	94.3
Pelecaniformes	Threskiornithidae	Eudocimus_ruber	Eudocimus_ruber	89	NA	96	52	56	115	81	MCZ_7446	Gatesy S.M. & Middleton K.M., 1997. J.Vert.Paleo, 17(2): 306-329;Middleton K.M. & Gatesy S.M., 2000. Zoo.J.Linn.Soc, 128: 149-187.	660.1	Aquatic ground	Aquatic predator	Wetland	94.3
Pelecaniformes	Threskiornithidae	Eudocimus_ruber	Eudocimus_ruber	92	NA	100	55	57	124	90	MCZ_6741	Gatesy S.M. & Middleton K.M., 1997. J.Vert.Paleo, 17(2): 306-329;Middleton K.M. & Gatesy S.M., 2000. Zoo.J.Linn.Soc, 128: 149-187.	660.1	Aquatic ground	Aquatic predator	Wetland	94.3
Pelecaniformes	Threskiornithidae	Eudocimus_ruber	Eudocimus_ruber	90	NA	97	51	55	115	78	MCZ_6987	Gatesy S.M. & Middleton K.M., 1997. J.Vert.Paleo, 17(2): 306-329;Middleton K.M. & Gatesy S.M., 2000. Zoo.J.Linn.Soc, 128: 149-187.	660.1	Aquatic ground	Aquatic predator	Wetland	94.3
Pelecaniformes	Threskiornithidae	Eudocimus_ruber	Eudocimus_ruber	90	NA	100	51	55	115	81	MCZ_3450	Gatesy S.M. & Middleton K.M., 1997. J.Vert.Paleo, 17(2): 306-329;Middleton K.M. & Gatesy S.M., 2000. Zoo.J.Linn.Soc, 128: 149-187.	660.1	Aquatic ground	Aquatic predator	Wetland	94.3
Pelecaniformes	Threskiornithidae	Eudocimus_ruber	Eudocimus_ruber	91	NA	94	50	58	120	80	MCZ_1378	Gatesy S.M. & Middleton K.M., 1997. J.Vert.Paleo, 17(2): 306-329;Middleton K.M. & Gatesy S.M., 2000. Zoo.J.Linn.Soc, 128: 149-187.	660.1	Aquatic ground	Aquatic predator	Wetland	94.3
Pelecaniformes	Threskiornithidae	Eudocimus_ruber	Eudocimus_ruber	92	NA	93	53	57	115	83	MCZ_326	Gatesy S.M. & Middleton K.M., 1997. J.Vert.Paleo, 17(2): 306-329;Middleton K.M. & Gatesy S.M., 2000. Zoo.J.Linn.Soc, 128: 149-187.	660.1	Aquatic ground	Aquatic predator	Wetland	94.3
Pelecaniformes	Threskiornithidae	Platalea_leucoroidea	Platalea_leucorodia	145	NA	161	80	85	195	149	MCZ_1468	Gatesy S.M. & Middleton K.M., 1997. J.Vert.Paleo, 17(2): 306-329;Middleton K.M. & Gatesy S.M., 2000. Zoo.J.Linn.Soc, 128: 149-187.	1868	Aquatic ground	Aquatic predator	Wetland	146
Pelecaniformes	Threskiornithidae	Plegadis_falcinellus	Plegadis_falcinellus	92	NA	99	54	59	133	101	MCZ_6983	Gatesy S.M. & Middleton K.M., 1997. J.Vert.Paleo, 17(2): 306-329;Middleton K.M. & Gatesy S.M., 2000. Zoo.J.Linn.Soc, 128: 149-187.	626.6	Aquatic ground	Aquatic predator	Wetland	104.7
Pelecaniformes	Threskiornithidae	Plegadis_[falcinellus?]	Plegadis_falcinellus	95	NA	99	55	54	136	97	MCZ_7288	Gatesy S.M. & Middleton K.M., 1997. J.Vert.Paleo, 17(2): 306-329;Middleton K.M. & Gatesy S.M., 2000. Zoo.J.Linn.Soc, 128: 149-187.	626.6	Aquatic ground	Aquatic predator	Wetland	104.7
Pelecaniformes	Threskiornithidae	Theristicus_melanopis	Theristicus_melanopis	115	NA	122	65	60	112	75	MCZ_206	Gatesy S.M. & Middleton K.M., 1997. J.Vert.Paleo, 17(2): 306-329;Middleton K.M. & Gatesy S.M., 2000. Zoo.J.Linn.Soc, 128: 149-187.	1250	NA	Omnivore	Human Modified	156.8
Pelecaniformes	Threskiornithidae	Theristicus_melanopis	Theristicus_melanopis	121	NA	132	66	65	140	99	MCZ_295	Gatesy S.M. & Middleton K.M., 1997. J.Vert.Paleo, 17(2): 306-329;Middleton K.M. & Gatesy S.M., 2000. Zoo.J.Linn.Soc, 128: 149-187.	1250	NA	Omnivore	Human Modified	156.8
Phoenicopteriformes	Phoenicopteridae	Phoenicopterus_roseus	Phoenicopterus_roseus	206	NA	218	97	90.8	367	351	MCZ_1445	Gatesy S.M. & Middleton K.M., 1997. J.Vert.Paleo, 17(2): 306-329;Middleton K.M. & Gatesy S.M., 2000. Zoo.J.Linn.Soc, 128: 149-187.	3031.6	Aquatic ground	Aquatic predator	Wetland	163.9
Phoenicopteriformes	Phoenicopteridae	Phoenicopterus_roseus	Phoenicopterus_roseus	193	NA	202	92	85.5	286	269	MCZ_289	Gatesy S.M. & Middleton K.M., 1997. J.Vert.Paleo, 17(2): 306-329;Middleton K.M. & Gatesy S.M., 2000. Zoo.J.Linn.Soc, 128: 149-187.	3031.6	Aquatic ground	Aquatic predator	Wetland	163.9
Phoenicopteriformes	Phoenicopteridae	Phoenicopterus_ruber	Phoenicopterus_ruber	188	NA	197	88	85.6	344	327	MCZ_7731	Gatesy S.M. & Middleton K.M., 1997. J.Vert.Paleo, 17(2): 306-329;Middleton K.M. & Gatesy S.M., 2000. Zoo.J.Linn.Soc, 128: 149-187.	3031.6	Aquatic ground	Aquatic predator	Coastal	190.5
Phoenicopteriformes	Phoenicopteridae	Phoenicopterus_ruber	Phoenicopterus_ruber	212	NA	221	105	94.9	361	340	MCZ_7572	Gatesy S.M. & Middleton K.M., 1997. J.Vert.Paleo, 17(2): 306-329;Middleton K.M. & Gatesy S.M., 2000. Zoo.J.Linn.Soc, 128: 149-187.	3031.6	Aquatic ground	Aquatic predator	Coastal	190.5
Phoenicopteriformes	Phoenicopteridae	Phoenicopterus_ruber	Phoenicopterus_ruber	182	NA	191	87	83	284	262	MCZ_7053	Gatesy S.M. & Middleton K.M., 1997. J.Vert.Paleo, 17(2): 306-329;Middleton K.M. & Gatesy S.M., 2000. Zoo.J.Linn.Soc, 128: 149-187.	3031.6	Aquatic ground	Aquatic predator	Coastal	190.5
Phoenicopteriformes	Phoenicopteridae	Phoenicopterus_ruber	Phoenicopterus_ruber	204	NA	215	97	90	352	313	MCZ_6736	Gatesy S.M. & Middleton K.M., 1997. J.Vert.Paleo, 17(2): 306-329;Middleton K.M. & Gatesy S.M., 2000. Zoo.J.Linn.Soc, 128: 149-187.	3031.6	Aquatic ground	Aquatic predator	Coastal	190.5
Phoenicopteriformes	Phoenicopteridae	Phoenicopterus_ruber	Phoenicopterus_ruber	180	NA	191	87	78	290	264	MCZ_1939	Gatesy S.M. & Middleton K.M., 1997. J.Vert.Paleo, 17(2): 306-329;Middleton K.M. & Gatesy S.M., 2000. Zoo.J.Linn.Soc, 128: 149-187.	3031.6	Aquatic ground	Aquatic predator	Coastal	190.5
Phoenicopteriformes	Phoenicopteridae	Phoenicopterus_ruber	Phoenicopterus_ruber	191	NA	198	93	89	335	321	MCZ_2950	Gatesy S.M. & Middleton K.M., 1997. J.Vert.Paleo, 17(2): 306-329;Middleton K.M. & Gatesy S.M., 2000. Zoo.J.Linn.Soc, 128: 149-187.	3031.6	Aquatic ground	Aquatic predator	Coastal	190.5
Phoenicopteriformes	Phoenicopteridae	Phoenicopterus_ruber	Phoenicopterus_ruber	196	NA	208	94	88	347	329	MCZ_2884	Gatesy S.M. & Middleton K.M., 1997. J.Vert.Paleo, 17(2): 306-329;Middleton K.M. & Gatesy S.M., 2000. Zoo.J.Linn.Soc, 128: 149-187.	3031.6	Aquatic ground	Aquatic predator	Coastal	190.5
Anseriformes	Anhimidae	Anhima_cornuta	Anhima_cornuta	213	NA	238	106	99	184	126	MCZ_1387	Gatesy S.M. & Middleton K.M., 1997. J.Vert.Paleo, 17(2): 306-329;Middleton K.M. & Gatesy S.M., 2000. Zoo.J.Linn.Soc, 128: 149-187.	3150	Herbivore aquatic ground	Herbivore aquatic	Wetland	181.1
Anseriformes	Anhimidae	Anhima_cornuta	Anhima_cornuta	183	NA	181	90	92	166	113	MCZ_6993	Gatesy S.M. & Middleton K.M., 1997. J.Vert.Paleo, 17(2): 306-329;Middleton K.M. & Gatesy S.M., 2000. Zoo.J.Linn.Soc, 128: 149-187.	3150	Herbivore aquatic ground	Herbivore aquatic	Wetland	181.1
Anseriformes	Anhimidae	Chauna_chavaria	Chauna_chavaria	175	NA	192	94	95	177	126	MCZ_307	Gatesy S.M. & Middleton K.M., 1997. J.Vert.Paleo, 17(2): 306-329;Middleton K.M. & Gatesy S.M., 2000. Zoo.J.Linn.Soc, 128: 149-187.	2557.6	Herbivore aquatic ground	Herbivore aquatic	Wetland	171.8
Anseriformes	Anatidae	Aix_sponsa	Aix_sponsa	67	NA	51	43	40	62	35	MCZ_7372	Gatesy S.M. & Middleton K.M., 1997. J.Vert.Paleo, 17(2): 306-329;Middleton K.M. & Gatesy S.M., 2000. Zoo.J.Linn.Soc, 128: 149-187.	657.6	NA	Omnivore	Wetland	108.5
Anseriformes	Anatidae	Alopochen_aegyptiaca	Alopochen_aegyptiaca	138	NA	126	83	75	140	87	MCZ_260	Gatesy S.M. & Middleton K.M., 1997. J.Vert.Paleo, 17(2): 306-329;Middleton K.M. & Gatesy S.M., 2000. Zoo.J.Linn.Soc, 128: 149-187.	1873	NA	Omnivore	Wetland	143
Anseriformes	Anatidae	Spatula_clypeata	Anas_clypeata	73	NA	58	44.5	49	65	34	MCZ_7105	Gatesy S.M. & Middleton K.M., 1997. J.Vert.Paleo, 17(2): 306-329;Middleton K.M. & Gatesy S.M., 2000. Zoo.J.Linn.Soc, 128: 149-187.	612.56	Aquatic surface	NA	NA	NA
Anseriformes	Anatidae	Anas_platyrhynchos	Anas_platyrhynchos	89	NA	67	56	48	78	43	MCZ_1898	Gatesy S.M. & Middleton K.M., 1997. J.Vert.Paleo, 17(2): 306-329;Middleton K.M. & Gatesy S.M., 2000. Zoo.J.Linn.Soc, 128: 149-187.	843.4	Herbivore aquatic surface	Herbivore aquatic	Wetland	133.5
Anseriformes	Anatidae	Anas_platyrhynchos	Anas_platyrhynchos	74	NA	56	45	41	67	37	MCZ_1914	Gatesy S.M. & Middleton K.M., 1997. J.Vert.Paleo, 17(2): 306-329;Middleton K.M. & Gatesy S.M., 2000. Zoo.J.Linn.Soc, 128: 149-187.	843.4	Herbivore aquatic surface	Herbivore aquatic	Wetland	133.5
Anseriformes	Anatidae	Anas_rubripes	Anas_rubripes	89	NA	70	56	48	75	42	MCZ_2850	Gatesy S.M. & Middleton K.M., 1997. J.Vert.Paleo, 17(2): 306-329;Middleton K.M. & Gatesy S.M., 2000. Zoo.J.Linn.Soc, 128: 149-187.	1241	Herbivore aquatic surface	Herbivore aquatic	Wetland	136.5
Anseriformes	Anatidae	Lophonetta_specularoides	Lophonetta_specularioides	95	NA	78	58	56	87	49	MCZ_3053	Gatesy S.M. & Middleton K.M., 1997. J.Vert.Paleo, 17(2): 306-329;Middleton K.M. & Gatesy S.M., 2000. Zoo.J.Linn.Soc, 128: 149-187.	1019.9	Aquatic ground	Aquatic predator	Wetland	117.5
Anseriformes	Anatidae	Anser_caerulescens	Chen_caerulescens	138	NA	129	75	69	124	74	MCZ_1883	Gatesy S.M. & Middleton K.M., 1997. J.Vert.Paleo, 17(2): 306-329;Middleton K.M. & Gatesy S.M., 2000. Zoo.J.Linn.Soc, 128: 149-187.	2636.15	Herbivore ground	NA	NA	NA
Anseriformes	Anatidae	Anser_erythropus	Anser_erythropus	181	NA	164	104	87	148	85	MCZ_330	Gatesy S.M. & Middleton K.M., 1997. J.Vert.Paleo, 17(2): 306-329;Middleton K.M. & Gatesy S.M., 2000. Zoo.J.Linn.Soc, 128: 149-187.	1755.5	Herbivore ground	Herbivore terrestrial	Grassland	195.5
Anseriformes	Anatidae	Anser_fabalis	Anser_fabalis	147	NA	131	83	75	127	74	MCZ_262	Gatesy S.M. & Middleton K.M., 1997. J.Vert.Paleo, 17(2): 306-329;Middleton K.M. & Gatesy S.M., 2000. Zoo.J.Linn.Soc, 128: 149-187.	2754.7	Herbivore ground	Herbivore terrestrial	Wetland	225.4
Anseriformes	Anatidae	Aythya_marila	Aythya_marila	79	NA	64	43	44	70	35	MCZ_1471	Gatesy S.M. & Middleton K.M., 1997. J.Vert.Paleo, 17(2): 306-329;Middleton K.M. & Gatesy S.M., 2000. Zoo.J.Linn.Soc, 128: 149-187.	1005.4	Aquatic dive	Aquatic predator	Wetland	104.1
Anseriformes	Anatidae	Biziura_lobata	Biziura_lobata	104	NA	88	60	62	108	50	MCZ_2067	Gatesy S.M. & Middleton K.M., 1997. J.Vert.Paleo, 17(2): 306-329;Middleton K.M. & Gatesy S.M., 2000. Zoo.J.Linn.Soc, 128: 149-187.	1928.5	Aquatic dive	Aquatic predator	Wetland	85.9
Anseriformes	Anatidae	Branta_canadensis	Branta_canadensis	185	NA	164	104	89	148	94	MCZ_6738	Gatesy S.M. & Middleton K.M., 1997. J.Vert.Paleo, 17(2): 306-329;Middleton K.M. & Gatesy S.M., 2000. Zoo.J.Linn.Soc, 128: 149-187.	2811.7	Herbivore ground	Herbivore terrestrial	Grassland	206.5
Anseriformes	Anatidae	Branta_canadensis	Branta_canadensis	170	NA	153	95	78	140	85	MCZ_7645	Gatesy S.M. & Middleton K.M., 1997. J.Vert.Paleo, 17(2): 306-329;Middleton K.M. & Gatesy S.M., 2000. Zoo.J.Linn.Soc, 128: 149-187.	2811.7	Herbivore ground	Herbivore terrestrial	Grassland	206.5
Anseriformes	Anatidae	Branta_leucophrys	Callonetta_leucophrys	142	NA	127	80	71	123	74	MCZ_6931	Gatesy S.M. & Middleton K.M., 1997. J.Vert.Paleo, 17(2): 306-329;Middleton K.M. & Gatesy S.M., 2000. Zoo.J.Linn.Soc, 128: 149-187.	362.8	Herbivore aquatic surface	Herbivore aquatic	Wetland	72.2
Anseriformes	Anatidae	Bucephala_albeola	Bucephala_albeola	64	NA	52	37	40	59	33	MCZ_1915	Gatesy S.M. & Middleton K.M., 1997. J.Vert.Paleo, 17(2): 306-329;Middleton K.M. & Gatesy S.M., 2000. Zoo.J.Linn.Soc, 128: 149-187.	397.5	Aquatic dive	Aquatic predator	Wetland	75
Anseriformes	Anatidae	Cairina_moschata	Cairina_moschata	110	NA	88	68	58	90	49	MCZ_1901	Gatesy S.M. & Middleton K.M., 1997. J.Vert.Paleo, 17(2): 306-329;Middleton K.M. & Gatesy S.M., 2000. Zoo.J.Linn.Soc, 128: 149-187.	2415.8	NA	Omnivore	Wetland	124
Anseriformes	Anatidae	Callonetta_leucophrys	Callonetta_leucophrys	60	NA	50	38	33	53	32	MCZ_7445	Gatesy S.M. & Middleton K.M., 1997. J.Vert.Paleo, 17(2): 306-329;Middleton K.M. & Gatesy S.M., 2000. Zoo.J.Linn.Soc, 128: 149-187.	362.8	Herbivore aquatic surface	Herbivore aquatic	Wetland	72.2
Anseriformes	Anatidae	Cereopsis_novaehollandiae	Cereopsis_novaehollandiae	168	NA	157	90	81	146	95	MCZ_7095	Gatesy S.M. & Middleton K.M., 1997. J.Vert.Paleo, 17(2): 306-329;Middleton K.M. & Gatesy S.M., 2000. Zoo.J.Linn.Soc, 128: 149-187.	3560	Herbivore ground	Herbivore terrestrial	Shrubland	155.8
Anseriformes	Anatidae	Chloephaga_picta	Chloephaga_picta	162	NA	147	89	88	159	97	MCZ_3031	Gatesy S.M. & Middleton K.M., 1997. J.Vert.Paleo, 17(2): 306-329;Middleton K.M. & Gatesy S.M., 2000. Zoo.J.Linn.Soc, 128: 149-187.	2880.4	Herbivore ground	Herbivore terrestrial	Grassland	178.2
Anseriformes	Anatidae	Clangula_hyemalis	Clangula_hyemalis	70	NA	58	44	40	64	32	MCZ_6497	Gatesy S.M. & Middleton K.M., 1997. J.Vert.Paleo, 17(2): 306-329;Middleton K.M. & Gatesy S.M., 2000. Zoo.J.Linn.Soc, 128: 149-187.	871	Aquatic dive	Aquatic predator	Wetland	108.5
Anseriformes	Anatidae	Cygnus_atratus	Cygnus_atratus	163	NA	149	95	84	141	93	MCZ_6936	Gatesy S.M. & Middleton K.M., 1997. J.Vert.Paleo, 17(2): 306-329;Middleton K.M. & Gatesy S.M., 2000. Zoo.J.Linn.Soc, 128: 149-187.	5623.2	Herbivore aquatic surface	Herbivore aquatic	Wetland	206
Anseriformes	Anatidae	Cygnus_cygnus	Cygnus_cygnus	269	NA	260	132	107	188	110	MCZ_335	Gatesy S.M. & Middleton K.M., 1997. J.Vert.Paleo, 17(2): 306-329;Middleton K.M. & Gatesy S.M., 2000. Zoo.J.Linn.Soc, 128: 149-187.	9350	Herbivore aquatic surface	Herbivore aquatic	Wetland	260.5
Anseriformes	Anatidae	Cygnus_[columbianus?]	Cygnus_columbianus	310	NA	275	145	114	212	113	MCZ_3544	Gatesy S.M. & Middleton K.M., 1997. J.Vert.Paleo, 17(2): 306-329;Middleton K.M. & Gatesy S.M., 2000. Zoo.J.Linn.Soc, 128: 149-187.	6378	Herbivore aquatic surface	Herbivore aquatic	Wetland	243.8
Anseriformes	Anatidae	Dendrocygna_autumnalis	Dendrocygna_autumnalis	92	NA	93	52	50	87	56	MCZ_273	Gatesy S.M. & Middleton K.M., 1997. J.Vert.Paleo, 17(2): 306-329;Middleton K.M. & Gatesy S.M., 2000. Zoo.J.Linn.Soc, 128: 149-187.	755.3	Herbivore ground	Herbivore terrestrial	Wetland	79.1
Anseriformes	Anatidae	Dendrocygna_bicolor	Dendrocygna_bicolor	95	NA	93	49	49	84	52	MCZ_7071	Gatesy S.M. & Middleton K.M., 1997. J.Vert.Paleo, 17(2): 306-329;Middleton K.M. & Gatesy S.M., 2000. Zoo.J.Linn.Soc, 128: 149-187.	756.4	NA	Omnivore	Wetland	65.5
Anseriformes	Anatidae	Histrionicus_histrionicus	Histrionicus_histrionicus	69	NA	55	43	44	70	38	MCZ_2957	Gatesy S.M. & Middleton K.M., 1997. J.Vert.Paleo, 17(2): 306-329;Middleton K.M. & Gatesy S.M., 2000. Zoo.J.Linn.Soc, 128: 149-187.	561.6	Aquatic dive	Aquatic predator	Marine	95
Anseriformes	Anatidae	Melanitta_fusca	Melanitta_fusca	96	NA	83	58	55	90	47	MCZ_6956	Gatesy S.M. & Middleton K.M., 1997. J.Vert.Paleo, 17(2): 306-329;Middleton K.M. & Gatesy S.M., 2000. Zoo.J.Linn.Soc, 128: 149-187.	1800.2	Aquatic dive	Aquatic predator	Wetland	125.8
Anseriformes	Anatidae	Merganetta_armata	Merganetta_armata	53	NA	40	27	35	65	38	MCZ_5094	Gatesy S.M. & Middleton K.M., 1997. J.Vert.Paleo, 17(2): 306-329;Middleton K.M. & Gatesy S.M., 2000. Zoo.J.Linn.Soc, 128: 149-187.	398.8	Aquatic dive	Aquatic predator	Riverine	63.1
Anseriformes	Anatidae	Mergus_merganser	Mergus_merganser	85	NA	60.5	43.7	51.4	84	45.3	MCZ_1436	Gatesy S.M. & Middleton K.M., 1997. J.Vert.Paleo, 17(2): 306-329;Middleton K.M. & Gatesy S.M., 2000. Zoo.J.Linn.Soc, 128: 149-187.	1451	Aquatic dive	Aquatic predator	Riverine	123.8
Anseriformes	Anatidae	Mergus_merganser	Mergus_merganser	102.1	NA	78.6	61.8	51.5	85.9	47.6	MCZ_318	Gatesy S.M. & Middleton K.M., 1997. J.Vert.Paleo, 17(2): 306-329;Middleton K.M. & Gatesy S.M., 2000. Zoo.J.Linn.Soc, 128: 149-187.	1451	Aquatic dive	Aquatic predator	Riverine	123.8
Anseriformes	Anatidae	Mergus_serrator	Mergus_serrator	90	NA	70	52	49	83	47	MCZ_2835	Gatesy S.M. & Middleton K.M., 1997. J.Vert.Paleo, 17(2): 306-329;Middleton K.M. & Gatesy S.M., 2000. Zoo.J.Linn.Soc, 128: 149-187.	1015.2	Aquatic dive	Aquatic predator	Wetland	114.8
Anseriformes	Anatidae	Netta_peposaca	Netta_peposaca	94	NA	75	53	51	82	40	MCZ_2988	Gatesy S.M. & Middleton K.M., 1997. J.Vert.Paleo, 17(2): 306-329;Middleton K.M. & Gatesy S.M., 2000. Zoo.J.Linn.Soc, 128: 149-187.	1000	Herbivore aquatic surface	Herbivore aquatic	Wetland	102.5
Anseriformes	Anatidae	Oxyura_australis	Oxyura_australis	78	NA	62	36	46	73	37	MCZ_1437	Gatesy S.M. & Middleton K.M., 1997. J.Vert.Paleo, 17(2): 306-329;Middleton K.M. & Gatesy S.M., 2000. Zoo.J.Linn.Soc, 128: 149-187.	798	Herbivore aquatic dive	Herbivore aquatic	Wetland	66
Anseriformes	Anatidae	Plectropterus_gambensis	Plectropterus_gambensis	178	NA	158	94.5	96.6	173	112.8	MCZ_196	Gatesy S.M. & Middleton K.M., 1997. J.Vert.Paleo, 17(2): 306-329;Middleton K.M. & Gatesy S.M., 2000. Zoo.J.Linn.Soc, 128: 149-187.	3869	NA	Omnivore	Wetland	172.2
Anseriformes	Anatidae	Somateria_mollissima	Somateria_mollissima	110	NA	89	67	67	110	50	MCZ_7453	Gatesy S.M. & Middleton K.M., 1997. J.Vert.Paleo, 17(2): 306-329;Middleton K.M. & Gatesy S.M., 2000. Zoo.J.Linn.Soc, 128: 149-187.	2060.9	Aquatic dive	Aquatic predator	Marine	126.2
Anseriformes	Anatidae	Tachyeres_brachypterus	Tachyeres_brachypterus	114	NA	85	62	76	120	61	MCZ_2204	Gatesy S.M. & Middleton K.M., 1997. J.Vert.Paleo, 17(2): 306-329;Middleton K.M. & Gatesy S.M., 2000. Zoo.J.Linn.Soc, 128: 149-187.	3450	Aquatic dive	Aquatic predator	Marine	112.9
Anseriformes	Anatidae	Tadorna_tadorna	Tadorna_tadorna	113	NA	101	69	57	102	68	MCZ_7538	Gatesy S.M. & Middleton K.M., 1997. J.Vert.Paleo, 17(2): 306-329;Middleton K.M. & Gatesy S.M., 2000. Zoo.J.Linn.Soc, 128: 149-187.	1146.8	Aquatic ground	Aquatic predator	Coastal	161.7
Cathartiformes	Cathartidae	Cathartes_aura	Cathartes_aura	133	NA	149	72	58	102	57	MCZ_1372	Gatesy S.M. & Middleton K.M., 1997. J.Vert.Paleo, 17(2): 306-329;Middleton K.M. & Gatesy S.M., 2000. Zoo.J.Linn.Soc, 128: 149-187.	1518.2	Scavenger ground	Scavenger	Human Modified	135.6
Cathartiformes	Cathartidae	Coragyps_atratus	Coragyps_atratus	124	NA	132	69	78	128	73	MCZ_3577	Gatesy S.M. & Middleton K.M., 1997. J.Vert.Paleo, 17(2): 306-329;Middleton K.M. & Gatesy S.M., 2000. Zoo.J.Linn.Soc, 128: 149-187.	1881.7	Scavenger ground	Scavenger	Human Modified	58.4
Cathartiformes	Cathartidae	Sarcorhamphus_papa	Sarcoramphus_papa	166	NA	199	88	97	161	93	MCZ_6960	Gatesy S.M. & Middleton K.M., 1997. J.Vert.Paleo, 17(2): 306-329;Middleton K.M. & Gatesy S.M., 2000. Zoo.J.Linn.Soc, 128: 149-187.	3400	Scavenger ground	Scavenger	Forest	191.6
Cathartiformes	Cathartidae	Vultur_gryphus	Vultur_gryphus	260	NA	299	131	138	220	121	MCZ_342	Gatesy S.M. & Middleton K.M., 1997. J.Vert.Paleo, 17(2): 306-329;Middleton K.M. & Gatesy S.M., 2000. Zoo.J.Linn.Soc, 128: 149-187.	11236.1	Scavenger ground	Scavenger	Grassland	350.5
Accipitriformes	Sagittariidae	Sagittarius_serpentarius	Sagittarius_serpentarius	183	NA	178	89	100	283	272	MCZ_1925	Gatesy S.M. & Middleton K.M., 1997. J.Vert.Paleo, 17(2): 306-329;Middleton K.M. & Gatesy S.M., 2000. Zoo.J.Linn.Soc, 128: 149-187.	4017	Vertivore ground	Vertivore	Grassland	250.2
Accipitriformes	Sagittariidae	Sagittarius_serpentarius	Sagittarius_serpentarius	179	NA	175	86	107	270	258	YPM_14510	Gatesy S.M. & Middleton K.M., 1997. J.Vert.Paleo, 17(2): 306-329;Middleton K.M. & Gatesy S.M., 2000. Zoo.J.Linn.Soc, 128: 149-187.	4017	Vertivore ground	Vertivore	Grassland	250.2
Accipitriformes	Pandionidae	Pandion_haliaetus	Pandion_haliaetus	146	NA	178	88	77	122	53	MCZ_7607	Gatesy S.M. & Middleton K.M., 1997. J.Vert.Paleo, 17(2): 306-329;Middleton K.M. & Gatesy S.M., 2000. Zoo.J.Linn.Soc, 128: 149-187.	1483.2	Aquatic aerial	Aquatic predator	Marine	204.8
Falconiformes	Falconidae	Falco_jugger	Falco_jugger	88	NA	97	59	70	90	56	MCZ_294	Gatesy S.M. & Middleton K.M., 1997. J.Vert.Paleo, 17(2): 306-329;Middleton K.M. & Gatesy S.M., 2000. Zoo.J.Linn.Soc, 128: 149-187.	755	Vertivore aerial	Vertivore	Woodland	174
Falconiformes	Falconidae	Falco_sparverius	Falco_sparverius	45	NA	46	26	36	49	33	MCZ_7402	Gatesy S.M. & Middleton K.M., 1997. J.Vert.Paleo, 17(2): 306-329;Middleton K.M. & Gatesy S.M., 2000. Zoo.J.Linn.Soc, 128: 149-187.	114.6	NA	Omnivore	Grassland	77.9
Falconiformes	Falconidae	Herpetotheres_cachinnans	Herpetotheres_cachinnans	85	NA	88	44	61	99	63	MCZ_2931	Gatesy S.M. & Middleton K.M., 1997. J.Vert.Paleo, 17(2): 306-329;Middleton K.M. & Gatesy S.M., 2000. Zoo.J.Linn.Soc, 128: 149-187.	623.6	Vertivore perch	Vertivore	Forest	51
Falconiformes	Falconidae	Phalcoboenus_australis	Phalcoboenus_australis	116	NA	107	65	80	108	83	MCZ_252	Gatesy S.M. & Middleton K.M., 1997. J.Vert.Paleo, 17(2): 306-329;Middleton K.M. & Gatesy S.M., 2000. Zoo.J.Linn.Soc, 128: 149-187.	1187	Vertivore ground	Vertivore	Grassland	165.5
Falconiformes	Falconidae	Caracara_plancus	Caracara_plancus	104	NA	104	55	65	106	89	MCZ_1496	Gatesy S.M. & Middleton K.M., 1997. J.Vert.Paleo, 17(2): 306-329;Middleton K.M. & Gatesy S.M., 2000. Zoo.J.Linn.Soc, 128: 149-187.	1078.6	NA	Omnivore	Shrubland	92.3
Falconiformes	Falconidae	Caracara_plancus	Caracara_plancus	103	NA	102	58	67	204	88	MCZ_2845	Gatesy S.M. & Middleton K.M., 1997. J.Vert.Paleo, 17(2): 306-329;Middleton K.M. & Gatesy S.M., 2000. Zoo.J.Linn.Soc, 128: 149-187.	1078.6	NA	Omnivore	Shrubland	92.3
Accipitriformes	Accipitridae	Accipiter_gentilis	Accipiter_gentilis	95	NA	100	56	79	109	80	MCZ_216	Gatesy S.M. & Middleton K.M., 1997. J.Vert.Paleo, 17(2): 306-329;Middleton K.M. & Gatesy S.M., 2000. Zoo.J.Linn.Soc, 128: 149-187.	866	Vertivore perch	Vertivore	Forest	122.6
Accipitriformes	Accipitridae	Aquila_chrysaetos	Aquila_chrysaetos	181	NA	201	102	122	170	107	MCZ_1419	Gatesy S.M. & Middleton K.M., 1997. J.Vert.Paleo, 17(2): 306-329;Middleton K.M. & Gatesy S.M., 2000. Zoo.J.Linn.Soc, 128: 149-187.	4248	Vertivore air to surface	Vertivore	Grassland	221.2
Accipitriformes	Accipitridae	Buteo_jamaicensis	Buteo_jamaicensis	118	NA	130	66	84	114	87	MCZ_7793	Gatesy S.M. & Middleton K.M., 1997. J.Vert.Paleo, 17(2): 306-329;Middleton K.M. & Gatesy S.M., 2000. Zoo.J.Linn.Soc, 128: 149-187.	1101.2	Vertivore perch	Vertivore	Woodland	139.9
Accipitriformes	Accipitridae	Rupornis_magnirostris	Buteo_magnirostris	64	NA	67	35	53	76	62	MCZ_2743	Gatesy S.M. & Middleton K.M., 1997. J.Vert.Paleo, 17(2): 306-329;Middleton K.M. & Gatesy S.M., 2000. Zoo.J.Linn.Soc, 128: 149-187.	269	Vertivore perch	NA	NA	NA
Accipitriformes	Accipitridae	Buteo_rufinus	Buteo_rufinus	114	NA	118	61	71	111	74	MCZ_6912	Gatesy S.M. & Middleton K.M., 1997. J.Vert.Paleo, 17(2): 306-329;Middleton K.M. & Gatesy S.M., 2000. Zoo.J.Linn.Soc, 128: 149-187.	1166.2	Vertivore perch	Vertivore	Grassland	180.8
Accipitriformes	Accipitridae	Circus_cyaneus	Circus_cyaneus	96	NA	107	57	69	103	82	MCZ_1417	Gatesy S.M. & Middleton K.M., 1997. J.Vert.Paleo, 17(2): 306-329;Middleton K.M. & Gatesy S.M., 2000. Zoo.J.Linn.Soc, 128: 149-187.	393	Vertivore air to surface	Vertivore	Grassland	158.9
Accipitriformes	Accipitridae	Elanus_leucurus	Elanus_leucurus	80	NA	90	44	49	64	35	MCZ_3430	Gatesy S.M. & Middleton K.M., 1997. J.Vert.Paleo, 17(2): 306-329;Middleton K.M. & Gatesy S.M., 2000. Zoo.J.Linn.Soc, 128: 149-187.	346	Vertivore air to surface	Vertivore	Human Modified	120.3
Accipitriformes	Accipitridae	Geranospiza_caerulescens	Geranospiza_caerulescens	77	NA	80	40	71	108	80	MCZ_3032	Gatesy S.M. & Middleton K.M., 1997. J.Vert.Paleo, 17(2): 306-329;Middleton K.M. & Gatesy S.M., 2000. Zoo.J.Linn.Soc, 128: 149-187.	302.5	NA	Vertivore	Woodland	65.1
Accipitriformes	Accipitridae	Gypaetus_barbartus	Gypaetus_barbatus	222	NA	233	114	111	160	92	MCZ_329	Gatesy S.M. & Middleton K.M., 1997. J.Vert.Paleo, 17(2): 306-329;Middleton K.M. & Gatesy S.M., 2000. Zoo.J.Linn.Soc, 128: 149-187.	5695	Scavenger ground	Scavenger	Rock	370.2
Accipitriformes	Accipitridae	Gyps_fulvus	Gyps_fulvus	251	NA	296	132	128	182	104	MCZ_1412	Gatesy S.M. & Middleton K.M., 1997. J.Vert.Paleo, 17(2): 306-329;Middleton K.M. & Gatesy S.M., 2000. Zoo.J.Linn.Soc, 128: 149-187.	7436	Scavenger ground	Scavenger	Grassland	267.5
Accipitriformes	Accipitridae	Harpia_harpyja	Harpia_harpyja	182	NA	202	88	116	168	105	MCZ_333	Gatesy S.M. & Middleton K.M., 1997. J.Vert.Paleo, 17(2): 306-329;Middleton K.M. & Gatesy S.M., 2000. Zoo.J.Linn.Soc, 128: 149-187.	4800	Vertivore perch	Vertivore	Forest	262.7
Accipitriformes	Accipitridae	Aquila_fasciata	Aquila_fasciatus	150	NA	168	83	103	145	99	MCZ_211	Gatesy S.M. & Middleton K.M., 1997. J.Vert.Paleo, 17(2): 306-329;Middleton K.M. & Gatesy S.M., 2000. Zoo.J.Linn.Soc, 128: 149-187.	1936.49	Vertivore air to surface	NA	NA	NA
Accipitriformes	Accipitridae	Melierax_[metabates?]	Melierax_metabates	95	NA	95	50	71	106	87	MCZ_7127	Gatesy S.M. & Middleton K.M., 1997. J.Vert.Paleo, 17(2): 306-329;Middleton K.M. & Gatesy S.M., 2000. Zoo.J.Linn.Soc, 128: 149-187.	674.5	Vertivore perch	Vertivore	Shrubland	111.8
Accipitriformes	Accipitridae	Milvus_migranus	Milvus_migrans	109	NA	120	60	57	79	53	MCZ_241	Gatesy S.M. & Middleton K.M., 1997. J.Vert.Paleo, 17(2): 306-329;Middleton K.M. & Gatesy S.M., 2000. Zoo.J.Linn.Soc, 128: 149-187.	734.1	NA	Omnivore	Woodland	219.9
Accipitriformes	Accipitridae	Neophron_percnopterus	Neophron_percnopterus	142	NA	156	75	72	113	80	MCZ_213	Gatesy S.M. & Middleton K.M., 1997. J.Vert.Paleo, 17(2): 306-329;Middleton K.M. & Gatesy S.M., 2000. Zoo.J.Linn.Soc, 128: 149-187.	2082	Scavenger ground	Scavenger	Grassland	236
Accipitriformes	Accipitridae	Pernis_apivorus	Pernis_apivorus	118	NA	125	63	61	90	55	MCZ_253	Gatesy S.M. & Middleton K.M., 1997. J.Vert.Paleo, 17(2): 306-329;Middleton K.M. & Gatesy S.M., 2000. Zoo.J.Linn.Soc, 128: 149-187.	754.4	Invertivore bark	Invertivore	Forest	154.2
Accipitriformes	Accipitridae	Spizaetus_ornatus	Spizaetus_ornatus	115	NA	129	60	88	124	90	MCZ_2839	Gatesy S.M. & Middleton K.M., 1997. J.Vert.Paleo, 17(2): 306-329;Middleton K.M. & Gatesy S.M., 2000. Zoo.J.Linn.Soc, 128: 149-187.	1197.4	Vertivore perch	Vertivore	Forest	59.1
Charadriiformes	Jacanidae	Actophilornis_albinucha	Actophilornis_albinucha	48.4	NA	52.4	34.1	36.8	96.6	71.7	MCZ_284	Gatesy S.M. & Middleton K.M., 1997. J.Vert.Paleo, 17(2): 306-329;Middleton K.M. & Gatesy S.M., 2000. Zoo.J.Linn.Soc, 128: 149-187.	239	Aquatic ground	Aquatic predator	Wetland	51
Charadriiformes	Jacanidae	Jacana_spinosa	Jacana_spinosa	39.8	NA	40.4	22.6	29.2	82.6	50.8	MCZ_7013	Gatesy S.M. & Middleton K.M., 1997. J.Vert.Paleo, 17(2): 306-329;Middleton K.M. & Gatesy S.M., 2000. Zoo.J.Linn.Soc, 128: 149-187.	94	Aquatic ground	Aquatic predator	Wetland	28.3
Charadriiformes	Jacanidae	Jacana_spinosa	Jacana_spinosa	40.4	NA	42.1	23.2	28.5	81.2	55.5	MCZ_6943	Gatesy S.M. & Middleton K.M., 1997. J.Vert.Paleo, 17(2): 306-329;Middleton K.M. & Gatesy S.M., 2000. Zoo.J.Linn.Soc, 128: 149-187.	94	Aquatic ground	Aquatic predator	Wetland	28.3
Charadriiformes	Jacanidae	Jacana_spinosa	Jacana_spinosa	37.4	NA	40.5	22.6	27.9	75.9	54.1	MCZ_7060	Gatesy S.M. & Middleton K.M., 1997. J.Vert.Paleo, 17(2): 306-329;Middleton K.M. & Gatesy S.M., 2000. Zoo.J.Linn.Soc, 128: 149-187.	94	Aquatic ground	Aquatic predator	Wetland	28.3
Charadriiformes	Charadriidae	Vanellus_spinosus	Vanellus_spinosus	69.7	NA	77.2	41.1	37.8	98.3	82.6	MCZ_6928	Gatesy S.M. & Middleton K.M., 1997. J.Vert.Paleo, 17(2): 306-329;Middleton K.M. & Gatesy S.M., 2000. Zoo.J.Linn.Soc, 128: 149-187.	188	NA	Omnivore	Wetland	72.6
Charadriiformes	Charadriidae	Vanellus_spinosus	Vanellus_spinosus	73.3	NA	79.5	42.9	40.6	92.2	72.8	MCZ_7010	Gatesy S.M. & Middleton K.M., 1997. J.Vert.Paleo, 17(2): 306-329;Middleton K.M. & Gatesy S.M., 2000. Zoo.J.Linn.Soc, 128: 149-187.	188	NA	Omnivore	Wetland	72.6
Charadriiformes	Scolopacidae	Bartramia_longicauda	Bartramia_longicauda	49.8	NA	54	30.1	36.7	65.8	51.3	MCZ_1246	Gatesy S.M. & Middleton K.M., 1997. J.Vert.Paleo, 17(2): 306-329;Middleton K.M. & Gatesy S.M., 2000. Zoo.J.Linn.Soc, 128: 149-187.	158.9	Invertivore ground	Invertivore	Grassland	83.7
Charadriiformes	Scolopacidae	Bartramia_longicauda	Bartramia_longicauda	49.7	NA	53.6	31.1	36.3	63.6	53.2	MCZ_2107	Gatesy S.M. & Middleton K.M., 1997. J.Vert.Paleo, 17(2): 306-329;Middleton K.M. & Gatesy S.M., 2000. Zoo.J.Linn.Soc, 128: 149-187.	158.9	Invertivore ground	Invertivore	Grassland	83.7
Charadriiformes	Scolopacidae	Limosa_fedoa	Limosa_fedoa	76.4	NA	80.9	44.8	44.5	96.4	75.9	MCZ_1384	Gatesy S.M. & Middleton K.M., 1997. J.Vert.Paleo, 17(2): 306-329;Middleton K.M. & Gatesy S.M., 2000. Zoo.J.Linn.Soc, 128: 149-187.	357	Aquatic ground	Aquatic predator	Wetland	118
Charadriiformes	Scolopacidae	Numenius_americanus	Numenius_americanus	100.7	NA	108.7	55	59.6	118.3	96.6	MCZ_454	Gatesy S.M. & Middleton K.M., 1997. J.Vert.Paleo, 17(2): 306-329;Middleton K.M. & Gatesy S.M., 2000. Zoo.J.Linn.Soc, 128: 149-187.	583.9	NA	Omnivore	Grassland	132.6
Charadriiformes	Scolopacidae	Numenius_arquata	Numenius_arquata	94.4	NA	100.9	53.5	54.9	106.1	85.4	MCZ_2108	Gatesy S.M. & Middleton K.M., 1997. J.Vert.Paleo, 17(2): 306-329;Middleton K.M. & Gatesy S.M., 2000. Zoo.J.Linn.Soc, 128: 149-187.	803	Aquatic ground	Aquatic predator	Grassland	155.9
Charadriiformes	Scolopacidae	Numenius_arquata	Numenius_arquata	95.6	NA	99.1	53.5	54.6	105	80.8	MCZ_1385	Gatesy S.M. & Middleton K.M., 1997. J.Vert.Paleo, 17(2): 306-329;Middleton K.M. & Gatesy S.M., 2000. Zoo.J.Linn.Soc, 128: 149-187.	803	Aquatic ground	Aquatic predator	Grassland	155.9
Charadriiformes	Scolopacidae	Tringa_flavipes	Tringa_flavipes	NA	NA	NA	NA	25.9	64.2	53.7	MCZ_3261	Gatesy S.M. & Middleton K.M., 1997. J.Vert.Paleo, 17(2): 306-329.	77.5	Aquatic ground	Aquatic predator	Wetland	79.8
Charadriiformes	Scolopacidae	Tringa_flavipes	Tringa_flavipes	42.7	NA	44.1	25.5	27.7	64.6	52.1	MCZ_2693	Gatesy S.M. & Middleton K.M., 1997. J.Vert.Paleo, 17(2): 306-329;Middleton K.M. & Gatesy S.M., 2000. Zoo.J.Linn.Soc, 128: 149-187.	77.5	Aquatic ground	Aquatic predator	Wetland	79.8
Charadriiformes	Scolopacidae	Tringa_flavipes	Tringa_flavipes	40.7	NA	42.5	25.8	26.7	63.5	50.1	MCZ_2657	Gatesy S.M. & Middleton K.M., 1997. J.Vert.Paleo, 17(2): 306-329;Middleton K.M. & Gatesy S.M., 2000. Zoo.J.Linn.Soc, 128: 149-187.	77.5	Aquatic ground	Aquatic predator	Wetland	79.8
Charadriiformes	Recurvirostridae	Himantopus_himantopus	Himantopus_himantopus	51.9	NA	54.3	31.8	31.9	114.4	104.6	MCZ_191	Gatesy S.M. & Middleton K.M., 1997. J.Vert.Paleo, 17(2): 306-329;Middleton K.M. & Gatesy S.M., 2000. Zoo.J.Linn.Soc, 128: 149-187.	176.8	Aquatic ground	Aquatic predator	Wetland	117.2
Charadriiformes	Recurvirostridae	Himantopus_himantopus	Himantopus_himantopus	56.3	NA	59.7	35.2	33.8	135	132	YPM_2192	Gatesy S.M. & Middleton K.M., 1997. J.Vert.Paleo, 17(2): 306-329;Middleton K.M. & Gatesy S.M., 2000. Zoo.J.Linn.Soc, 128: 149-187.	176.8	Aquatic ground	Aquatic predator	Wetland	117.2
Charadriiformes	Recurvirostridae	Himantopus_himantopus	Himantopus_himantopus	59.8	NA	62.3	36.8	34.2	129	124	YPM_5950	Gatesy S.M. & Middleton K.M., 1997. J.Vert.Paleo, 17(2): 306-329;Middleton K.M. & Gatesy S.M., 2000. Zoo.J.Linn.Soc, 128: 149-187.	176.8	Aquatic ground	Aquatic predator	Wetland	117.2
Charadriiformes	Recurvirostridae	Himantopus_leucocephalus	Himantopus_leucocephalus	50.4	NA	51.1	28.7	28.7	101	78.5	YPM_13424	Gatesy S.M. & Middleton K.M., 1997. J.Vert.Paleo, 17(2): 306-329;Middleton K.M. & Gatesy S.M., 2000. Zoo.J.Linn.Soc, 128: 149-187.	176.82	Aquatic ground	NA	NA	NA
Charadriiformes	Recurvirostridae	Himantopus_mexicanus	Himantopus_mexicanus	56.4	NA	60	32.6	32.4	124	119	MCZ_6108	Gatesy S.M. & Middleton K.M., 1997. J.Vert.Paleo, 17(2): 306-329;Middleton K.M. & Gatesy S.M., 2000. Zoo.J.Linn.Soc, 128: 149-187.	176.82	Aquatic ground	NA	NA	NA
Charadriiformes	Recurvirostridae	Recurvirostra_americana	Recurvirostra_americana	69.5	NA	68.8	39.8	36.8	108	90.7	MCZ_33	Gatesy S.M. & Middleton K.M., 1997. J.Vert.Paleo, 17(2): 306-329;Middleton K.M. & Gatesy S.M., 2000. Zoo.J.Linn.Soc, 128: 149-187.	304.5	Aquatic ground	Aquatic predator	Wetland	104.4
Charadriiformes	Recurvirostridae	Recurvirostra_americana	Recurvirostra_americana	70.4	NA	70.7	41	38.3	120.3	86.7	MCZ_31	Gatesy S.M. & Middleton K.M., 1997. J.Vert.Paleo, 17(2): 306-329;Middleton K.M. & Gatesy S.M., 2000. Zoo.J.Linn.Soc, 128: 149-187.	304.5	Aquatic ground	Aquatic predator	Wetland	104.4
Charadriiformes	Recurvirostridae	Recurvirostra_americana	Recurvirostra_americana	65.7	NA	66.1	39	36.6	107.4	82.7	MCZ_29	Gatesy S.M. & Middleton K.M., 1997. J.Vert.Paleo, 17(2): 306-329;Middleton K.M. & Gatesy S.M., 2000. Zoo.J.Linn.Soc, 128: 149-187.	304.5	Aquatic ground	Aquatic predator	Wetland	104.4
Charadriiformes	Recurvirostridae	Recurvirostra_americana	Recurvirostra_americana	70.4	NA	73.9	43.5	40.1	115.1	97.9	MCZ_3300	Gatesy S.M. & Middleton K.M., 1997. J.Vert.Paleo, 17(2): 306-329;Middleton K.M. & Gatesy S.M., 2000. Zoo.J.Linn.Soc, 128: 149-187.	304.5	Aquatic ground	Aquatic predator	Wetland	104.4
Charadriiformes	Recurvirostridae	Recurvirostra_americana	Recurvirostra_americana	68.9	NA	69.3	39.9	37.2	106.6	91.1	MCZ_2760	Gatesy S.M. & Middleton K.M., 1997. J.Vert.Paleo, 17(2): 306-329;Middleton K.M. & Gatesy S.M., 2000. Zoo.J.Linn.Soc, 128: 149-187.	304.5	Aquatic ground	Aquatic predator	Wetland	104.4
Charadriiformes	Recurvirostridae	Recurvirostra_americana	Recurvirostra_americana	71.7	NA	71.8	40.7	38.5	111.7	94.2	MCZ_32	Gatesy S.M. & Middleton K.M., 1997. J.Vert.Paleo, 17(2): 306-329;Middleton K.M. & Gatesy S.M., 2000. Zoo.J.Linn.Soc, 128: 149-187.	304.5	Aquatic ground	Aquatic predator	Wetland	104.4
Charadriiformes	Scolopacidae	Phalaropus_fulicarius	Phalaropus_fulicarius	33.6	NA	33	20.1	19.3	37.4	21.8	MCZ_7369	Gatesy S.M. & Middleton K.M., 1997. J.Vert.Paleo, 17(2): 306-329;Middleton K.M. & Gatesy S.M., 2000. Zoo.J.Linn.Soc, 128: 149-187.	55.6	Aquatic ground	Aquatic predator	Marine	65.4
Charadriiformes	Scolopacidae	Phalaropus_lobatus	Phalaropus_lobatus	NA	NA	NA	NA	19.7	38.3	29.8	MCZ_3534	Gatesy S.M. & Middleton K.M., 1997. J.Vert.Paleo, 17(2): 306-329.	36.7	Aquatic ground	Aquatic predator	Wetland	54.4
Charadriiformes	Scolopacidae	Phalaropus_lobatus	Phalaropus_lobatus	28.2	NA	28.3	18.1	15.9	32.1	21.1	MCZ_2702	Gatesy S.M. & Middleton K.M., 1997. J.Vert.Paleo, 17(2): 306-329;Middleton K.M. & Gatesy S.M., 2000. Zoo.J.Linn.Soc, 128: 149-187.	36.7	Aquatic ground	Aquatic predator	Wetland	54.4
Charadriiformes	Dromadidae	Dromas_ardeola	Dromas_ardeola	70.2	NA	72.2	36.6	41.8	98.7	92.2	MCZ_2991	Gatesy S.M. & Middleton K.M., 1997. J.Vert.Paleo, 17(2): 306-329;Middleton K.M. & Gatesy S.M., 2000. Zoo.J.Linn.Soc, 128: 149-187.	325	Aquatic ground	Aquatic predator	Coastal	112
Charadriiformes	Burhinidae	Burhinus_capensis	Burhinus_capensis	71.9	NA	76.2	36.7	48.7	102.3	88.2	MCZ_6978	Gatesy S.M. & Middleton K.M., 1997. J.Vert.Paleo, 17(2): 306-329;Middleton K.M. & Gatesy S.M., 2000. Zoo.J.Linn.Soc, 128: 149-187.	423	Invertivore ground	Invertivore	Shrubland	95.6
Charadriiformes	Burhinidae	Burhinus_capensis	Burhinus_capensis	82.4	NA	88.7	43.4	52.2	115.1	95.1	MCZ_5077	Gatesy S.M. & Middleton K.M., 1997. J.Vert.Paleo, 17(2): 306-329;Middleton K.M. & Gatesy S.M., 2000. Zoo.J.Linn.Soc, 128: 149-187.	423	Invertivore ground	Invertivore	Shrubland	95.6
Charadriiformes	Burhinidae	Burhinus_magnirostris	Burhinus_grallarius	99.9	NA	104.8	46.9	58.6	142.6	129.8	MCZ_285	Gatesy S.M. & Middleton K.M., 1997. J.Vert.Paleo, 17(2): 306-329;Middleton K.M. & Gatesy S.M., 2000. Zoo.J.Linn.Soc, 128: 149-187.	648.1	Invertivore ground	Invertivore	Woodland	127.6
Charadriiformes	Stercorariidae	Catharacta_skua	Catharacta_skua	140.3	NA	137	70.5	63	109.2	72.5	MCZ_358	Gatesy S.M. & Middleton K.M., 1997. J.Vert.Paleo, 17(2): 306-329;Middleton K.M. & Gatesy S.M., 2000. Zoo.J.Linn.Soc, 128: 149-187.	1338.2	Aquatic aerial	Aquatic predator	Marine	210
Charadriiformes	Stercorariidae	Stercorarius_parasiticus	Stercorarius_parasiticus	96.1	NA	97.2	49.4	36.4	66.3	42.7	MCZ_183	Gatesy S.M. & Middleton K.M., 1997. J.Vert.Paleo, 17(2): 306-329;Middleton K.M. & Gatesy S.M., 2000. Zoo.J.Linn.Soc, 128: 149-187.	444.3	Aquatic aerial	Aquatic predator	Marine	188.3
Charadriiformes	Laridae	Larus_argentatus	Larus_argentatus	139.9	NA	148.5	78.3	58.3	116	70.5	MCZ_2712	Gatesy S.M. & Middleton K.M., 1997. J.Vert.Paleo, 17(2): 306-329;Middleton K.M. & Gatesy S.M., 2000. Zoo.J.Linn.Soc, 128: 149-187.	1091	Generalist	Aquatic predator	Coastal	230.3
Charadriiformes	Laridae	Larus_atricilla	Larus_atricilla	91.7	NA	100	52.5	36.7	73	51.7	MCZ_7271	Gatesy S.M. & Middleton K.M., 1997. J.Vert.Paleo, 17(2): 306-329;Middleton K.M. & Gatesy S.M., 2000. Zoo.J.Linn.Soc, 128: 149-187.	307.4	Generalist	Aquatic predator	Marine	166.5
Charadriiformes	Laridae	Larus_glaucesens	Larus_glaucescens	144	NA	155	80	67	126	78	MCZ_723	Gatesy S.M. & Middleton K.M., 1997. J.Vert.Paleo, 17(2): 306-329;Middleton K.M. & Gatesy S.M., 2000. Zoo.J.Linn.Soc, 128: 149-187.	1056.5	Generalist	Aquatic predator	Coastal	218.2
Charadriiformes	Laridae	Larus_glaucoides	Larus_glaucoides	118	NA	125	67	55	99	60	MCZ_2843	Gatesy S.M. & Middleton K.M., 1997. J.Vert.Paleo, 17(2): 306-329;Middleton K.M. & Gatesy S.M., 2000. Zoo.J.Linn.Soc, 128: 149-187.	693.3	Generalist	Aquatic predator	Coastal	216.7
Charadriiformes	Laridae	Larus_marinus	Larus_marinus	150.8	NA	165	85.1	65.4	125.1	80.4	MCZ_1617	Gatesy S.M. & Middleton K.M., 1997. J.Vert.Paleo, 17(2): 306-329;Middleton K.M. & Gatesy S.M., 2000. Zoo.J.Linn.Soc, 128: 149-187.	1649.7	NA	Omnivore	Coastal	248.1
Charadriiformes	Laridae	Rissa_tridactyla	Rissa_tridactyla	83	NA	88	48	35	64	32	MCZ_1502	Gatesy S.M. & Middleton K.M., 1997. J.Vert.Paleo, 17(2): 306-329;Middleton K.M. & Gatesy S.M., 2000. Zoo.J.Linn.Soc, 128: 149-187.	416	Generalist	Aquatic predator	Marine	179.1
Charadriiformes	Laridae	Onychoprion_fuscatus	Sterna_fuscata	63	NA	73	38	27	44	24	MCZ_3375	Gatesy S.M. & Middleton K.M., 1997. J.Vert.Paleo, 17(2): 306-329;Middleton K.M. & Gatesy S.M., 2000. Zoo.J.Linn.Soc, 128: 149-187.	185.72	Aquatic plunge	NA	NA	NA
Charadriiformes	Laridae	Sterna_hirundo	Sterna_hirundo	54	NA	62	33	24	40	20	MCZ_2147	Gatesy S.M. & Middleton K.M., 1997. J.Vert.Paleo, 17(2): 306-329;Middleton K.M. & Gatesy S.M., 2000. Zoo.J.Linn.Soc, 128: 149-187.	129.2	Aquatic plunge	Aquatic predator	Marine	170.6
Charadriiformes	Laridae	Sterna_striata	Sterna_striata	58	NA	67	35	27	43	20	MCZ_5015	Gatesy S.M. & Middleton K.M., 1997. J.Vert.Paleo, 17(2): 306-329;Middleton K.M. & Gatesy S.M., 2000. Zoo.J.Linn.Soc, 128: 149-187.	129	Aquatic plunge	Aquatic predator	Coastal	188.5
Charadriiformes	Laridae	Thalasseus_maximus	Sterna_maxima	88	NA	106	53	38	64	33	MCZ_1427	Gatesy S.M. & Middleton K.M., 1997. J.Vert.Paleo, 17(2): 306-329;Middleton K.M. & Gatesy S.M., 2000. Zoo.J.Linn.Soc, 128: 149-187.	415.31	Aquatic plunge	NA	NA	NA
Charadriiformes	Laridae	Rynchops_niger	Rynchops_niger	75	NA	91	46	34	55	30	MCZ_1426	Gatesy S.M. & Middleton K.M., 1997. J.Vert.Paleo, 17(2): 306-329;Middleton K.M. & Gatesy S.M., 2000. Zoo.J.Linn.Soc, 128: 149-187.	297.7	Aquatic aerial	Aquatic predator	Riverine	246.5
Charadriiformes	Alcidae	Alca_torda	Alca_torda	77.2	NA	60.1	41.6	45.6	71	32.4	MCZ_3688	Gatesy S.M. & Middleton K.M., 1997. J.Vert.Paleo, 17(2): 306-329;Middleton K.M. & Gatesy S.M., 2000. Zoo.J.Linn.Soc, 128: 149-187.	726	Aquatic dive	Aquatic predator	Marine	116.5
Charadriiformes	Alcidae	Alca_torda	Alca_torda	78	NA	61.7	41.9	42.5	73.7	33.2	MCZ_2956	Gatesy S.M. & Middleton K.M., 1997. J.Vert.Paleo, 17(2): 306-329;Middleton K.M. & Gatesy S.M., 2000. Zoo.J.Linn.Soc, 128: 149-187.	726	Aquatic dive	Aquatic predator	Marine	116.5
Charadriiformes	Alcidae	Alca_torda	Alca_torda	77.9	NA	60.9	40.4	42.9	71.4	35.9	MCZ_2867	Gatesy S.M. & Middleton K.M., 1997. J.Vert.Paleo, 17(2): 306-329;Middleton K.M. & Gatesy S.M., 2000. Zoo.J.Linn.Soc, 128: 149-187.	726	Aquatic dive	Aquatic predator	Marine	116.5
Charadriiformes	Alcidae	Cepphus_grylle	Cepphus_grylle	60.2	NA	49.7	34.6	36	62.9	32.5	MCZ_2995	Gatesy S.M. & Middleton K.M., 1997. J.Vert.Paleo, 17(2): 306-329;Middleton K.M. & Gatesy S.M., 2000. Zoo.J.Linn.Soc, 128: 149-187.	378	Aquatic dive	Aquatic predator	Marine	66.5
Charadriiformes	Alcidae	Cerorhinca_monocerata	Cerorhinca_monocerata	68.5	NA	54.6	37.5	40.8	66.8	30.4	MCZ_7676	Gatesy S.M. & Middleton K.M., 1997. J.Vert.Paleo, 17(2): 306-329;Middleton K.M. & Gatesy S.M., 2000. Zoo.J.Linn.Soc, 128: 149-187.	482.2	Aquatic dive	Aquatic predator	Marine	92.9
Charadriiformes	Alcidae	Cerorhinca_monocerata	Cerorhinca_monocerata	69.9	NA	55.2	38	41.2	66.1	30.9	MCZ_7697	Gatesy S.M. & Middleton K.M., 1997. J.Vert.Paleo, 17(2): 306-329;Middleton K.M. & Gatesy S.M., 2000. Zoo.J.Linn.Soc, 128: 149-187.	482.2	Aquatic dive	Aquatic predator	Marine	92.9
Charadriiformes	Alcidae	Cerorhinca_monocerata	Cerorhinca_monocerata	68.9	NA	53.1	36.1	40.3	62.6	28	MCZ_7696	Gatesy S.M. & Middleton K.M., 1997. J.Vert.Paleo, 17(2): 306-329;Middleton K.M. & Gatesy S.M., 2000. Zoo.J.Linn.Soc, 128: 149-187.	482.2	Aquatic dive	Aquatic predator	Marine	92.9
Charadriiformes	Alcidae	Fratercula_arctica	Fratercula_arctica	64.4	NA	49	33.5	38.9	62.4	27.3	MCZ_2994	Gatesy S.M. & Middleton K.M., 1997. J.Vert.Paleo, 17(2): 306-329;Middleton K.M. & Gatesy S.M., 2000. Zoo.J.Linn.Soc, 128: 149-187.	593	Aquatic dive	Aquatic predator	Marine	83.8
Charadriiformes	Alcidae	Fratercula_arctica	Fratercula_arctica	64.1	NA	49	34.2	38.8	61.9	27.1	MCZ_6006	Gatesy S.M. & Middleton K.M., 1997. J.Vert.Paleo, 17(2): 306-329;Middleton K.M. & Gatesy S.M., 2000. Zoo.J.Linn.Soc, 128: 149-187.	593	Aquatic dive	Aquatic predator	Marine	83.8
Charadriiformes	Alcidae	Fratercula_arctica	Fratercula_arctica	58.9	NA	44.6	31.4	36.1	56.6	26	MCZ_1434	Gatesy S.M. & Middleton K.M., 1997. J.Vert.Paleo, 17(2): 306-329;Middleton K.M. & Gatesy S.M., 2000. Zoo.J.Linn.Soc, 128: 149-187.	593	Aquatic dive	Aquatic predator	Marine	83.8
Charadriiformes	Alcidae	Alle_alle	Alle_alle	43.2	NA	33	22.8	27.8	46.2	20.1	MCZ_3425	Gatesy S.M. & Middleton K.M., 1997. J.Vert.Paleo, 17(2): 306-329;Middleton K.M. & Gatesy S.M., 2000. Zoo.J.Linn.Soc, 128: 149-187.	180.7	Aquatic dive	Aquatic predator	Marine	59.5
Charadriiformes	Alcidae	Alle_alle	Alle_alle	43.9	NA	33	23.5	27.7	44.5	21.5	MCZ_1865	Gatesy S.M. & Middleton K.M., 1997. J.Vert.Paleo, 17(2): 306-329;Middleton K.M. & Gatesy S.M., 2000. Zoo.J.Linn.Soc, 128: 149-187.	180.7	Aquatic dive	Aquatic predator	Marine	59.5
Charadriiformes	Alcidae	Alle_alle	Alle_alle	43.2	NA	34.4	23	28.8	45.9	20.9	MCZ_1871	Gatesy S.M. & Middleton K.M., 1997. J.Vert.Paleo, 17(2): 306-329;Middleton K.M. & Gatesy S.M., 2000. Zoo.J.Linn.Soc, 128: 149-187.	180.7	Aquatic dive	Aquatic predator	Marine	59.5
Charadriiformes	Alcidae	Uria_aalge	Uria_aalge	86.9	NA	61.1	43.4	47.4	87.5	36.1	MCZ_6991	Gatesy S.M. & Middleton K.M., 1997. J.Vert.Paleo, 17(2): 306-329;Middleton K.M. & Gatesy S.M., 2000. Zoo.J.Linn.Soc, 128: 149-187.	991.9	Aquatic dive	Aquatic predator	Marine	111.2
Charadriiformes	Alcidae	Uria_aalge	Uria_aalge	86.3	NA	62.5	43.3	48	86	38.1	MCZ_2989	Gatesy S.M. & Middleton K.M., 1997. J.Vert.Paleo, 17(2): 306-329;Middleton K.M. & Gatesy S.M., 2000. Zoo.J.Linn.Soc, 128: 149-187.	991.9	Aquatic dive	Aquatic predator	Marine	111.2
Charadriiformes	Alcidae	Uria_aalge	Uria_aalge	92	NA	69.1	45.5	49	86.9	37.2	MCZ_3690	Gatesy S.M. & Middleton K.M., 1997. J.Vert.Paleo, 17(2): 306-329;Middleton K.M. & Gatesy S.M., 2000. Zoo.J.Linn.Soc, 128: 149-187.	991.9	Aquatic dive	Aquatic predator	Marine	111.2
Charadriiformes	Alcidae	Uria_lomvia	Uria_lomvia	87.7	NA	66.8	45.4	46.6	82.6	36.6	MCZ_7029	Gatesy S.M. & Middleton K.M., 1997. J.Vert.Paleo, 17(2): 306-329;Middleton K.M. & Gatesy S.M., 2000. Zoo.J.Linn.Soc, 128: 149-187.	964	Aquatic dive	Aquatic predator	Marine	106.8
Charadriiformes	Alcidae	Uria_lomvia	Uria_lomvia	87.6	NA	65.3	43.9	47.8	82.9	36	MCZ_6925	Gatesy S.M. & Middleton K.M., 1997. J.Vert.Paleo, 17(2): 306-329;Middleton K.M. & Gatesy S.M., 2000. Zoo.J.Linn.Soc, 128: 149-187.	964	Aquatic dive	Aquatic predator	Marine	106.8
Charadriiformes	Alcidae	Uria_lomvia	Uria_lomvia	92.1	NA	69.8	46.9	48	86.8	37.9	MCZ_7018	Gatesy S.M. & Middleton K.M., 1997. J.Vert.Paleo, 17(2): 306-329;Middleton K.M. & Gatesy S.M., 2000. Zoo.J.Linn.Soc, 128: 149-187.	964	Aquatic dive	Aquatic predator	Marine	106.8
Columbiformes	Columbidae	Caloenas_nicobarica	Caloenas_nicobarica	58.5	NA	63	39.2	47.6	71.5	41.5	MCZ_6958	Gatesy S.M. & Middleton K.M., 1997. J.Vert.Paleo, 17(2): 306-329;Middleton K.M. & Gatesy S.M., 2000. Zoo.J.Linn.Soc, 128: 149-187.	537.9	NA	Omnivore	Forest	85.5
Columbiformes	Columbidae	Columba_arquatrix	Columba_arquatrix	50.6	NA	52.8	35.6	41.7	53.7	26.6	MCZ_6798	Gatesy S.M. & Middleton K.M., 1997. J.Vert.Paleo, 17(2): 306-329;Middleton K.M. & Gatesy S.M., 2000. Zoo.J.Linn.Soc, 128: 149-187.	400	Fugivore glean	Frugivore	Forest	84.3
Columbiformes	Columbidae	Patagioenas_cayennensis	Patagioenas_cayennensis	39.6	NA	42.6	28.2	34.3	47.7	23.5	MCZ_5012	Gatesy S.M. & Middleton K.M., 1997. J.Vert.Paleo, 17(2): 306-329;Middleton K.M. & Gatesy S.M., 2000. Zoo.J.Linn.Soc, 128: 149-187.	229	Fugivore glean	Frugivore	Forest	62.8
Columbiformes	Columbidae	Columba_livia	Columba_livia	44.1	NA	47.2	33	38.3	56.8	31.3	MCZ_1250	Gatesy S.M. & Middleton K.M., 1997. J.Vert.Paleo, 17(2): 306-329;Middleton K.M. & Gatesy S.M., 2000. Zoo.J.Linn.Soc, 128: 149-187.	354.2	Granivore ground	Granivore	Human Modified	98.8
Columbiformes	Columbidae	Patagioenas_speciosa	Patagioenas_speciosa	42.8	NA	43.6	29	36.2	49.2	23.3	MCZ_4062	Gatesy S.M. & Middleton K.M., 1997. J.Vert.Paleo, 17(2): 306-329;Middleton K.M. & Gatesy S.M., 2000. Zoo.J.Linn.Soc, 128: 149-187.	258.5	Fugivore glean	Frugivore	Forest	65.5
Columbiformes	Columbidae	Columbina_talpacoti	Columbina_talpacoti	21.2	NA	22.2	14	20.3	28.3	14	MCZ_3514	Gatesy S.M. & Middleton K.M., 1997. J.Vert.Paleo, 17(2): 306-329;Middleton K.M. & Gatesy S.M., 2000. Zoo.J.Linn.Soc, 128: 149-187.	46	Granivore ground	Granivore	Human Modified	17.7
Columbiformes	Columbidae	Ducula_aenea	Ducula_aenea	55.9	NA	57.8	36.3	43.7	56.9	28.8	MCZ_7543	Gatesy S.M. & Middleton K.M., 1997. J.Vert.Paleo, 17(2): 306-329;Middleton K.M. & Gatesy S.M., 2000. Zoo.J.Linn.Soc, 128: 149-187.	545	Fugivore glean	Frugivore	Forest	74.6
Columbiformes	Columbidae	Geotrygon_montana	Geotrygon_montana	34.5	NA	37.8	24.3	32.6	50.2	29.6	MCZ_2759	Gatesy S.M. & Middleton K.M., 1997. J.Vert.Paleo, 17(2): 306-329;Middleton K.M. & Gatesy S.M., 2000. Zoo.J.Linn.Soc, 128: 149-187.	133.9	NA	Omnivore	Forest	36.7
Columbiformes	Columbidae	Leptotila_verreauxi	Leptotila_verreauxi	34.2	NA	35.4	22.9	32.2	49.7	30.7	MCZ_3591	Gatesy S.M. & Middleton K.M., 1997. J.Vert.Paleo, 17(2): 306-329;Middleton K.M. & Gatesy S.M., 2000. Zoo.J.Linn.Soc, 128: 149-187.	146.9	Granivore ground	Granivore	Shrubland	29.8
Columbiformes	Columbidae	Ocyphaps_lophotes	Ocyphaps_lophotes	37.6	NA	35.3	23.6	35.3	48	27.7	MCZ_279	Gatesy S.M. & Middleton K.M., 1997. J.Vert.Paleo, 17(2): 306-329;Middleton K.M. & Gatesy S.M., 2000. Zoo.J.Linn.Soc, 128: 149-187.	204	NA	Omnivore	Grassland	64.1
Columbiformes	Columbidae	Zenaida_macroura	Zenaida_macroura	31	NA	32.4	21.8	26.2	36.2	19.9	MCZ_2109	Gatesy S.M. & Middleton K.M., 1997. J.Vert.Paleo, 17(2): 306-329;Middleton K.M. & Gatesy S.M., 2000. Zoo.J.Linn.Soc, 128: 149-187.	118.9	Granivore ground	Granivore	Human Modified	53.1
Psittaciformes	Psittacidae	Amazona_farinosa	Amazona_farinosa	65.3	NA	74.7	46.2	53.5	74.5	24.7	MCZ_3384	Gatesy S.M. & Middleton K.M., 1997. J.Vert.Paleo, 17(2): 306-329;Middleton K.M. & Gatesy S.M., 2000. Zoo.J.Linn.Soc, 128: 149-187.	626	NA	Omnivore	Forest	68.7
Psittaciformes	Psittacidae	Amazona_farinosa	Amazona_farinosa	66.7	NA	77.3	47.5	54.8	77.3	25.8	MCZ_3062	Gatesy S.M. & Middleton K.M., 1997. J.Vert.Paleo, 17(2): 306-329;Middleton K.M. & Gatesy S.M., 2000. Zoo.J.Linn.Soc, 128: 149-187.	626	NA	Omnivore	Forest	68.7
Psittaciformes	Psittacidae	Amazona_farinosa	Amazona_farinosa	64.8	NA	72.1	42.9	51.8	71.4	23.9	MCZ_2869	Gatesy S.M. & Middleton K.M., 1997. J.Vert.Paleo, 17(2): 306-329;Middleton K.M. & Gatesy S.M., 2000. Zoo.J.Linn.Soc, 128: 149-187.	626	NA	Omnivore	Forest	68.7
Psittaciformes	Psittacidae	Ara_macao	Ara_macao	87.4	NA	104.1	69.8	63	88.4	32	MCZ_3704	Gatesy S.M. & Middleton K.M., 1997. J.Vert.Paleo, 17(2): 306-329;Middleton K.M. & Gatesy S.M., 2000. Zoo.J.Linn.Soc, 128: 149-187.	1015	NA	Omnivore	Forest	127.5
Psittaciformes	Psittacidae	Ara_macao	Ara_macao	78.6	NA	92.7	61.3	58.1	78.9	29.3	MCZ_6930	Gatesy S.M. & Middleton K.M., 1997. J.Vert.Paleo, 17(2): 306-329;Middleton K.M. & Gatesy S.M., 2000. Zoo.J.Linn.Soc, 128: 149-187.	1015	NA	Omnivore	Forest	127.5
Psittaciformes	Psittacidae	Ara_macao	Ara_macao	82.2	NA	97.4	59	62	84.3	30.2	MCZ_2241	Gatesy S.M. & Middleton K.M., 1997. J.Vert.Paleo, 17(2): 306-329;Middleton K.M. & Gatesy S.M., 2000. Zoo.J.Linn.Soc, 128: 149-187.	1015	NA	Omnivore	Forest	127.5
Psittaciformes	Cacatuidae	Calyptorhynchus_banksii	Calyptorhynchus_banksii	78.8	NA	91	59.2	52.4	74.1	24.5	MCZ_359	Gatesy S.M. & Middleton K.M., 1997. J.Vert.Paleo, 17(2): 306-329;Middleton K.M. & Gatesy S.M., 2000. Zoo.J.Linn.Soc, 128: 149-187.	721.9	Granivore arboreal	Granivore	Forest	185.5
Psittaciformes	Cacatuidae	Cacatua_galerita	Cacatua_galerita	87.5	NA	97	53	59.2	84.6	26.4	MCZ_1392	Gatesy S.M. & Middleton K.M., 1997. J.Vert.Paleo, 17(2): 306-329;Middleton K.M. & Gatesy S.M., 2000. Zoo.J.Linn.Soc, 128: 149-187.	720.4	NA	Omnivore	Forest	93.2
Psittaciformes	Cacatuidae	Cacatua_galerita	Cacatua_galerita	86.2	NA	96.7	54	58.3	83.8	26.9	MCZ_1974	Gatesy S.M. & Middleton K.M., 1997. J.Vert.Paleo, 17(2): 306-329;Middleton K.M. & Gatesy S.M., 2000. Zoo.J.Linn.Soc, 128: 149-187.	720.4	NA	Omnivore	Forest	93.2
Psittaciformes	Cacatuidae	Cacatua_leadbeateri	Cacatua_leadbeateri	66.8	NA	75.7	46.3	43.5	60.6	20.9	MCZ_1991	Gatesy S.M. & Middleton K.M., 1997. J.Vert.Paleo, 17(2): 306-329;Middleton K.M. & Gatesy S.M., 2000. Zoo.J.Linn.Soc, 128: 149-187.	396.8	Granivore arboreal	Granivore	Shrubland	94.4
Psittaciformes	Strigopidae	Nestor_meridionalis	Nestor_meridionalis	65	NA	68.3	49.3	53.6	87.1	36	MCZ_1490	Gatesy S.M. & Middleton K.M., 1997. J.Vert.Paleo, 17(2): 306-329;Middleton K.M. & Gatesy S.M., 2000. Zoo.J.Linn.Soc, 128: 149-187.	428	NA	Omnivore	Forest	101.2
Psittaciformes	Psittacidae	Pionus_senilis	Pionus_senilis	42.9	NA	48	33.3	37.8	50	17.4	MCZ_2899	Gatesy S.M. & Middleton K.M., 1997. J.Vert.Paleo, 17(2): 306-329;Middleton K.M. & Gatesy S.M., 2000. Zoo.J.Linn.Soc, 128: 149-187.	212	NA	Omnivore	Forest	63.7
Psittaciformes	Psittacidae	Pionus_senilis	Pionus_senilis	42.1	NA	47.8	32.5	37.6	49.1	17.1	MCZ_2886	Gatesy S.M. & Middleton K.M., 1997. J.Vert.Paleo, 17(2): 306-329;Middleton K.M. & Gatesy S.M., 2000. Zoo.J.Linn.Soc, 128: 149-187.	212	NA	Omnivore	Forest	63.7
Psittaciformes	Cacatuidae	Probisciger_aterrimus	Probosciger_aterrimus	86.8	NA	99.7	55.8	62	91.4	27.4	MCZ_1491	Gatesy S.M. & Middleton K.M., 1997. J.Vert.Paleo, 17(2): 306-329;Middleton K.M. & Gatesy S.M., 2000. Zoo.J.Linn.Soc, 128: 149-187.	841	NA	Omnivore	Forest	103.1
Psittaciformes	Cacatuidae	Probisciger_aterrimus	Probosciger_aterrimus	76.8	NA	89.6	49.5	58.2	81.4	26.5	MCZ_1369	Gatesy S.M. & Middleton K.M., 1997. J.Vert.Paleo, 17(2): 306-329;Middleton K.M. & Gatesy S.M., 2000. Zoo.J.Linn.Soc, 128: 149-187.	841	NA	Omnivore	Forest	103.1
Psittaciformes	Strigopodidae	Strigops_habroptilus	Strigops_habroptila	78.9	NA	71.8	43.6	85.6	117.9	51.1	MCZ_309	Gatesy S.M. & Middleton K.M., 1997. J.Vert.Paleo, 17(2): 306-329;Middleton K.M. & Gatesy S.M., 2000. Zoo.J.Linn.Soc, 128: 149-187.	1732.1	NA	Omnivore	Forest	54.6
Psittaciformes	Psittaculidae	Trichoglossus_ornatus	Trichoglossus_ornatus	27.9	NA	28.5	20.9	27.4	40.3	15.2	MCZ_1926	Gatesy S.M. & Middleton K.M., 1997. J.Vert.Paleo, 17(2): 306-329;Middleton K.M. & Gatesy S.M., 2000. Zoo.J.Linn.Soc, 128: 149-187.	120	Nectarivore glean	Nectarivore	Forest	60
Psittaciformes	Psittaculidae	Trichoglossus_ornatus	Trichoglossus_ornatus	26	NA	25.8	20.3	28.1	37.4	15.8	MCZ_1929	Gatesy S.M. & Middleton K.M., 1997. J.Vert.Paleo, 17(2): 306-329;Middleton K.M. & Gatesy S.M., 2000. Zoo.J.Linn.Soc, 128: 149-187.	120	Nectarivore glean	Nectarivore	Forest	60
Psittaciformes	Psittaculidae	Trichoglossus_ornatus	Trichoglossus_ornatus	26.4	NA	27.5	20.9	28.5	39.7	15.3	MCZ_1997	Gatesy S.M. & Middleton K.M., 1997. J.Vert.Paleo, 17(2): 306-329;Middleton K.M. & Gatesy S.M., 2000. Zoo.J.Linn.Soc, 128: 149-187.	120	Nectarivore glean	Nectarivore	Forest	60
Cuculiformes	Cuculidae	Geococcyx_californianus	Geococcyx_californianus	47	NA	38	21	55	85	63	MCZ_1495	Gatesy S.M. & Middleton K.M., 1997. J.Vert.Paleo, 17(2): 306-329;Middleton K.M. & Gatesy S.M., 2000. Zoo.J.Linn.Soc, 128: 149-187.	376	Invertivore ground	Invertivore	Shrubland	12
Galliformes	Megapodiidae	Macrocephalon_maleo	Macrocephalon_maleo	85	NA	86	45.8	85.4	127	91.1	MCZ_355	Gatesy S.M. & Middleton K.M., 1997. J.Vert.Paleo, 17(2): 306-329;Middleton K.M. & Gatesy S.M., 2000. Zoo.J.Linn.Soc, 128: 149-187.	1563.3	NA	Omnivore	Forest	64.7
Galliformes	Cracidae	Crax_alberti	Crax_alberti	109	NA	105	53	107	155	103	MCZ_209	Gatesy S.M. & Middleton K.M., 1997. J.Vert.Paleo, 17(2): 306-329;Middleton K.M. & Gatesy S.M., 2000. Zoo.J.Linn.Soc, 128: 149-187.	2499.9	Fugivore ground	Frugivore	Forest	42.7
Galliformes	Cracidae	Mitu_mitu	Mitu_mitu	110	NA	107	55	106	157	110	MCZ_3575	Gatesy S.M. & Middleton K.M., 1997. J.Vert.Paleo, 17(2): 306-329;Middleton K.M. & Gatesy S.M., 2000. Zoo.J.Linn.Soc, 128: 149-187.	2850.5	Fugivore ground	Frugivore	Forest	28
Galliformes	Cracidae	Pauxi_pauxi	Pauxi_pauxi	110	NA	111	56	110	169	113	MCZ_2121	Gatesy S.M. & Middleton K.M., 1997. J.Vert.Paleo, 17(2): 306-329;Middleton K.M. & Gatesy S.M., 2000. Zoo.J.Linn.Soc, 128: 149-187.	3117.7	NA	Omnivore	Forest	29
Galliformes	Cracidae	Ortalis_vetula	Ortalis_vetula	60	NA	50	27.5	65.5	95	62	MCZ_3099	Gatesy S.M. & Middleton K.M., 1997. J.Vert.Paleo, 17(2): 306-329;Middleton K.M. & Gatesy S.M., 2000. Zoo.J.Linn.Soc, 128: 149-187.	562.6	Fugivore glean	Frugivore	Shrubland	22.1
Galliformes	Cracidae	Penelope_purpurascens	Penelope_purpurascens	92	NA	87	46	95	137	83	MCZ_293	Gatesy S.M. & Middleton K.M., 1997. J.Vert.Paleo, 17(2): 306-329;Middleton K.M. & Gatesy S.M., 2000. Zoo.J.Linn.Soc, 128: 149-187.	2060	Fugivore glean	Frugivore	Forest	45.7
Galliformes	Cracidae	Penelopina_nigra	Penelopina_nigra	118	NA	113	54	108	163	107	MCZ_2084	Gatesy S.M. & Middleton K.M., 1997. J.Vert.Paleo, 17(2): 306-329;Middleton K.M. & Gatesy S.M., 2000. Zoo.J.Linn.Soc, 128: 149-187.	890	Fugivore glean	Frugivore	Forest	13.2
Galliformes	Phasianidae	Bonasa_umbellus	Bonasa_umbellus	NA	NA	NA	NA	NA	75	41.4	MCZ_3999	Gatesy S.M. & Middleton K.M., 1997. J.Vert.Paleo, 17(2): 306-329.	530.9	Herbivore ground	Herbivore terrestrial	Shrubland	69.8
Galliformes	Phasianidae	Bonasa_umbellus	Bonasa_umbellus	49.1	NA	41.9	28.1	52.8	75	41.2	MCZ_7935	Gatesy S.M. & Middleton K.M., 1997. J.Vert.Paleo, 17(2): 306-329;Middleton K.M. & Gatesy S.M., 2000. Zoo.J.Linn.Soc, 128: 149-187.	530.9	Herbivore ground	Herbivore terrestrial	Shrubland	69.8
Galliformes	Phasianidae	Bonasa_umbellus	Bonasa_umbellus	51.9	NA	43.3	27.4	56.6	78	41.6	MCZ_7371	Gatesy S.M. & Middleton K.M., 1997. J.Vert.Paleo, 17(2): 306-329;Middleton K.M. & Gatesy S.M., 2000. Zoo.J.Linn.Soc, 128: 149-187.	530.9	Herbivore ground	Herbivore terrestrial	Shrubland	69.8
Galliformes	Phasianidae	Bonasa_umbellus	Bonasa_umbellus	NA	NA	NA	NA	27.3	36.2	22.1	MCZ_3809	Gatesy S.M. & Middleton K.M., 1997. J.Vert.Paleo, 17(2): 306-329;Middleton K.M. & Gatesy S.M., 2000. Zoo.J.Linn.Soc, 128: 149-187.	530.9	Herbivore ground	Herbivore terrestrial	Shrubland	69.8
Galliformes	Phasianidae	Bonasa_umbellus	Bonasa_umbellus	49.5	NA	42.3	27	53	75.6	32.1	MCZ_6061	Gatesy S.M. & Middleton K.M., 1997. J.Vert.Paleo, 17(2): 306-329;Middleton K.M. & Gatesy S.M., 2000. Zoo.J.Linn.Soc, 128: 149-187.	530.9	Herbivore ground	Herbivore terrestrial	Shrubland	69.8
Galliformes	Phasianidae	Bonasa_umbellus	Bonasa_umbellus	50.8	NA	42.3	27.7	53	75.6	41.5	MCZ_7666	Gatesy S.M. & Middleton K.M., 1997. J.Vert.Paleo, 17(2): 306-329;Middleton K.M. & Gatesy S.M., 2000. Zoo.J.Linn.Soc, 128: 149-187.	530.9	Herbivore ground	Herbivore terrestrial	Shrubland	69.8
Galliformes	Phasianidae	Centrocercus_urophasianus	Centrocercus_urophasianus	95.1	NA	80.3	43.7	70.8	91.1	44.5	MCZ_110	Gatesy S.M. & Middleton K.M., 1997. J.Vert.Paleo, 17(2): 306-329;Middleton K.M. & Gatesy S.M., 2000. Zoo.J.Linn.Soc, 128: 149-187.	1902.5	Herbivore ground	Herbivore terrestrial	Shrubland	115.6
Galliformes	Phasianidae	Centrocercus_urophasianus	Centrocercus_urophasianus	87.7	NA	85	46.6	71.4	90.9	49.2	MCZ_1441	Gatesy S.M. & Middleton K.M., 1997. J.Vert.Paleo, 17(2): 306-329;Middleton K.M. & Gatesy S.M., 2000. Zoo.J.Linn.Soc, 128: 149-187.	1902.5	Herbivore ground	Herbivore terrestrial	Shrubland	115.6
Galliformes	Phasianidae	Lagopus_muta	Lagopus_muta	63.4	NA	54.1	33.5	58.5	79.5	41.2	MCZ_1469	Gatesy S.M. & Middleton K.M., 1997. J.Vert.Paleo, 17(2): 306-329;Middleton K.M. & Gatesy S.M., 2000. Zoo.J.Linn.Soc, 128: 149-187.	535.3	Herbivore ground	Herbivore terrestrial	Grassland	85.8
Galliformes	Phasianidae	Tetrao_urogallus	Tetrao_urogallus	98.9	NA	90	51.8	80.9	106.7	55	MCZ_315	Gatesy S.M. & Middleton K.M., 1997. J.Vert.Paleo, 17(2): 306-329;Middleton K.M. & Gatesy S.M., 2000. Zoo.J.Linn.Soc, 128: 149-187.	2716.6	Generalist	Herbivore terrestrial	Forest	117.5
Galliformes	Phasianidae	Tetrao_urogallus	Tetrao_urogallus	131.1	NA	119.7	67.6	NA	NA	NA	MCZ_314	Middleton K.M. & Gatesy S.M., 2000. Zoo.J.Linn.Soc, 128: 149-187.	2716.6	Generalist	Herbivore terrestrial	Forest	117.5
Galliformes	Phasianidae	Tympanuchus_cupido	Tympanuchus_cupido	65.6	NA	55.4	34.9	62.3	82.1	45.7	MCZ_2193	Gatesy S.M. & Middleton K.M., 1997. J.Vert.Paleo, 17(2): 306-329;Middleton K.M. & Gatesy S.M., 2000. Zoo.J.Linn.Soc, 128: 149-187.	870.1	Granivore ground	Granivore	Grassland	86.4
Galliformes	Odontophoridae	Callipepla_squamata	Callipepla_squamata	33.9	NA	29.2	17.4	37.3	55.7	31.3	MCZ_1254	Gatesy S.M. & Middleton K.M., 1997. J.Vert.Paleo, 17(2): 306-329;Middleton K.M. & Gatesy S.M., 2000. Zoo.J.Linn.Soc, 128: 149-187.	183.9	NA	Omnivore	Shrubland	27.8
Galliformes	Odontophoridae	Colinus_nigrogularis	Colinus_nigrogularis	32.5	NA	26.6	17.3	36.7	50.2	29.9	MCZ_5029	Gatesy S.M. & Middleton K.M., 1997. J.Vert.Paleo, 17(2): 306-329;Middleton K.M. & Gatesy S.M., 2000. Zoo.J.Linn.Soc, 128: 149-187.	129.8	NA	Omnivore	Shrubland	25
Galliformes	Odontophoridae	Colinus_nigrogularis	Colinus_nigrogularis	NA	NA	NA	NA	34.9	46.9	27.6	MCZ_5030	Gatesy S.M. & Middleton K.M., 1997. J.Vert.Paleo, 17(2): 306-329.	129.8	NA	Omnivore	Shrubland	25
Galliformes	Odontophoridae	Colinus_virginianus	Colinus_virginianus	35.6	NA	28.5	17.9	37.8	52.3	30.7	MCZ_7347	Gatesy S.M. & Middleton K.M., 1997. J.Vert.Paleo, 17(2): 306-329;Middleton K.M. & Gatesy S.M., 2000. Zoo.J.Linn.Soc, 128: 149-187.	171.9	NA	Omnivore	Human Modified	30.3
Galliformes	Odontophoridae	Colinus_virginianus	Colinus_virginianus	36.1	NA	29.1	18.9	39.7	54	32.3	MCZ_7337	Gatesy S.M. & Middleton K.M., 1997. J.Vert.Paleo, 17(2): 306-329;Middleton K.M. & Gatesy S.M., 2000. Zoo.J.Linn.Soc, 128: 149-187.	171.9	NA	Omnivore	Human Modified	30.3
Galliformes	Odontophoridae	Callipepla_gambelli	Callipepla_gambelii	33.1	NA	26.9	17.5	37.9	55.4	32.5	MCZ_7254	Gatesy S.M. & Middleton K.M., 1997. J.Vert.Paleo, 17(2): 306-329;Middleton K.M. & Gatesy S.M., 2000. Zoo.J.Linn.Soc, 128: 149-187.	166	NA	Omnivore	Shrubland	32
Galliformes	Odontophoridae	Odontophorus_guttatus	Odontophorus_guttatus	43.8	NA	39.3	23	50.3	70.3	45	MCZ_2727	Gatesy S.M. & Middleton K.M., 1997. J.Vert.Paleo, 17(2): 306-329.	303.8	NA	Omnivore	Forest	34.4
Galliformes	Odontophoridae	Odontophorus_guttatus	Odontophorus_guttatus	42.5	NA	38.3	20.9	47.1	67	42.7	MCZ_2770	Gatesy S.M. & Middleton K.M., 1997. J.Vert.Paleo, 17(2): 306-329.	303.8	NA	Omnivore	Forest	34.4
Galliformes	Phasianidae	Coturnix_coturnix	Coturnix_coturnix	33.6	NA	26.7	18.8	34.5	42.1	25.7	MCZ_3164	Gatesy S.M. & Middleton K.M., 1997. J.Vert.Paleo, 17(2): 306-329;Middleton K.M. & Gatesy S.M., 2000. Zoo.J.Linn.Soc, 128: 149-187.	96.3	Granivore ground	Granivore	Human Modified	43.2
Galliformes	Phasianidae	Coturnix_coturnix	Coturnix_coturnix	33.8	NA	27.1	18.7	34.4	44.2	26.6	MCZ_3298	Gatesy S.M. & Middleton K.M., 1997. J.Vert.Paleo, 17(2): 306-329;Middleton K.M. & Gatesy S.M., 2000. Zoo.J.Linn.Soc, 128: 149-187.	96.3	Granivore ground	Granivore	Human Modified	43.2
Galliformes	Phasianidae	Coturnix_delegorguei	Coturnix_delegorguei	31.4	NA	25.3	17.1	31.5	39.9	24.2	MCZ_3037	Gatesy S.M. & Middleton K.M., 1997. J.Vert.Paleo, 17(2): 306-329;Middleton K.M. & Gatesy S.M., 2000. Zoo.J.Linn.Soc, 128: 149-187.	76	Granivore ground	Granivore	Grassland	33.9
Galliformes	Phasianidae	Synoicus_chinensis	Coturnix_chinensis	25.9	NA	20.3	13.8	27.3	33.8	21.1	MCZ_7479	Gatesy S.M. & Middleton K.M., 1997. J.Vert.Paleo, 17(2): 306-329;Middleton K.M. & Gatesy S.M., 2000. Zoo.J.Linn.Soc, 128: 149-187.	40.41	NA	NA	NA	NA
Galliformes	Phasianidae	Gallus_gallus	Gallus_gallus	NA	NA	NA	NA	91	128	94	MCZ_1388	Gatesy S.M. & Middleton K.M., 1997. J.Vert.Paleo, 17(2): 306-329.	751.7	NA	Omnivore	Forest	48.9
Galliformes	Phasianidae	Gallus_gallus	Gallus_gallus	99.5	NA	86.5	51	NA	NA	NA	SMG_pers_col	Middleton K.M. & Gatesy S.M., 2000. Zoo.J.Linn.Soc, 128: 149-187.	751.7	NA	Omnivore	Forest	48.9
Galliformes	Phasianidae	Pavo_cristatus	Pavo_cristatus	NA	NA	NA	NA	109	202	137	MCZ_7161	Gatesy S.M. & Middleton K.M., 1997. J.Vert.Paleo, 17(2): 306-329.	4154.8	NA	Omnivore	Forest	124.4
Galliformes	Phasianidae	Pavo_cristatus	Pavo_cristatus	131	NA	108	63	107	193	139	MCZ_311	Gatesy S.M. & Middleton K.M., 1997. J.Vert.Paleo, 17(2): 306-329;Middleton K.M. & Gatesy S.M., 2000. Zoo.J.Linn.Soc, 128: 149-187.	4154.8	NA	Omnivore	Forest	124.4
Galliformes	Phasianidae	Pavo_cristatus	Pavo_cristatus	126	NA	103	61	105	175	116	MCZ_2651	Gatesy S.M. & Middleton K.M., 1997. J.Vert.Paleo, 17(2): 306-329;Middleton K.M. & Gatesy S.M., 2000. Zoo.J.Linn.Soc, 128: 149-187.	4154.8	NA	Omnivore	Forest	124.4
Galliformes	Numididae	Guttera_edouardi	Guttera_pucherani	74	NA	64	38	78	112	77	MCZ_2098	Gatesy S.M. & Middleton K.M., 1997. J.Vert.Paleo, 17(2): 306-329.	1149	NA	Omnivore	Forest	51
Galliformes	Numididae	Numida_meleagris	Numida_meleagris	79	NA	66	38	79	113	74	MCZ_1648	Gatesy S.M. & Middleton K.M., 1997. J.Vert.Paleo, 17(2): 306-329.	1299	NA	Omnivore	Woodland	51.5
Galliformes	Meleagrididae	Meleagris_ocellata	Meleagris_ocellata	131	NA	116.7	64.1	110	193	144.5	MCZ_2878	Gatesy S.M. & Middleton K.M., 1997. J.Vert.Paleo, 17(2): 306-329;Middleton K.M. & Gatesy S.M., 2000. Zoo.J.Linn.Soc, 128: 149-187.	5525	NA	Omnivore	Forest	96.9
Galliformes	Meleagrididae	Meleagris_ocellata	Meleagris_ocellata	119	NA	108	61	101	177	131	MCZ_3049	Gatesy S.M. & Middleton K.M., 1997. J.Vert.Paleo, 17(2): 306-329;Middleton K.M. & Gatesy S.M., 2000. Zoo.J.Linn.Soc, 128: 149-187.	5525	NA	Omnivore	Forest	96.9
Galliformes	Meleagrididae	Meleagris_ocellata	Meleagris_ocellata	125	NA	113	64	107	185	138	MCZ_3046	Gatesy S.M. & Middleton K.M., 1997. J.Vert.Paleo, 17(2): 306-329;Middleton K.M. & Gatesy S.M., 2000. Zoo.J.Linn.Soc, 128: 149-187.	5525	NA	Omnivore	Forest	96.9
Galliformes	Meleagrididae	Meleagris_gallopavo	Meleagris_gallopavo	144	NA	129	73	127	200	144	MCZ_7157	Gatesy S.M. & Middleton K.M., 1997. J.Vert.Paleo, 17(2): 306-329;Middleton K.M. & Gatesy S.M., 2000. Zoo.J.Linn.Soc, 128: 149-187.	5791.4	NA	Omnivore	Forest	115
Galliformes	Meleagrididae	Meleagris_gallopavo	Meleagris_gallopavo	129	NA	119	65	119	193	141	MCZ_819	Gatesy S.M. & Middleton K.M., 1997. J.Vert.Paleo, 17(2): 306-329;Middleton K.M. & Gatesy S.M., 2000. Zoo.J.Linn.Soc, 128: 149-187.	5791.4	NA	Omnivore	Forest	115
Galliformes	Meleagrididae	Meleagris_gallopavo	Meleagris_gallopavo	156	NA	138	78	139	230	168	MCZ_1494	Gatesy S.M. & Middleton K.M., 1997. J.Vert.Paleo, 17(2): 306-329;Middleton K.M. & Gatesy S.M., 2000. Zoo.J.Linn.Soc, 128: 149-187.	5791.4	NA	Omnivore	Forest	115
Opisthocomiformes	Opisthocomidae	Opisthocomus_hoatzin	Opisthocomus_hoazin	69	NA	63.1	40.3	62.8	86.7	53.5	MCZ_3617	Gatesy S.M. & Middleton K.M., 1997. J.Vert.Paleo, 17(2): 306-329;Middleton K.M. & Gatesy S.M., 2000. Zoo.J.Linn.Soc, 128: 149-187.	696	NA	Herbivore terrestrial	Riverine	47.7
Opisthocomiformes	Opisthocomidae	Opisthocomus_hoatzin	Opisthocomus_hoazin	69.3	NA	64.6	36.4	64.6	89.1	54.9	MCZ_5084	Gatesy S.M. & Middleton K.M., 1997. J.Vert.Paleo, 17(2): 306-329;Middleton K.M. & Gatesy S.M., 2000. Zoo.J.Linn.Soc, 128: 149-187.	696	NA	Herbivore terrestrial	Riverine	47.7
Opisthocomiformes	Opisthocomidae	Opisthocomus_hoatzin	Opisthocomus_hoazin	71	NA	65	38	68	90	56	YPM_2437	Gatesy S.M. & Middleton K.M., 1997. J.Vert.Paleo, 17(2): 306-329;Middleton K.M. & Gatesy S.M., 2000. Zoo.J.Linn.Soc, 128: 149-187.	696	NA	Herbivore terrestrial	Riverine	47.7
Gruiformes	Gruidae	Anthropoides_paradiseus	Grus_paradisea	214	NA	231	106	111	270	232	MCZ_7481	Gatesy S.M. & Middleton K.M., 1997. J.Vert.Paleo, 17(2): 306-329;Middleton K.M. & Gatesy S.M., 2000. Zoo.J.Linn.Soc, 128: 149-187.	4540.62	NA	NA	NA	NA
Gruiformes	Gruidae	Anthropoides_virgo	Grus_virgo	171	NA	194	93	85	202	176	MCZ_3036	Gatesy S.M. & Middleton K.M., 1997. J.Vert.Paleo, 17(2): 306-329;Middleton K.M. & Gatesy S.M., 2000. Zoo.J.Linn.Soc, 128: 149-187.	2417	NA	NA	NA	NA
Gruiformes	Gruidae	Anthropoides_virgo	Grus_virgo	215	NA	229	104	112	251	217	MCZ_7569	Gatesy S.M. & Middleton K.M., 1997. J.Vert.Paleo, 17(2): 306-329;Middleton K.M. & Gatesy S.M., 2000. Zoo.J.Linn.Soc, 128: 149-187.	2417	NA	NA	NA	NA
Gruiformes	Gruidae	Anthropoides_virgo	Grus_virgo	178	NA	194	95	87	199	166	MCZ_208	Gatesy S.M. & Middleton K.M., 1997. J.Vert.Paleo, 17(2): 306-329;Middleton K.M. & Gatesy S.M., 2000. Zoo.J.Linn.Soc, 128: 149-187.	2417	NA	NA	NA	NA
Gruiformes	Gruidae	Balearica_pavonina	Balearica_pavonina	201	NA	213	92	101	268	194	MCZ_3601	Gatesy S.M. & Middleton K.M., 1997. J.Vert.Paleo, 17(2): 306-329;Middleton K.M. & Gatesy S.M., 2000. Zoo.J.Linn.Soc, 128: 149-187.	3590	NA	Omnivore	Wetland	195.5
Gruiformes	Gruidae	Balearica_pavonina	Balearica_pavonina	198	NA	206	94	98	266	179	MCZ_2952	Gatesy S.M. & Middleton K.M., 1997. J.Vert.Paleo, 17(2): 306-329;Middleton K.M. & Gatesy S.M., 2000. Zoo.J.Linn.Soc, 128: 149-187.	3590	NA	Omnivore	Wetland	195.5
Gruiformes	Gruidae	Balearica_pavonina	Balearica_pavonina	188	NA	190	88	92	251	179	MCZ_200	Gatesy S.M. & Middleton K.M., 1997. J.Vert.Paleo, 17(2): 306-329;Middleton K.M. & Gatesy S.M., 2000. Zoo.J.Linn.Soc, 128: 149-187.	3590	NA	Omnivore	Wetland	195.5
Gruiformes	Gruidae	Antigone_antigone	Grus_antigone	277	NA	306	125	140	374	332	MCZ_6600	Gatesy S.M. & Middleton K.M., 1997. J.Vert.Paleo, 17(2): 306-329;Middleton K.M. & Gatesy S.M., 2000. Zoo.J.Linn.Soc, 128: 149-187.	5916.22	NA	NA	NA	NA
Gruiformes	Gruidae	Antigone_canadensis	Grus_canadensis	214	NA	237	108	118	266	236	MCZ_2483	Gatesy S.M. & Middleton K.M., 1997. J.Vert.Paleo, 17(2): 306-329;Middleton K.M. & Gatesy S.M., 2000. Zoo.J.Linn.Soc, 128: 149-187.	4296.22	NA	NA	NA	NA
Gruiformes	Gruidae	Antigone_canadensis	Grus_canadensis	235	NA	255	121	126	286	255	MCZ_7482	Gatesy S.M. & Middleton K.M., 1997. J.Vert.Paleo, 17(2): 306-329;Middleton K.M. & Gatesy S.M., 2000. Zoo.J.Linn.Soc, 128: 149-187.	4296.22	NA	NA	NA	NA
Gruiformes	Gruidae	Antigone_canadensis	Grus_canadensis	208	NA	223	97	113	268	242	MCZ_1336	Gatesy S.M. & Middleton K.M., 1997. J.Vert.Paleo, 17(2): 306-329;Middleton K.M. & Gatesy S.M., 2000. Zoo.J.Linn.Soc, 128: 149-187.	4296.22	NA	NA	NA	NA
Gruiformes	Gruidae	Leucogeranus_leucogeranus	Grus_leucogeranus	266	NA	287	123	128	357	299	MCZ_339	Gatesy S.M. & Middleton K.M., 1997. J.Vert.Paleo, 17(2): 306-329;Middleton K.M. & Gatesy S.M., 2000. Zoo.J.Linn.Soc, 128: 149-187.	5913.44	NA	NA	NA	NA
Gruiformes	Aramidae	Aramus_guarauna	Aramus_guarauna	103	NA	106	58	74	167	126	MCZ_3576	Gatesy S.M. & Middleton K.M., 1997. J.Vert.Paleo, 17(2): 306-329;Middleton K.M. & Gatesy S.M., 2000. Zoo.J.Linn.Soc, 128: 149-187.	1080	Aquatic ground	Aquatic predator	Wetland	24.4
Gruiformes	Aramidae	Aramus_guarauna	Aramus_guarauna	110	NA	111	62	79	182	139	MCZ_1383	Gatesy S.M. & Middleton K.M., 1997. J.Vert.Paleo, 17(2): 306-329;Middleton K.M. & Gatesy S.M., 2000. Zoo.J.Linn.Soc, 128: 149-187.	1080	Aquatic ground	Aquatic predator	Wetland	24.4
Gruiformes	Rallidae	Gallirallus_australis	Gallirallus_australis	53.5	NA	37.3	28.4	72.5	102	60.2	YPM_13391	Gatesy S.M. & Middleton K.M., 1997. J.Vert.Paleo, 17(2): 306-329;Middleton K.M. & Gatesy S.M., 2000. Zoo.J.Linn.Soc, 128: 149-187.	875.7	NA	Omnivore	Forest	9
Gruiformes	Rallidae	Gallirallus_australis	Gallirallus_australis	55.2	NA	39	29	74.1	110.2	66.9	YPM_13475	Gatesy S.M. & Middleton K.M., 1997. J.Vert.Paleo, 17(2): 306-329;Middleton K.M. & Gatesy S.M., 2000. Zoo.J.Linn.Soc, 128: 149-187.	875.7	NA	Omnivore	Forest	9
Gruiformes	Rallidae	Gallirallus_australis	Gallirallus_australis	50.5	NA	35.1	25.7	67.1	99	58.7	YPM_13420	Gatesy S.M. & Middleton K.M., 1997. J.Vert.Paleo, 17(2): 306-329;Middleton K.M. & Gatesy S.M., 2000. Zoo.J.Linn.Soc, 128: 149-187.	875.7	NA	Omnivore	Forest	9
Gruiformes	Rallidae	Gallirallus_australis	Gallirallus_australis	56.2	NA	38.1	28	77.8	113.7	68.2	YPM_13421	Gatesy S.M. & Middleton K.M., 1997. J.Vert.Paleo, 17(2): 306-329;Middleton K.M. & Gatesy S.M., 2000. Zoo.J.Linn.Soc, 128: 149-187.	875.7	NA	Omnivore	Forest	9
Gruiformes	Rallidae	Gallirallus_australis	Gallirallus_australis	59	NA	38.3	29.9	76	112	67	YPM_556	Gatesy S.M. & Middleton K.M., 1997. J.Vert.Paleo, 17(2): 306-329;Middleton K.M. & Gatesy S.M., 2000. Zoo.J.Linn.Soc, 128: 149-187.	875.7	NA	Omnivore	Forest	9
Gruiformes	Rallidae	Porphyrio_porphyrio	Porphyrio_porphyrio	75.5	NA	64.4	42.6	72.9	134.4	91.8	MCZ_321	Gatesy S.M. & Middleton K.M., 1997. J.Vert.Paleo, 17(2): 306-329;Middleton K.M. & Gatesy S.M., 2000. Zoo.J.Linn.Soc, 128: 149-187.	773.9	Herbivore aquatic ground	Herbivore aquatic	Wetland	69.3
Cariamiformes	Cariamidae	Cariama_cristata	Cariama_cristata	103	NA	96	55	82	205	193	MCZ_207	Gatesy S.M. & Middleton K.M., 1997. J.Vert.Paleo, 17(2): 306-329;Middleton K.M. & Gatesy S.M., 2000. Zoo.J.Linn.Soc, 128: 149-187.	1400	Invertivore ground	Invertivore	Shrubland	38.2
Otidiformes	Otidae	Chlamydotis_undulata	Chlamydotis_undulata	135	NA	144	70	72	136	101	MCZ_194	Gatesy S.M. & Middleton K.M., 1997. J.Vert.Paleo, 17(2): 306-329;Middleton K.M. & Gatesy S.M., 2000. Zoo.J.Linn.Soc, 128: 149-187.	1501.3	NA	Omnivore	Desert	149.3
Otidiformes	Otidae	Chlamydotis_undulata	Chlamydotis_undulata	109	NA	112	58	59	114	82	MCZ_297	Gatesy S.M. & Middleton K.M., 1997. J.Vert.Paleo, 17(2): 306-329;Middleton K.M. & Gatesy S.M., 2000. Zoo.J.Linn.Soc, 128: 149-187.	1501.3	NA	Omnivore	Desert	149.3
Otidiformes	Otidae	Ardeotis_australis	Ardeotis_australis	220	NA	239	101	107	242	197	MCZ_2856	Gatesy S.M. & Middleton K.M., 1997. J.Vert.Paleo, 17(2): 306-329;Middleton K.M. & Gatesy S.M., 2000. Zoo.J.Linn.Soc, 128: 149-187.	4182.4	NA	Omnivore	Grassland	260.5
Strigiformes	Tytonidae	Tyto_alba	Tyto_alba	83	NA	91	43	52	NA	NA	MCZ_352	Gatesy S.M. & Middleton K.M., 1997. J.Vert.Paleo, 17(2): 306-329;Middleton K.M. & Gatesy S.M., 2000. Zoo.J.Linn.Soc, 128: 149-187.	403.3	Vertivore perch	Vertivore	Human Modified	111.5
Strigiformes	Tytonidae	Tyto_alba	Tyto_alba	84	NA	90	43	50	NA	NA	MCZ_656	Gatesy S.M. & Middleton K.M., 1997. J.Vert.Paleo, 17(2): 306-329;Middleton K.M. & Gatesy S.M., 2000. Zoo.J.Linn.Soc, 128: 149-187.	403.3	Vertivore perch	Vertivore	Human Modified	111.5
Strigiformes	Strigidae	Aegolius_acadicus	Aegolius_acadicus	40	NA	44.3	19.7	30.3	42.9	23	MCZ_3772	Gatesy S.M. & Middleton K.M., 1997. J.Vert.Paleo, 17(2): 306-329;Middleton K.M. & Gatesy S.M., 2000. Zoo.J.Linn.Soc, 128: 149-187.	100.7	Vertivore perch	Vertivore	Forest	40.2
Strigiformes	Strigidae	Aegolius_funereus	Aegolius_funereus	43.4	NA	48.8	22	32.8	48	23.4	MCZ_2828	Gatesy S.M. & Middleton K.M., 1997. J.Vert.Paleo, 17(2): 306-329;Middleton K.M. & Gatesy S.M., 2000. Zoo.J.Linn.Soc, 128: 149-187.	137.2	Vertivore perch	Vertivore	Forest	53.2
Strigiformes	Strigidae	Asio_flammeus	Asio_flammeus	78.1	NA	85.5	40.9	48.9	74.5	39.7	MCZ_6053	Gatesy S.M. & Middleton K.M., 1997. J.Vert.Paleo, 17(2): 306-329;Middleton K.M. & Gatesy S.M., 2000. Zoo.J.Linn.Soc, 128: 149-187.	322.6	Vertivore air to surface	Vertivore	Grassland	141
Strigiformes	Strigidae	Asio_otus	Asio_otus	78.2	NA	84.9	41	49.9	75.9	39.9	MCZ_7534	Gatesy S.M. & Middleton K.M., 1997. J.Vert.Paleo, 17(2): 306-329;Middleton K.M. & Gatesy S.M., 2000. Zoo.J.Linn.Soc, 128: 149-187.	296.6	Vertivore air to surface	Vertivore	Forest	115.5
Strigiformes	Strigidae	Bubo_africanus	Bubo_africanus	102	NA	113	50	64	106	65	MCZ_255	Gatesy S.M. & Middleton K.M., 1997. J.Vert.Paleo, 17(2): 306-329;Middleton K.M. & Gatesy S.M., 2000. Zoo.J.Linn.Soc, 128: 149-187.	645	Vertivore perch	Vertivore	Rock	96
Strigiformes	Strigidae	Bubo_virginianus	Bubo_virginianus	130	NA	143	65	82	124	63	MCZ_2174	Gatesy S.M. & Middleton K.M., 1997. J.Vert.Paleo, 17(2): 306-329;Middleton K.M. & Gatesy S.M., 2000. Zoo.J.Linn.Soc, 128: 149-187.	1354.5	Vertivore perch	Vertivore	Forest	112.7
Strigiformes	Strigidae	Bubo_virginianus	Bubo_virginianus	130	NA	146	66	83	125	64	MCZ_7017	Gatesy S.M. & Middleton K.M., 1997. J.Vert.Paleo, 17(2): 306-329;Middleton K.M. & Gatesy S.M., 2000. Zoo.J.Linn.Soc, 128: 149-187.	1354.5	Vertivore perch	Vertivore	Forest	112.7
Strigiformes	Strigidae	Ciccaba_virgata	Strix_virgata	77	NA	85	37.5	49	77	44	MCZ_3007	Gatesy S.M. & Middleton K.M., 1997. J.Vert.Paleo, 17(2): 306-329;Middleton K.M. & Gatesy S.M., 2000. Zoo.J.Linn.Soc, 128: 149-187.	283.97	Vertivore perch	NA	NA	NA
Strigiformes	Strigidae	Bubo_scandiacus	Bubo_scandiaca	156	NA	169	84	88	118	56	MCZ_6933	Gatesy S.M. & Middleton K.M., 1997. J.Vert.Paleo, 17(2): 306-329;Middleton K.M. & Gatesy S.M., 2000. Zoo.J.Linn.Soc, 128: 149-187.	2028.76	Vertivore perch	NA	NA	NA
Strigiformes	Strigidae	Megascops_asio	Megascops_asio	54.5	NA	58	28.5	41	57.5	34	MCZ_3763	Gatesy S.M. & Middleton K.M., 1997. J.Vert.Paleo, 17(2): 306-329;Middleton K.M. & Gatesy S.M., 2000. Zoo.J.Linn.Soc, 128: 149-187.	180	Invertivore sally ground	Invertivore	Woodland	48.4
Strigiformes	Strigidae	Megascops_asio	Megascops_asio	57.5	NA	61	30	41.5	57.5	36	MCZ_6009	Gatesy S.M. & Middleton K.M., 1997. J.Vert.Paleo, 17(2): 306-329;Middleton K.M. & Gatesy S.M., 2000. Zoo.J.Linn.Soc, 128: 149-187.	180	Invertivore sally ground	Invertivore	Woodland	48.4
Strigiformes	Strigidae	Pulsatrix_perspicillata	Pulsatrix_perspicillata	109	NA	116	50	64	98	51	MCZ_3702	Gatesy S.M. & Middleton K.M., 1997. J.Vert.Paleo, 17(2): 306-329;Middleton K.M. & Gatesy S.M., 2000. Zoo.J.Linn.Soc, 128: 149-187.	983.6	Vertivore perch	Vertivore	Forest	95.1
Strigiformes	Strigidae	Athene_cunicularia	Athene_cunicularia	61	NA	73	35	40	69	52	MCZ_270	Gatesy S.M. & Middleton K.M., 1997. J.Vert.Paleo, 17(2): 306-329;Middleton K.M. & Gatesy S.M., 2000. Zoo.J.Linn.Soc, 128: 149-187.	150.6	Vertivore ground	Vertivore	Grassland	51
Strigiformes	Strigidae	Strix_varia	Strix_varia	114	NA	120	56	77	113	63	MCZ_1414	Gatesy S.M. & Middleton K.M., 1997. J.Vert.Paleo, 17(2): 306-329;Middleton K.M. & Gatesy S.M., 2000. Zoo.J.Linn.Soc, 128: 149-187.	711.5	Vertivore perch	Vertivore	Forest	101
Strigiformes	Strigidae	Strix_varia	Strix_varia	98	NA	102	48	69	98	53	MCZ_2934	Gatesy S.M. & Middleton K.M., 1997. J.Vert.Paleo, 17(2): 306-329;Middleton K.M. & Gatesy S.M., 2000. Zoo.J.Linn.Soc, 128: 149-187.	711.5	Vertivore perch	Vertivore	Forest	101
Caprimulgiformes	Steatornithidae	Steatornis_caripensis	Steatornis_caripensis	73.6	NA	105	44.3	39	32.7	19.8	MCZ_1401	Gatesy S.M. & Middleton K.M., 1997. J.Vert.Paleo, 17(2): 306-329;Middleton K.M. & Gatesy S.M., 2000. Zoo.J.Linn.Soc, 128: 149-187.	408	Fugivore aerial	Frugivore	Forest	120.8
Caprimulgiformes	Podargidae	Podargus_ocellatus	Podargus_ocellatus	87.7	NA	97	40.7	47.6	36	40.7	MCZ_1400	Gatesy S.M. & Middleton K.M., 1997. J.Vert.Paleo, 17(2): 306-329;Middleton K.M. & Gatesy S.M., 2000. Zoo.J.Linn.Soc, 128: 149-187.	175.4	Generalist	Invertivore	Forest	37.8
Caprimulgiformes	Caprimulgidae	Antrostomus_ridgwayi	Caprimulgus_ridgwayi	31.3	NA	36.4	20.2	21.5	30.5	18.5	MCZ_2974	Gatesy S.M. & Middleton K.M., 1997. J.Vert.Paleo, 17(2): 306-329;Middleton K.M. & Gatesy S.M., 2000. Zoo.J.Linn.Soc, 128: 149-187.	48	Invertivore sally air	NA	NA	NA
Caprimulgiformes	Caprimulgidae	Antrostomus_vociferus	Caprimulgus_vociferus	32	NA	39.5	21.5	22	36	17	MCZ_1402	Gatesy S.M. & Middleton K.M., 1997. J.Vert.Paleo, 17(2): 306-329;Middleton K.M. & Gatesy S.M., 2000. Zoo.J.Linn.Soc, 128: 149-187.	53.3	Generalist	NA	NA	NA
Caprimulgiformes	Caprimulgidae	Antrostomus_vociferus	Caprimulgus_vociferus	31.5	NA	37	19	20	30.5	18.5	MCZ_2416	Gatesy S.M. & Middleton K.M., 1997. J.Vert.Paleo, 17(2): 306-329;Middleton K.M. & Gatesy S.M., 2000. Zoo.J.Linn.Soc, 128: 149-187.	53.3	Generalist	NA	NA	NA
Caprimulgiformes	Caprimulgidae	Chordeiles_minor	Chordeiles_minor	43	NA	49	28	27	36	17	MCZ_7266	Gatesy S.M. & Middleton K.M., 1997. J.Vert.Paleo, 17(2): 306-329;Middleton K.M. & Gatesy S.M., 2000. Zoo.J.Linn.Soc, 128: 149-187.	79.3	Invertivore aerial	Invertivore	Grassland	118.7
Caprimulgiformes	Caprimulgidae	Chordeiles_minor	Chordeiles_minor	40	NA	47	25.5	21.5	29.5	14	MCZ_3783	Gatesy S.M. & Middleton K.M., 1997. J.Vert.Paleo, 17(2): 306-329;Middleton K.M. & Gatesy S.M., 2000. Zoo.J.Linn.Soc, 128: 149-187.	79.3	Invertivore aerial	Invertivore	Grassland	118.7
Caprimulgiformes	Caprimulgidae	Chordeiles_minor	Chordeiles_minor	41.2	NA	47	26.1	22.9	32.2	19	MCZ_1480	Gatesy S.M. & Middleton K.M., 1997. J.Vert.Paleo, 17(2): 306-329;Middleton K.M. & Gatesy S.M., 2000. Zoo.J.Linn.Soc, 128: 149-187.	79.3	Invertivore aerial	Invertivore	Grassland	118.7
Caprimulgiformes	Caprimulgidae	Nyctidromus_albicollis	Nyctidromus_albicollis	35	NA	40.6	22.2	22.6	36.9	25.5	MCZ_3422	Gatesy S.M. & Middleton K.M., 1997. J.Vert.Paleo, 17(2): 306-329;Middleton K.M. & Gatesy S.M., 2000. Zoo.J.Linn.Soc, 128: 149-187.	57.8	Invertivore sally air	Invertivore	Woodland	53
Apodiformes	Apodidae	Apus_apus	Apus_apus	12.2	NA	17.7	20.7	18.7	25.5	10.4	MCZ_2077	Gatesy S.M. & Middleton K.M., 1997. J.Vert.Paleo, 17(2): 306-329;Middleton K.M. & Gatesy S.M., 2000. Zoo.J.Linn.Soc, 128: 149-187.	37.6	Invertivore aerial	Invertivore	Human Modified	120.2
Apodiformes	Apodidae	Apus_apus	Apus_apus	12.9	NA	16.5	20.4	16.5	24.8	11.4	MCZ_349	Gatesy S.M. & Middleton K.M., 1997. J.Vert.Paleo, 17(2): 306-329;Middleton K.M. & Gatesy S.M., 2000. Zoo.J.Linn.Soc, 128: 149-187.	37.6	Invertivore aerial	Invertivore	Human Modified	120.2
Apodiformes	Apodidae	Chaetura_pelagica	Chaetura_pelagica	9.2	NA	12.1	16.3	15.4	23.1	11.4	MCZ_3118	Gatesy S.M. & Middleton K.M., 1997. J.Vert.Paleo, 17(2): 306-329;Middleton K.M. & Gatesy S.M., 2000. Zoo.J.Linn.Soc, 128: 149-187.	23.6	Invertivore aerial	Invertivore	Human Modified	86.8
Apodiformes	Trochilidae	Archilochus_colubris	Archilochus_colubris	3.8	NA	4	5.2	7.3	10.9	4.6	MCZ_7644	Gatesy S.M. & Middleton K.M., 1997. J.Vert.Paleo, 17(2): 306-329;Middleton K.M. & Gatesy S.M., 2000. Zoo.J.Linn.Soc, 128: 149-187.	3.1	Nectarivore aerial	Nectarivore	Woodland	27.6
Apodiformes	Trochilidae	Archilochus_colubris	Archilochus_colubris	3.9	NA	4	5.6	6.5	10.2	4.1	MCZ_7307	Gatesy S.M. & Middleton K.M., 1997. J.Vert.Paleo, 17(2): 306-329;Middleton K.M. & Gatesy S.M., 2000. Zoo.J.Linn.Soc, 128: 149-187.	3.1	Nectarivore aerial	Nectarivore	Woodland	27.6
Apodiformes	Trochilidae	Glaucis_hirsutus	Glaucis_hirsutus	6.6	NA	6.7	8.3	9.1	12.9	5.7	MCZ_6140	Gatesy S.M. & Middleton K.M., 1997. J.Vert.Paleo, 17(2): 306-329;Middleton K.M. & Gatesy S.M., 2000. Zoo.J.Linn.Soc, 128: 149-187.	6.8	Nectarivore aerial	Nectarivore	Forest	34.8
Apodiformes	Trochilidae	Patagona_gigas	Patagona_gigas	10.2	NA	11.4	14.3	13.7	20.9	7.4	MCZ_246	Gatesy S.M. & Middleton K.M., 1997. J.Vert.Paleo, 17(2): 306-329;Middleton K.M. & Gatesy S.M., 2000. Zoo.J.Linn.Soc, 128: 149-187.	20.2	Nectarivore glean	Nectarivore	Shrubland	85.9
Trogoniformes	Trogonidae	Trogon_massena	Trogon_massena	42.8	NA	44.7	23	27.5	36	16.2	MCZ_2769	Gatesy S.M. & Middleton K.M., 1997. J.Vert.Paleo, 17(2): 306-329;Middleton K.M. & Gatesy S.M., 2000. Zoo.J.Linn.Soc, 128: 149-187.	141	Fugivore aerial	Frugivore	Forest	62.8
Coraciiformes	Alcedinidae	Alcedo_atthis	Alcedo_atthis	25	NA	29.5	12.9	16.3	24.8	8.7	MCZ_2721	Gatesy S.M. & Middleton K.M., 1997. J.Vert.Paleo, 17(2): 306-329;Middleton K.M. & Gatesy S.M., 2000. Zoo.J.Linn.Soc, 128: 149-187.	31.1	Aquatic perch	Aquatic predator	Riverine	19.3
Coraciiformes	Alcedinidae	Alcedo_atthis	Alcedo_atthis	19.9	NA	23.7	9.7	13.6	20.4	7.6	MCZ_84	Gatesy S.M. & Middleton K.M., 1997. J.Vert.Paleo, 17(2): 306-329;Middleton K.M. & Gatesy S.M., 2000. Zoo.J.Linn.Soc, 128: 149-187.	31.1	Aquatic perch	Aquatic predator	Riverine	19.3
Coraciiformes	Alcedinidae	Megaceryle_alcyon	Megaceryle_alcyon	46.4	NA	55.2	25.1	25.7	35.8	10.3	MCZ_7285	Gatesy S.M. & Middleton K.M., 1997. J.Vert.Paleo, 17(2): 306-329;Middleton K.M. & Gatesy S.M., 2000. Zoo.J.Linn.Soc, 128: 149-187.	148	Aquatic perch	Aquatic predator	Riverine	53.2
Coraciiformes	Alcedinidae	Dacelo_novaeguineae	Dacelo_novaeguineae	64	NA	76.6	32.4	36.5	54.2	24.2	MCZ_2079	Gatesy S.M. & Middleton K.M., 1997. J.Vert.Paleo, 17(2): 306-329;Middleton K.M. & Gatesy S.M., 2000. Zoo.J.Linn.Soc, 128: 149-187.	333.8	NA	Omnivore	Forest	62.5
Coraciiformes	Alcedinidae	Todiramphus_chloris	Todiramphus_chloris	35.8	NA	43.1	17.9	21	32	14.7	MCZ_1777	Gatesy S.M. & Middleton K.M., 1997. J.Vert.Paleo, 17(2): 306-329;Middleton K.M. & Gatesy S.M., 2000. Zoo.J.Linn.Soc, 128: 149-187.	66.1	Invertivore sally ground	Invertivore	Woodland	25.4
Coraciiformes	Alcedinidae	Todiramphus_chloris	Todiramphus_chloris	34.9	NA	42.9	16.8	21.3	33.7	16	MCZ_7002	Gatesy S.M. & Middleton K.M., 1997. J.Vert.Paleo, 17(2): 306-329;Middleton K.M. & Gatesy S.M., 2000. Zoo.J.Linn.Soc, 128: 149-187.	66.1	Invertivore sally ground	Invertivore	Woodland	25.4
Coraciiformes	Alcedinidae	Todiramphus_chloris	Todiramphus_chloris	37.3	NA	46.3	18.2	20.8	34.6	13.5	MCZ_6907	Gatesy S.M. & Middleton K.M., 1997. J.Vert.Paleo, 17(2): 306-329;Middleton K.M. & Gatesy S.M., 2000. Zoo.J.Linn.Soc, 128: 149-187.	66.1	Invertivore sally ground	Invertivore	Woodland	25.4
Coraciiformes	Alcedinidae	Todiramphus_sancta	Todiramphus_sanctus	30.5	NA	36.7	15.2	19.8	30.9	13.7	MCZ_1802	Gatesy S.M. & Middleton K.M., 1997. J.Vert.Paleo, 17(2): 306-329;Middleton K.M. & Gatesy S.M., 2000. Zoo.J.Linn.Soc, 128: 149-187.	53	Invertivore sally ground	Invertivore	Woodland	27.7
Coraciiformes	Alcedinidae	Todiramphus_sancta	Todiramphus_sanctus	29.5	NA	36.1	15	17.7	28.6	13.3	MCZ_6768	Gatesy S.M. & Middleton K.M., 1997. J.Vert.Paleo, 17(2): 306-329;Middleton K.M. & Gatesy S.M., 2000. Zoo.J.Linn.Soc, 128: 149-187.	53	Invertivore sally ground	Invertivore	Woodland	27.7
Coraciiformes	Momotidae	Momotus_mexicanus	Momotus_mexicanus	37.7	NA	42.1	18.3	27.5	39.8	27.4	MCZ_3065	Gatesy S.M. & Middleton K.M., 1997. J.Vert.Paleo, 17(2): 306-329;Middleton K.M. & Gatesy S.M., 2000. Zoo.J.Linn.Soc, 128: 149-187.	75.7	Generalist	Invertivore	Woodland	19.6
Bucerotiformes	Bucerotidae	Buceros_bicornis	Buceros_bicornis	137	NA	181	66.8	102	138	74.5	MCZ_7859	Gatesy S.M. & Middleton K.M., 1997. J.Vert.Paleo, 17(2): 306-329;Middleton K.M. & Gatesy S.M., 2000. Zoo.J.Linn.Soc, 128: 149-187.	2790.8	Fugivore glean	Frugivore	Forest	133.7
Bucerotiformes	Bucerotidae	Buceros_rhinoceras	Buceros_rhinoceros	133	NA	186	67	97	132	68.3	MCZ_1446	Gatesy S.M. & Middleton K.M., 1997. J.Vert.Paleo, 17(2): 306-329;Middleton K.M. & Gatesy S.M., 2000. Zoo.J.Linn.Soc, 128: 149-187.	2371.6	Fugivore glean	Frugivore	Forest	97.2
Galbuliformes	Bucconidae	Monasa_morphoeus	Monasa_morphoeus	30.7	NA	40.4	15.4	21.8	31.9	18.4	MCZ_6107	Gatesy S.M. & Middleton K.M., 1997. J.Vert.Paleo, 17(2): 306-329;Middleton K.M. & Gatesy S.M., 2000. Zoo.J.Linn.Soc, 128: 149-187.	87.9	Invertivore sally surface	Invertivore	Forest	27.6
Piciformes	Ramphastidae	Pteroglossus_aracari	Pteroglossus_aracari	70	NA	81	34	58.7	89	53.7	MCZ_1498	Gatesy S.M. & Middleton K.M., 1997. J.Vert.Paleo, 17(2): 306-329;Middleton K.M. & Gatesy S.M., 2000. Zoo.J.Linn.Soc, 128: 149-187.	250.2	Fugivore glean	Frugivore	Forest	22.4
Piciformes	Ramphastidae	Ramphastos_toco	Ramphastos_toco	70	NA	81	34	58.7	89	53.7	MCZ_6051	Gatesy S.M. & Middleton K.M., 1997. J.Vert.Paleo, 17(2): 306-329;Middleton K.M. & Gatesy S.M., 2000. Zoo.J.Linn.Soc, 128: 149-187.	618	Fugivore glean	Frugivore	Grassland	54.1
Piciformes	Picidae	Colaptes_auratus	Colaptes_auratus	41	NA	41.6	21.5	30.3	41.8	28	MCZ_3624	Gatesy S.M. & Middleton K.M., 1997. J.Vert.Paleo, 17(2): 306-329;Middleton K.M. & Gatesy S.M., 2000. Zoo.J.Linn.Soc, 128: 149-187.	131.5	Invertivore ground	Invertivore	Shrubland	37.5
Piciformes	Picidae	Dryocopus_pileatus	Dryocopus_pileatus	54.5	NA	57.7	30.5	41.9	53.5	36	MCZ_1396	Gatesy S.M. & Middleton K.M., 1997. J.Vert.Paleo, 17(2): 306-329;Middleton K.M. & Gatesy S.M., 2000. Zoo.J.Linn.Soc, 128: 149-187.	286.59	Invertivore bark	NA	NA	NA
Piciformes	Picidae	Melanerpes_erythrocephalus	Melanerpes_erythrocephalus	38.5	NA	39.6	19.5	30.5	40.7	27	MCZ_1397	Gatesy S.M. & Middleton K.M., 1997. J.Vert.Paleo, 17(2): 306-329;Middleton K.M. & Gatesy S.M., 2000. Zoo.J.Linn.Soc, 128: 149-187.	71.6	Generalist	Invertivore	Forest	40.6
Piciformes	Picidae	Picus_viridis	Picus_viridis	40.8	NA	43.7	21.5	NA	NA	NA	MCZ_346	Middleton K.M. & Gatesy S.M., 2000. Zoo.J.Linn.Soc, 128: 149-187.	176	Invertivore ground	Invertivore	Forest	41
Passeriformes	Calyptomenidae	Calyptomena_viridis	Calyptomena_viridis	27.3	NA	32.2	17	24	35.2	21	MCZ_7349	Gatesy S.M. & Middleton K.M., 1997. J.Vert.Paleo, 17(2): 306-329;Middleton K.M. & Gatesy S.M., 2000. Zoo.J.Linn.Soc, 128: 149-187.	58.5	Fugivore aerial	Frugivore	Forest	16.5
Passeriformes	Eurylaimidae	Eurylaimus_ochromalus	Eurylaimus_ochromalus	20.1	NA	22.6	12.8	18.5	30.9	20.3	MCZ_2982	Gatesy S.M. & Middleton K.M., 1997. J.Vert.Paleo, 17(2): 306-329;Middleton K.M. & Gatesy S.M., 2000. Zoo.J.Linn.Soc, 128: 149-187.	33.3	Generalist	Invertivore	Forest	18.3
Passeriformes	Furnariidae	Dendrocolaptes_certhia	Dendrocolaptes_certhia	27.2	NA	31.9	17.9	24.6	33.5	26.2	MCZ_3842	Gatesy S.M. & Middleton K.M., 1997. J.Vert.Paleo, 17(2): 306-329;Middleton K.M. & Gatesy S.M., 2000. Zoo.J.Linn.Soc, 128: 149-187.	68.7	Generalist	Invertivore	Forest	22.5
Passeriformes	Furnariidae	Furnarius_rufus	Furnarius_rufus	26	NA	26	15.3	22.9	39.5	31.3	MCZ_6030	Gatesy S.M. & Middleton K.M., 1997. J.Vert.Paleo, 17(2): 306-329;Middleton K.M. & Gatesy S.M., 2000. Zoo.J.Linn.Soc, 128: 149-187.	46.4	Invertivore ground	Invertivore	Shrubland	15.4
Passeriformes	Thamnophilidae	Taraba_major	Taraba_major	25.5	NA	25.2	12.5	28.4	45.6	35.9	MCZ_4083	Gatesy S.M. & Middleton K.M., 1997. J.Vert.Paleo, 17(2): 306-329;Middleton K.M. & Gatesy S.M., 2000. Zoo.J.Linn.Soc, 128: 149-187.	59.2	Invertivore glean arboreal	Invertivore	Forest	4.8
Passeriformes	Conopophagidae	Conopophaga_castaneiceps	Conopophaga_castaneiceps	18.8	NA	19	8.9	20.3	35.5	27	MCZ_6014	Gatesy S.M. & Middleton K.M., 1997. J.Vert.Paleo, 17(2): 306-329;Middleton K.M. & Gatesy S.M., 2000. Zoo.J.Linn.Soc, 128: 149-187.	27	Invertivore sally ground	Invertivore	Forest	8.8
Passeriformes	Rhinocryptidae	Scelorchilus_albicollis	Scelorchilus_albicollis	22.2	NA	20	11.6	27.7	46.7	37.8	MCZ_224	Gatesy S.M. & Middleton K.M., 1997. J.Vert.Paleo, 17(2): 306-329;Middleton K.M. & Gatesy S.M., 2000. Zoo.J.Linn.Soc, 128: 149-187.	47.3	Invertivore ground	Invertivore	Shrubland	3.8
Passeriformes	Tyrannidae	Camptostoma_obsoletum	Camptostoma_obsoletum	12.1	NA	14.4	8.1	11.2	20.7	15.6	MCZ_6285	Gatesy S.M. & Middleton K.M., 1997. J.Vert.Paleo, 17(2): 306-329;Middleton K.M. & Gatesy S.M., 2000. Zoo.J.Linn.Soc, 128: 149-187.	8.1	Invertivore glean arboreal	Invertivore	Shrubland	8.7
Passeriformes	Tyrannidae	Empidonax_flaviventris	Empidonax_flaviventris	14.4	NA	18.6	9.7	12.5	22.7	16.1	MCZ_7877	Gatesy S.M. & Middleton K.M., 1997. J.Vert.Paleo, 17(2): 306-329;Middleton K.M. & Gatesy S.M., 2000. Zoo.J.Linn.Soc, 128: 149-187.	11.8	Invertivore sally air	Invertivore	Forest	15.3
Passeriformes	Tyrannidae	Muscigralla_brevicauda	Muscigralla_brevicauda	17.9	NA	19.4	10.2	15.5	32.2	26.5	MCZ_6304	Gatesy S.M. & Middleton K.M., 1997. J.Vert.Paleo, 17(2): 306-329;Middleton K.M. & Gatesy S.M., 2000. Zoo.J.Linn.Soc, 128: 149-187.	12.6	Invertivore ground	Invertivore	Shrubland	9.5
Passeriformes	Oxyruncidae	Myiobius_barbartus	Myiobius_barbatus	14.4	NA	17.7	8.6	13.6	21.3	16.3	MCZ_3509	Gatesy S.M. & Middleton K.M., 1997. J.Vert.Paleo, 17(2): 306-329;Middleton K.M. & Gatesy S.M., 2000. Zoo.J.Linn.Soc, 128: 149-187.	11	Invertivore sally surface	Invertivore	Forest	10.7
Passeriformes	Tyrannidae	Pitangus_sulphoratus	Pitangus_sulphuratus	30.1	NA	39.6	18.2	24.1	39.7	26.9	MCZ_3358	Gatesy S.M. & Middleton K.M., 1997. J.Vert.Paleo, 17(2): 306-329;Middleton K.M. & Gatesy S.M., 2000. Zoo.J.Linn.Soc, 128: 149-187.	62.9	NA	Omnivore	Human Modified	20.6
Passeriformes	Tyrannidae	Pyrocephalus_rubinus	Pyrocephalus_rubinus	17.2	NA	20.4	11.8	13.1	21.3	16.3	MCZ_6500	Gatesy S.M. & Middleton K.M., 1997. J.Vert.Paleo, 17(2): 306-329;Middleton K.M. & Gatesy S.M., 2000. Zoo.J.Linn.Soc, 128: 149-187.	14.4	Invertivore sally air	Invertivore	Woodland	16.7
Passeriformes	Tyrannidae	Tyrannus_verticalis	Tyrannus_verticalis	26.1	NA	34.8	19.3	18.3	29	17.9	MCZ_7600	Gatesy S.M. & Middleton K.M., 1997. J.Vert.Paleo, 17(2): 306-329;Middleton K.M. & Gatesy S.M., 2000. Zoo.J.Linn.Soc, 128: 149-187.	39.6	Invertivore sally air	Invertivore	Shrubland	41.9
Passeriformes	Pittidae	Erythropitta_erythrogaster	Pitta_erythrogaster	30.1	NA	32.8	17.3	30.3	52.2	42.4	MCZ_6581	Gatesy S.M. & Middleton K.M., 1997. J.Vert.Paleo, 17(2): 306-329;Middleton K.M. & Gatesy S.M., 2000. Zoo.J.Linn.Soc, 128: 149-187.	72.39	Invertivore ground	NA	NA	NA
Passeriformes	Menuridae	Menura_novaehollandiae	Menura_novaehollandiae	60.4	NA	59	33.8	67.7	132	111.2	MCZ_313	Gatesy S.M. & Middleton K.M., 1997. J.Vert.Paleo, 17(2): 306-329;Middleton K.M. & Gatesy S.M., 2000. Zoo.J.Linn.Soc, 128: 149-187.	972.6	Invertivore ground	Invertivore	Forest	5.7
Passeriformes	Alaudidae	Eremophila_alpestris	Eremophila_alpestris	23.2	NA	26	14.6	17.7	28.9	20.6	MCZ_7440	Gatesy S.M. & Middleton K.M., 1997. J.Vert.Paleo, 17(2): 306-329;Middleton K.M. & Gatesy S.M., 2000. Zoo.J.Linn.Soc, 128: 149-187.	33.3	NA	Omnivore	Grassland	41.7
Passeriformes	Alaudidae	Eremophila_alpestris	Eremophila_alpestris	23	NA	25.8	14.1	16.8	28.2	21.6	MCZ_7439	Gatesy S.M. & Middleton K.M., 1997. J.Vert.Paleo, 17(2): 306-329;Middleton K.M. & Gatesy S.M., 2000. Zoo.J.Linn.Soc, 128: 149-187.	33.3	NA	Omnivore	Grassland	41.7
Passeriformes	Alaudidae	Melanocorypha_yeltoniensis	Melanocorypha_yeltoniensis	29.4	NA	31.1	18.8	23.4	36.2	25.6	MCZ_188	Gatesy S.M. & Middleton K.M., 1997. J.Vert.Paleo, 17(2): 306-329;Middleton K.M. & Gatesy S.M., 2000. Zoo.J.Linn.Soc, 128: 149-187.	59.9	NA	Omnivore	Grassland	47.5
Passeriformes	Alaudidae	Mirafra_javanica	Mirafra_javanica	22.1	NA	22.9	12.6	19.3	30.7	23.4	MCZ_7290	Gatesy S.M. & Middleton K.M., 1997. J.Vert.Paleo, 17(2): 306-329;Middleton K.M. & Gatesy S.M., 2000. Zoo.J.Linn.Soc, 128: 149-187.	23	NA	Omnivore	Grassland	13.4
Passeriformes	Hirundinidae	Hirundo_rustica	Hirundo_rustica	15	NA	21.3	12	12.6	20.5	11.5	MCZ_2697	Gatesy S.M. & Middleton K.M., 1997. J.Vert.Paleo, 17(2): 306-329;Middleton K.M. & Gatesy S.M., 2000. Zoo.J.Linn.Soc, 128: 149-187.	17.9	Invertivore aerial	Invertivore	Human Modified	62.3
Passeriformes	Hirundinidae	Hirundo_rustica	Hirundo_rustica	14.5	NA	21.5	12.8	12.4	19.5	10.8	MCZ_4004	Gatesy S.M. & Middleton K.M., 1997. J.Vert.Paleo, 17(2): 306-329;Middleton K.M. & Gatesy S.M., 2000. Zoo.J.Linn.Soc, 128: 149-187.	17.9	Invertivore aerial	Invertivore	Human Modified	62.3
Passeriformes	Hirundinidae	Progne_subis	Progne_subis	14.3	NA	19.7	13.2	18.4	30.2	16.4	MCZ_1481	Gatesy S.M. & Middleton K.M., 1997. J.Vert.Paleo, 17(2): 306-329;Middleton K.M. & Gatesy S.M., 2000. Zoo.J.Linn.Soc, 128: 149-187.	53.8	Invertivore aerial	Invertivore	Forest	76.6
Passeriformes	Campephagidae	Coracina_caeruleogrisea	Coracina_caeruleogrisea	40.6	NA	43.8	17	34	45.6	29.3	MCZ_6475	Gatesy S.M. & Middleton K.M., 1997. J.Vert.Paleo, 17(2): 306-329;Middleton K.M. & Gatesy S.M., 2000. Zoo.J.Linn.Soc, 128: 149-187.	138.2	Invertivore glean arboreal	Invertivore	Forest	37.7
Passeriformes	Dicruridae	Dicrurus_macroceros	Dicrurus_macrocercus	28.4	NA	39.1	19.9	21.8	34.8	22	MCZ_3288	Gatesy S.M. & Middleton K.M., 1997. J.Vert.Paleo, 17(2): 306-329;Middleton K.M. & Gatesy S.M., 2000. Zoo.J.Linn.Soc, 128: 149-187.	48.3	Invertivore sally air	Invertivore	Shrubland	39.2
Passeriformes	Corcoracidae	Corcorax_melanorhamphus	Corcorax_melanorhamphos	54.7	NA	55.7	32	44.4	79.8	63.9	MCZ_291	Gatesy S.M. & Middleton K.M., 1997. J.Vert.Paleo, 17(2): 306-329;Middleton K.M. & Gatesy S.M., 2000. Zoo.J.Linn.Soc, 128: 149-187.	364	NA	Omnivore	Woodland	55.8
Passeriformes	Artamidae	Strepera_graculina	Strepera_graculina	53.6	NA	63.5	35.5	44.7	78.3	52.5	MCZ_277	Gatesy S.M. & Middleton K.M., 1997. J.Vert.Paleo, 17(2): 306-329;Middleton K.M. & Gatesy S.M., 2000. Zoo.J.Linn.Soc, 128: 149-187.	298.9	NA	Omnivore	Forest	76.7
Passeriformes	Certhiidae	Certhia_familiaris	Certhia_familiaris	13	NA	16.5	8.3	10.6	16.1	15.1	MCZ_1487	Gatesy S.M. & Middleton K.M., 1997. J.Vert.Paleo, 17(2): 306-329;Middleton K.M. & Gatesy S.M., 2000. Zoo.J.Linn.Soc, 128: 149-187.	9	Invertivore bark	Invertivore	Forest	12.4
Passeriformes	Sittidae	Sitta_carolinensis	Sitta_carolinensis	18.3	NA	21.4	12.8	15.7	24.5	18.3	MCZ_2526	Gatesy S.M. & Middleton K.M., 1997. J.Vert.Paleo, 17(2): 306-329;Middleton K.M. & Gatesy S.M., 2000. Zoo.J.Linn.Soc, 128: 149-187.	21	NA	Omnivore	Forest	27.6
Passeriformes	Leiothrichidae	Grammatoptila_striata	Garrulax_striatus	31.5	NA	31.5	18.2	34.2	58	42.9	MCZ_286	Gatesy S.M. & Middleton K.M., 1997. J.Vert.Paleo, 17(2): 306-329;Middleton K.M. & Gatesy S.M., 2000. Zoo.J.Linn.Soc, 128: 149-187.	92	Invertivore glean arboreal	NA	NA	NA
Passeriformes	Cinclidae	Cinclus_cinclus	Cinclus_cinclus	20.5	NA	23	14.2	20	36.8	27	MCZ_361	Gatesy S.M. & Middleton K.M., 1997. J.Vert.Paleo, 17(2): 306-329;Middleton K.M. & Gatesy S.M., 2000. Zoo.J.Linn.Soc, 128: 149-187.	61.5	Generalist	Aquatic predator	Riverine	24.5
Passeriformes	Mimidae	Toxostoma_rufum	Toxostoma_rufum	27.3	NA	27.2	14.9	27.9	47.6	34.4	MCZ_1801	Gatesy S.M. & Middleton K.M., 1997. J.Vert.Paleo, 17(2): 306-329;Middleton K.M. & Gatesy S.M., 2000. Zoo.J.Linn.Soc, 128: 149-187.	68.8	NA	Omnivore	Shrubland	14
Passeriformes	Turdidae	Turdus_migratorius	Turdus_migratorius	27.2	NA	30	18.2	25.5	42	30.4	MCZ_2701	Gatesy S.M. & Middleton K.M., 1997. J.Vert.Paleo, 17(2): 306-329;Middleton K.M. & Gatesy S.M., 2000. Zoo.J.Linn.Soc, 128: 149-187.	78.5	Invertivore ground	Invertivore	Forest	36.9
Passeriformes	Turdidae	Myophonus_caeruleus	Myophonus_caeruleus	41.5	NA	46.6	25.3	37.3	68.4	53.1	MCZ_6059	Gatesy S.M. & Middleton K.M., 1997. J.Vert.Paleo, 17(2): 306-329;Middleton K.M. & Gatesy S.M., 2000. Zoo.J.Linn.Soc, 128: 149-187.	158	NA	Omnivore	Forest	35
Passeriformes	Motacillidae	Anthus_correndera	Anthus_correndera	19.9	NA	21.2	11.2	16.2	29.3	22.4	MCZ_3138	Gatesy S.M. & Middleton K.M., 1997. J.Vert.Paleo, 17(2): 306-329;Middleton K.M. & Gatesy S.M., 2000. Zoo.J.Linn.Soc, 128: 149-187.	20.9	Invertivore ground	Invertivore	Grassland	16
Passeriformes	Motacillidae	Motacilla_tschutschensis	Motacilla_flava	17.1	NA	20.3	11.5	15.4	30.9	22.9	MCZ_3091	Gatesy S.M. & Middleton K.M., 1997. J.Vert.Paleo, 17(2): 306-329;Middleton K.M. & Gatesy S.M., 2000. Zoo.J.Linn.Soc, 128: 149-187.	17.7	Invertivore ground	Invertivore	Grassland	24.7
Passeriformes	Motacillidae	Motacilla_alba	Motacilla_alba	19.6	NA	23.7	13	16.1	31.5	22.9	MCZ_6945	Gatesy S.M. & Middleton K.M., 1997. J.Vert.Paleo, 17(2): 306-329;Middleton K.M. & Gatesy S.M., 2000. Zoo.J.Linn.Soc, 128: 149-187.	23.9	Invertivore ground	Invertivore	Human Modified	27.4
Passeriformes	Bombycillidae	Bombycilla_cedrorum	Bombycilla_cedrorum	20.7	NA	24.6	13.6	19.5	30.6	18	MCZ_2713	Gatesy S.M. & Middleton K.M., 1997. J.Vert.Paleo, 17(2): 306-329;Middleton K.M. & Gatesy S.M., 2000. Zoo.J.Linn.Soc, 128: 149-187.	31.6	Fugivore glean	Frugivore	Woodland	33.5
Passeriformes	Artamidae	Gymnorhina_tibicen	Gymnorhina_tibicen	56	NA	61.3	37.2	45.2	82.8	61.4	MCZ_1405	Gatesy S.M. & Middleton K.M., 1997. J.Vert.Paleo, 17(2): 306-329;Middleton K.M. & Gatesy S.M., 2000. Zoo.J.Linn.Soc, 128: 149-187.	284.9	Invertivore ground	Invertivore	Woodland	108.3
Passeriformes	Laniidae	Pityriasis_gymnocephala	Pityriasis_gymnocephala	37	NA	38.4	21.3	33	48	33.1	MCZ_230	Gatesy S.M. & Middleton K.M., 1997. J.Vert.Paleo, 17(2): 306-329;Middleton K.M. & Gatesy S.M., 2000. Zoo.J.Linn.Soc, 128: 149-187.	128.5	Invertivore glean arboreal	Invertivore	Forest	27.4
Passeriformes	Sturnidae	Gracula_religiosa	Gracula_religiosa	40.3	NA	46.4	29.1	36.4	56.3	33.4	MCZ_7027	Gatesy S.M. & Middleton K.M., 1997. J.Vert.Paleo, 17(2): 306-329;Middleton K.M. & Gatesy S.M., 2000. Zoo.J.Linn.Soc, 128: 149-187.	192	Fugivore glean	Frugivore	Forest	43.9
Passeriformes	Cardinalidae	Habia_rubica	Habia_rubica	21.7	NA	23.2	12	19.8	31.9	23.2	MCZ_2455	Gatesy S.M. & Middleton K.M., 1997. J.Vert.Paleo, 17(2): 306-329;Middleton K.M. & Gatesy S.M., 2000. Zoo.J.Linn.Soc, 128: 149-187.	32.5	Invertivore glean arboreal	Invertivore	Forest	15.9
Otidiformes	Otidae	Ardeotis_kori	Ardeotis_kori	246	NA	262	118	NA	NA	NA	MCZ_2192	Middleton K.M. & Gatesy S.M., 2000. Zoo.J.Linn.Soc, 128: 149-187.	7994.2	NA	Omnivore	Grassland	274.2
Cariamiformes	Cariamidae	Cariama_cristata	Cariama_cristata	107	NA	97	50	NA	NA	NA	MCZ_1011	Middleton K.M. & Gatesy S.M., 2000. Zoo.J.Linn.Soc, 128: 149-187.	1400	Invertivore ground	Invertivore	Shrubland	38.2
Charadriiformes	Alcidae	Cepphus_grylle	Cepphus_grylle	59.2	NA	49.1	33.8	NA	NA	NA	MCZ_4097	Middleton K.M. & Gatesy S.M., 2000. Zoo.J.Linn.Soc, 128: 149-187.	378	Aquatic dive	Aquatic predator	Marine	66.5
Accipitriformes	Accipitridae	Haliaeetus_leucocephalus	Haliaeetus_leucocephalus	211	NA	231	113	NA	NA	NA	MCZ_3519	Middleton K.M. & Gatesy S.M., 2000. Zoo.J.Linn.Soc, 128: 149-187.	4700.6	NA	Omnivore	Wetland	248.8
Phaethontiformes	Phaethontidae	Phaethon_lepturus	Phaethon_lepturus	85.1	NA	86.7	43.5	NA	NA	NA	MCZ_1798	Middleton K.M. & Gatesy S.M., 2000. Zoo.J.Linn.Soc, 128: 149-187.	328	Aquatic plunge	Aquatic predator	Marine	188.5
Sphenisciformes	Spheniscidae	Aptenodytes_patagonicus	Aptenodytes_patagonicus	116	NA	92	72	NA	NA	NA	YPM_2351	Middleton K.M. & Gatesy S.M., 2000. Zoo.J.Linn.Soc, 128: 149-187.	11731.1	Aquatic dive	Aquatic predator	Marine	6.2
Procellariiformes	Procellariidae	Daption_capense	Daption_capense	84	NA	78.8	42	NA	NA	NA	MCZ_6496	Middleton K.M. & Gatesy S.M., 2000. Zoo.J.Linn.Soc, 128: 149-187.	429.6	Aquatic surface	Aquatic predator	Marine	145.5
Procellariiformes	Pelecanoididae	Pelecanoides_urinatrix	Pelecanoides_urinatrix	44.7	NA	34.6	25.2	NA	NA	NA	MCZ_6141	Middleton K.M. & Gatesy S.M., 2000. Zoo.J.Linn.Soc, 128: 149-187.	152.1	Aquatic dive	Aquatic predator	Marine	56.8
Charadriiformes	Alcidae	Cerorhinca_monocerata	Cerorhinca_monocerata	67.8	56	NA	36.8	39.3	63.5	29.8	EP_105	Watanabe J., 2018. Evolution, 72(12): 2632-2652.	482.2	Aquatic dive	Aquatic predator	Marine	92.9
Charadriiformes	Alcidae	Cerorhinca_monocerata	Cerorhinca_monocerata	71.3	56.8	NA	37.8	41	64.2	30.7	EP_106	Watanabe J., 2018. Evolution, 72(12): 2632-2652.	482.2	Aquatic dive	Aquatic predator	Marine	92.9
Charadriiformes	Alcidae	Cerorhinca_monocerata	Cerorhinca_monocerata	70.6	57.5	NA	37.2	NA	NA	NA	EP_107	Watanabe J., 2018. Evolution, 72(12): 2632-2652.	482.2	Aquatic dive	Aquatic predator	Marine	92.9
Charadriiformes	Alcidae	Cerorhinca_monocerata	Cerorhinca_monocerata	NA	56.4	NA	38	NA	NA	NA	EP_108	Watanabe J., 2018. Evolution, 72(12): 2632-2652.	482.2	Aquatic dive	Aquatic predator	Marine	92.9
Charadriiformes	Alcidae	Cerorhinca_monocerata	Cerorhinca_monocerata	70.5	57.2	NA	37.8	NA	NA	NA	EP_110	Watanabe J., 2018. Evolution, 72(12): 2632-2652.	482.2	Aquatic dive	Aquatic predator	Marine	92.9
Charadriiformes	Alcidae	Cerorhinca_monocerata	Cerorhinca_monocerata	67.9	56.1	NA	37.5	41.2	65	31	EP_112	Watanabe J., 2018. Evolution, 72(12): 2632-2652.	482.2	Aquatic dive	Aquatic predator	Marine	92.9
Charadriiformes	Alcidae	Cerorhinca_monocerata	Cerorhinca_monocerata	NA	NA	NA	NA	40	66.5	30.2	EP_113	Watanabe J., 2018. Evolution, 72(12): 2632-2652.	482.2	Aquatic dive	Aquatic predator	Marine	92.9
Charadriiformes	Alcidae	Cerorhinca_monocerata	Cerorhinca_monocerata	69.1	54.9	NA	37.6	39.9	65.1	30.5	EP_114	Watanabe J., 2018. Evolution, 72(12): 2632-2652.	482.2	Aquatic dive	Aquatic predator	Marine	92.9
Charadriiformes	Alcidae	Cerorhinca_monocerata	Cerorhinca_monocerata	65.8	54.4	NA	36.4	38.8	61.5	28.1	EP_115	Watanabe J., 2018. Evolution, 72(12): 2632-2652.	482.2	Aquatic dive	Aquatic predator	Marine	92.9
Charadriiformes	Alcidae	Cerorhinca_monocerata	Cerorhinca_monocerata	70.6	56.9	NA	38	41.5	65.3	31.5	HUMNH_60455	Watanabe J., 2018. Evolution, 72(12): 2632-2652.	482.2	Aquatic dive	Aquatic predator	Marine	92.9
Charadriiformes	Alcidae	Cerorhinca_monocerata	Cerorhinca_monocerata	68	56	NA	37.3	40.8	64.2	31	HUMNH_60456	Watanabe J., 2018. Evolution, 72(12): 2632-2652.	482.2	Aquatic dive	Aquatic predator	Marine	92.9
Charadriiformes	Alcidae	Cerorhinca_monocerata	Cerorhinca_monocerata	72.4	57.8	NA	38.4	42.8	68.4	33.1	KUGM_RAJ_14052601	Watanabe J., 2018. Evolution, 72(12): 2632-2652.	482.2	Aquatic dive	Aquatic predator	Marine	92.9
Charadriiformes	Alcidae	Cerorhinca_monocerata	Cerorhinca_monocerata	71.2	58.1	NA	39.2	41.3	66.2	32.1	KUGM_RAJ_14070391	Watanabe J., 2018. Evolution, 72(12): 2632-2652.	482.2	Aquatic dive	Aquatic predator	Marine	92.9
Charadriiformes	Alcidae	Cerorhinca_monocerata	Cerorhinca_monocerata	70.6	57.6	NA	38.9	42.2	68.3	33	KUGM_RAJ_14070802	Watanabe J., 2018. Evolution, 72(12): 2632-2652.	482.2	Aquatic dive	Aquatic predator	Marine	92.9
Charadriiformes	Alcidae	Cerorhinca_monocerata	Cerorhinca_monocerata	67.9	54	NA	36.8	39.3	63.3	30	KUGM_RAJ_14071302	Watanabe J., 2018. Evolution, 72(12): 2632-2652.	482.2	Aquatic dive	Aquatic predator	Marine	92.9
Charadriiformes	Alcidae	Cerorhinca_monocerata	Cerorhinca_monocerata	66.7	54.4	NA	36.2	40.1	63.5	29.3	MVZ_151844	Watanabe J., 2018. Evolution, 72(12): 2632-2652.	482.2	Aquatic dive	Aquatic predator	Marine	92.9
Charadriiformes	Alcidae	Cerorhinca_monocerata	Cerorhinca_monocerata	69.8	57.1	NA	38.6	41	64.5	31	MVZ_151845	Watanabe J., 2018. Evolution, 72(12): 2632-2652.	482.2	Aquatic dive	Aquatic predator	Marine	92.9
Charadriiformes	Alcidae	Cerorhinca_monocerata	Cerorhinca_monocerata	73	60.8	NA	40.2	43.4	68.8	32.4	MVZ_151846	Watanabe J., 2018. Evolution, 72(12): 2632-2652.	482.2	Aquatic dive	Aquatic predator	Marine	92.9
Charadriiformes	Alcidae	Cerorhinca_monocerata	Cerorhinca_monocerata	67	55.3	NA	36.8	39.5	62.5	28.8	MVZ_156800	Watanabe J., 2018. Evolution, 72(12): 2632-2652.	482.2	Aquatic dive	Aquatic predator	Marine	92.9
Charadriiformes	Alcidae	Cerorhinca_monocerata	Cerorhinca_monocerata	67.8	55.8	NA	36.4	40.2	65.4	29.6	MVZ_158762	Watanabe J., 2018. Evolution, 72(12): 2632-2652.	482.2	Aquatic dive	Aquatic predator	Marine	92.9
Charadriiformes	Alcidae	Cerorhinca_monocerata	Cerorhinca_monocerata	66.8	54.1	NA	36.8	40.3	62.5	29.8	MVZ_19037	Watanabe J., 2018. Evolution, 72(12): 2632-2652.	482.2	Aquatic dive	Aquatic predator	Marine	92.9
Charadriiformes	Alcidae	Cerorhinca_monocerata	Cerorhinca_monocerata	66.9	54.6	NA	NA	39.1	62.3	29.2	MVZ_19038	Watanabe J., 2018. Evolution, 72(12): 2632-2652.	482.2	Aquatic dive	Aquatic predator	Marine	92.9
Charadriiformes	Alcidae	Cerorhinca_monocerata	Cerorhinca_monocerata	68.1	54.8	NA	36.6	39.5	63	28.4	MVZ_45034	Watanabe J., 2018. Evolution, 72(12): 2632-2652.	482.2	Aquatic dive	Aquatic predator	Marine	92.9
Charadriiformes	Alcidae	Cerorhinca_monocerata	Cerorhinca_monocerata	66.5	54.7	NA	37	41	63.9	29.9	MVZ_49331	Watanabe J., 2018. Evolution, 72(12): 2632-2652.	482.2	Aquatic dive	Aquatic predator	Marine	92.9
Charadriiformes	Alcidae	Cerorhinca_monocerata	Cerorhinca_monocerata	67.9	56	NA	36.7	40.9	63.3	29.3	MVZ_49332	Watanabe J., 2018. Evolution, 72(12): 2632-2652.	482.2	Aquatic dive	Aquatic predator	Marine	92.9
Charadriiformes	Alcidae	Cerorhinca_monocerata	Cerorhinca_monocerata	68	54.4	NA	37.1	39.7	62.4	29.8	MVZ_49333	Watanabe J., 2018. Evolution, 72(12): 2632-2652.	482.2	Aquatic dive	Aquatic predator	Marine	92.9
Charadriiformes	Alcidae	Cerorhinca_monocerata	Cerorhinca_monocerata	66.8	54.3	NA	36.2	40.1	62.5	29.4	MVZ_49334	Watanabe J., 2018. Evolution, 72(12): 2632-2652.	482.2	Aquatic dive	Aquatic predator	Marine	92.9
Charadriiformes	Alcidae	Cerorhinca_monocerata	Cerorhinca_monocerata	71.6	59.2	NA	39.4	43.3	68.7	31.9	MVZ_49335	Watanabe J., 2018. Evolution, 72(12): 2632-2652.	482.2	Aquatic dive	Aquatic predator	Marine	92.9
Charadriiformes	Alcidae	Cerorhinca_monocerata	Cerorhinca_monocerata	67.7	55.8	NA	36.4	39.5	62.8	NA	MVZ_49336	Watanabe J., 2018. Evolution, 72(12): 2632-2652.	482.2	Aquatic dive	Aquatic predator	Marine	92.9
Charadriiformes	Alcidae	Cerorhinca_monocerata	Cerorhinca_monocerata	65.9	53.6	NA	35.2	39.6	61.7	28.7	MVZ_49337	Watanabe J., 2018. Evolution, 72(12): 2632-2652.	482.2	Aquatic dive	Aquatic predator	Marine	92.9
Charadriiformes	Alcidae	Cerorhinca_monocerata	Cerorhinca_monocerata	68.6	56.9	NA	37.9	40.3	64.8	30.7	MVZ_49338	Watanabe J., 2018. Evolution, 72(12): 2632-2652.	482.2	Aquatic dive	Aquatic predator	Marine	92.9
Charadriiformes	Alcidae	Cerorhinca_monocerata	Cerorhinca_monocerata	65.8	53.9	NA	35.4	38.3	61.8	27.3	MVZ_49339	Watanabe J., 2018. Evolution, 72(12): 2632-2652.	482.2	Aquatic dive	Aquatic predator	Marine	92.9
Charadriiformes	Alcidae	Cerorhinca_monocerata	Cerorhinca_monocerata	69.7	57.4	NA	38.4	41.1	66.4	30.8	MVZ_49397	Watanabe J., 2018. Evolution, 72(12): 2632-2652.	482.2	Aquatic dive	Aquatic predator	Marine	92.9
Charadriiformes	Alcidae	Cerorhinca_monocerata	Cerorhinca_monocerata	66.7	54.8	NA	36.1	39.1	63.6	30	MVZ_54409	Watanabe J., 2018. Evolution, 72(12): 2632-2652.	482.2	Aquatic dive	Aquatic predator	Marine	92.9
Charadriiformes	Alcidae	Cerorhinca_monocerata	Cerorhinca_monocerata	70.5	57.6	NA	38.9	41	65.9	30.8	MVZ_54410	Watanabe J., 2018. Evolution, 72(12): 2632-2652.	482.2	Aquatic dive	Aquatic predator	Marine	92.9
Charadriiformes	Alcidae	Cerorhinca_monocerata	Cerorhinca_monocerata	67.2	54.8	NA	36.4	39.3	62.3	29.4	MVZ_72299	Watanabe J., 2018. Evolution, 72(12): 2632-2652.	482.2	Aquatic dive	Aquatic predator	Marine	92.9
Charadriiformes	Alcidae	Cerorhinca_monocerata	Cerorhinca_monocerata	66.5	54.3	NA	35.9	39.4	62.1	28.1	MVZ_88694	Watanabe J., 2018. Evolution, 72(12): 2632-2652.	482.2	Aquatic dive	Aquatic predator	Marine	92.9
Charadriiformes	Alcidae	Cerorhinca_monocerata	Cerorhinca_monocerata	72	58.4	NA	38.5	41.7	68.1	31.3	NMNSAS_1313	Watanabe J., 2018. Evolution, 72(12): 2632-2652.	482.2	Aquatic dive	Aquatic predator	Marine	92.9
Charadriiformes	Alcidae	Cerorhinca_monocerata	Cerorhinca_monocerata	NA	NA	NA	NA	38.3	NA	NA	YIO_12817	Watanabe J., 2018. Evolution, 72(12): 2632-2652.	482.2	Aquatic dive	Aquatic predator	Marine	92.9
Charadriiformes	Alcidae	Cerorhinca_monocerata	Cerorhinca_monocerata	69.6	56.8	NA	38.9	40.9	65.9	31.7	YIO_62469	Watanabe J., 2018. Evolution, 72(12): 2632-2652.	482.2	Aquatic dive	Aquatic predator	Marine	92.9
Charadriiformes	Alcidae	Cerorhinca_monocerata	Cerorhinca_monocerata	NA	NA	NA	NA	39.1	NA	NA	YIO_62588	Watanabe J., 2018. Evolution, 72(12): 2632-2652.	482.2	Aquatic dive	Aquatic predator	Marine	92.9
Charadriiformes	Alcidae	Cerorhinca_monocerata	Cerorhinca_monocerata	NA	NA	NA	NA	41.3	NA	NA	YIO_62657	Watanabe J., 2018. Evolution, 72(12): 2632-2652.	482.2	Aquatic dive	Aquatic predator	Marine	92.9
Charadriiformes	Alcidae	Cerorhinca_monocerata	Cerorhinca_monocerata	NA	NA	NA	NA	41.8	NA	NA	YIO_62658	Watanabe J., 2018. Evolution, 72(12): 2632-2652.	482.2	Aquatic dive	Aquatic predator	Marine	92.9
Charadriiformes	Alcidae	Cerorhinca_monocerata	Cerorhinca_monocerata	NA	NA	NA	NA	39.9	NA	NA	YIO_63632	Watanabe J., 2018. Evolution, 72(12): 2632-2652.	482.2	Aquatic dive	Aquatic predator	Marine	92.9
Charadriiformes	Alcidae	Cerorhinca_monocerata	Cerorhinca_monocerata	NA	NA	NA	NA	40.7	NA	NA	YIO_63693	Watanabe J., 2018. Evolution, 72(12): 2632-2652.	482.2	Aquatic dive	Aquatic predator	Marine	92.9
Charadriiformes	Alcidae	Cerorhinca_monocerata	Cerorhinca_monocerata	NA	NA	NA	NA	39.2	NA	NA	YIO_63931	Watanabe J., 2018. Evolution, 72(12): 2632-2652.	482.2	Aquatic dive	Aquatic predator	Marine	92.9
Charadriiformes	Alcidae	Cerorhinca_monocerata	Cerorhinca_monocerata	NA	NA	NA	NA	40.8	NA	NA	YIO_63938	Watanabe J., 2018. Evolution, 72(12): 2632-2652.	482.2	Aquatic dive	Aquatic predator	Marine	92.9
Charadriiformes	Alcidae	Fratercula_cirrhata	Fratercula_cirrhata	72.6	57.9	NA	39.1	44.6	69.6	31.8	EP_152	Watanabe J., 2018. Evolution, 72(12): 2632-2652.	774.4	Aquatic dive	Aquatic predator	Marine	96.6
Charadriiformes	Alcidae	Fratercula_cirrhata	Fratercula_cirrhata	74	58.6	NA	39.7	45.8	73.3	32.9	EP_153	Watanabe J., 2018. Evolution, 72(12): 2632-2652.	774.4	Aquatic dive	Aquatic predator	Marine	96.6
Charadriiformes	Alcidae	Fratercula_cirrhata	Fratercula_cirrhata	76.8	61.5	NA	41.7	47.3	73.1	34.4	HUMNH_60427	Watanabe J., 2018. Evolution, 72(12): 2632-2652.	774.4	Aquatic dive	Aquatic predator	Marine	96.6
Charadriiformes	Alcidae	Fratercula_cirrhata	Fratercula_cirrhata	78.1	61.1	NA	41.6	47.7	NA	35.6	HUMNH_60428	Watanabe J., 2018. Evolution, 72(12): 2632-2652.	774.4	Aquatic dive	Aquatic predator	Marine	96.6
Charadriiformes	Alcidae	Fratercula_cirrhata	Fratercula_cirrhata	76.6	61.4	NA	41.2	46.5	72.1	34	HUMNH_60429	Watanabe J., 2018. Evolution, 72(12): 2632-2652.	774.4	Aquatic dive	Aquatic predator	Marine	96.6
Charadriiformes	Alcidae	Fratercula_cirrhata	Fratercula_cirrhata	76.8	61.1	NA	41.4	47.4	74.5	34	HUMNH_60430	Watanabe J., 2018. Evolution, 72(12): 2632-2652.	774.4	Aquatic dive	Aquatic predator	Marine	96.6
Charadriiformes	Alcidae	Fratercula_cirrhata	Fratercula_cirrhata	79.2	64.4	NA	42.8	50.7	77.9	37.2	HUMNH_60431	Watanabe J., 2018. Evolution, 72(12): 2632-2652.	774.4	Aquatic dive	Aquatic predator	Marine	96.6
Charadriiformes	Alcidae	Fratercula_cirrhata	Fratercula_cirrhata	73.9	58.2	NA	40.2	44.7	71.6	33.3	HUMNH_60432	Watanabe J., 2018. Evolution, 72(12): 2632-2652.	774.4	Aquatic dive	Aquatic predator	Marine	96.6
Charadriiformes	Alcidae	Fratercula_cirrhata	Fratercula_cirrhata	77.2	62.4	NA	41.3	47.2	73.9	34.1	HUMNH_60433	Watanabe J., 2018. Evolution, 72(12): 2632-2652.	774.4	Aquatic dive	Aquatic predator	Marine	96.6
Charadriiformes	Alcidae	Fratercula_cirrhata	Fratercula_cirrhata	76	61.4	NA	40.8	47.8	73.2	34.4	HUMNH_60434	Watanabe J., 2018. Evolution, 72(12): 2632-2652.	774.4	Aquatic dive	Aquatic predator	Marine	96.6
Charadriiformes	Alcidae	Fratercula_cirrhata	Fratercula_cirrhata	74.2	60.2	NA	40.3	45.3	71.7	33.4	HUMNH_60435	Watanabe J., 2018. Evolution, 72(12): 2632-2652.	774.4	Aquatic dive	Aquatic predator	Marine	96.6
Charadriiformes	Alcidae	Fratercula_cirrhata	Fratercula_cirrhata	76.5	62.1	NA	41.7	47.2	75.4	35	HUMNH_60436	Watanabe J., 2018. Evolution, 72(12): 2632-2652.	774.4	Aquatic dive	Aquatic predator	Marine	96.6
Charadriiformes	Alcidae	Fratercula_cirrhata	Fratercula_cirrhata	76	60.4	NA	40.9	46.3	72.6	33.5	HUMNH_60437	Watanabe J., 2018. Evolution, 72(12): 2632-2652.	774.4	Aquatic dive	Aquatic predator	Marine	96.6
Charadriiformes	Alcidae	Fratercula_cirrhata	Fratercula_cirrhata	74.9	60.7	NA	40.2	48.3	75.5	33.8	HUMNH_60438	Watanabe J., 2018. Evolution, 72(12): 2632-2652.	774.4	Aquatic dive	Aquatic predator	Marine	96.6
Charadriiformes	Alcidae	Fratercula_cirrhata	Fratercula_cirrhata	78.9	63.1	NA	41.7	49.9	78.2	35.5	HUMNH_60439	Watanabe J., 2018. Evolution, 72(12): 2632-2652.	774.4	Aquatic dive	Aquatic predator	Marine	96.6
Charadriiformes	Alcidae	Fratercula_cirrhata	Fratercula_cirrhata	76.8	61.7	NA	41.4	47.3	73.9	33.6	HUMNH_60440	Watanabe J., 2018. Evolution, 72(12): 2632-2652.	774.4	Aquatic dive	Aquatic predator	Marine	96.6
Charadriiformes	Alcidae	Fratercula_cirrhata	Fratercula_cirrhata	78.4	62	NA	43.4	49.2	76.2	36.8	HUMNH_60441	Watanabe J., 2018. Evolution, 72(12): 2632-2652.	774.4	Aquatic dive	Aquatic predator	Marine	96.6
Charadriiformes	Alcidae	Fratercula_cirrhata	Fratercula_cirrhata	76.5	61.7	NA	41.6	48.4	75.7	34.9	HUMNH_60442	Watanabe J., 2018. Evolution, 72(12): 2632-2652.	774.4	Aquatic dive	Aquatic predator	Marine	96.6
Charadriiformes	Alcidae	Fratercula_cirrhata	Fratercula_cirrhata	77.3	61.3	NA	41	48	75.5	35	HUMNH_60443	Watanabe J., 2018. Evolution, 72(12): 2632-2652.	774.4	Aquatic dive	Aquatic predator	Marine	96.6
Charadriiformes	Alcidae	Fratercula_cirrhata	Fratercula_cirrhata	74.4	60.1	NA	40.1	47.6	73.5	34.3	HUMNH_60444	Watanabe J., 2018. Evolution, 72(12): 2632-2652.	774.4	Aquatic dive	Aquatic predator	Marine	96.6
Charadriiformes	Alcidae	Fratercula_cirrhata	Fratercula_cirrhata	76.1	61.2	NA	41.9	47.8	75.8	35.1	HUMNH_60445	Watanabe J., 2018. Evolution, 72(12): 2632-2652.	774.4	Aquatic dive	Aquatic predator	Marine	96.6
Charadriiformes	Alcidae	Fratercula_cirrhata	Fratercula_cirrhata	77.2	NA	NA	40.7	47.5	73.9	34	HUMNH_60446	Watanabe J., 2018. Evolution, 72(12): 2632-2652.	774.4	Aquatic dive	Aquatic predator	Marine	96.6
Charadriiformes	Alcidae	Fratercula_cirrhata	Fratercula_cirrhata	75	60.8	NA	41.1	48.2	74.8	35.2	HUMNH_60451	Watanabe J., 2018. Evolution, 72(12): 2632-2652.	774.4	Aquatic dive	Aquatic predator	Marine	96.6
Charadriiformes	Alcidae	Fratercula_cirrhata	Fratercula_cirrhata	78.8	63.6	NA	41.8	48.2	77.2	36.5	HUMNH_60452	Watanabe J., 2018. Evolution, 72(12): 2632-2652.	774.4	Aquatic dive	Aquatic predator	Marine	96.6
Charadriiformes	Alcidae	Fratercula_cirrhata	Fratercula_cirrhata	72.8	58.3	NA	39.3	45.2	69.8	32.7	HUMNH_60453	Watanabe J., 2018. Evolution, 72(12): 2632-2652.	774.4	Aquatic dive	Aquatic predator	Marine	96.6
Charadriiformes	Alcidae	Fratercula_cirrhata	Fratercula_cirrhata	75.5	61.1	NA	41.7	46.4	73.4	33.2	HUMNH_60454	Watanabe J., 2018. Evolution, 72(12): 2632-2652.	774.4	Aquatic dive	Aquatic predator	Marine	96.6
Charadriiformes	Alcidae	Fratercula_cirrhata	Fratercula_cirrhata	77.9	62.5	NA	41.8	47.2	74.6	35.6	MVZ_125348	Watanabe J., 2018. Evolution, 72(12): 2632-2652.	774.4	Aquatic dive	Aquatic predator	Marine	96.6
Charadriiformes	Alcidae	Fratercula_cirrhata	Fratercula_cirrhata	78.3	63.3	NA	42.4	47.6	76	33.6	MVZ_126818	Watanabe J., 2018. Evolution, 72(12): 2632-2652.	774.4	Aquatic dive	Aquatic predator	Marine	96.6
Charadriiformes	Alcidae	Fratercula_cirrhata	Fratercula_cirrhata	77.3	60.7	NA	40.8	47.2	73.1	33.8	MVZ_159161	Watanabe J., 2018. Evolution, 72(12): 2632-2652.	774.4	Aquatic dive	Aquatic predator	Marine	96.6
Charadriiformes	Alcidae	Fratercula_cirrhata	Fratercula_cirrhata	74	59.3	NA	39.6	45	71.2	33.6	MVZ_54411	Watanabe J., 2018. Evolution, 72(12): 2632-2652.	774.4	Aquatic dive	Aquatic predator	Marine	96.6
Charadriiformes	Alcidae	Fratercula_cirrhata	Fratercula_cirrhata	NA	NA	NA	41.9	NA	76.8	34.7	MVZ_68418	Watanabe J., 2018. Evolution, 72(12): 2632-2652.	774.4	Aquatic dive	Aquatic predator	Marine	96.6
Charadriiformes	Alcidae	Fratercula_cirrhata	Fratercula_cirrhata	79.6	62.5	NA	41.8	NA	75.8	34.4	MVZ_68419	Watanabe J., 2018. Evolution, 72(12): 2632-2652.	774.4	Aquatic dive	Aquatic predator	Marine	96.6
Charadriiformes	Alcidae	Fratercula_cirrhata	Fratercula_cirrhata	73.3	NA	NA	NA	45	NA	NA	NMNSAS_599	Watanabe J., 2018. Evolution, 72(12): 2632-2652.	774.4	Aquatic dive	Aquatic predator	Marine	96.6
Charadriiformes	Alcidae	Fratercula_cirrhata	Fratercula_cirrhata	79.1	NA	NA	NA	48.1	NA	NA	NMNSAS_622	Watanabe J., 2018. Evolution, 72(12): 2632-2652.	774.4	Aquatic dive	Aquatic predator	Marine	96.6
Charadriiformes	Alcidae	Fratercula_cirrhata	Fratercula_cirrhata	80	62.1	NA	NA	49.8	NA	NA	NMNSVP_362	Watanabe J., 2018. Evolution, 72(12): 2632-2652.	774.4	Aquatic dive	Aquatic predator	Marine	96.6
Charadriiformes	Alcidae	Fratercula_cirrhata	Fratercula_cirrhata	75.9	NA	NA	NA	46.5	NA	NA	NMNSVP_363	Watanabe J., 2018. Evolution, 72(12): 2632-2652.	774.4	Aquatic dive	Aquatic predator	Marine	96.6
Charadriiformes	Alcidae	Fratercula_cirrhata	Fratercula_cirrhata	68.3	NA	NA	NA	40	NA	NA	NMNSVP_365	Watanabe J., 2018. Evolution, 72(12): 2632-2652.	774.4	Aquatic dive	Aquatic predator	Marine	96.6
Charadriiformes	Alcidae	Fratercula_cirrhata	Fratercula_cirrhata	76.8	61.8	NA	41.5	47.9	76.4	33.8	NMNSVP_536	Watanabe J., 2018. Evolution, 72(12): 2632-2652.	774.4	Aquatic dive	Aquatic predator	Marine	96.6
Charadriiformes	Alcidae	Fratercula_cirrhata	Fratercula_cirrhata	78.1	63.6	NA	42.8	49	75.5	35.9	NMNSVP_572	Watanabe J., 2018. Evolution, 72(12): 2632-2652.	774.4	Aquatic dive	Aquatic predator	Marine	96.6
Charadriiformes	Alcidae	Fratercula_cirrhata	Fratercula_cirrhata	76	62.9	NA	41.8	47	76	35.4	NMNSVP_573	Watanabe J., 2018. Evolution, 72(12): 2632-2652.	774.4	Aquatic dive	Aquatic predator	Marine	96.6
Charadriiformes	Alcidae	Fratercula_cirrhata	Fratercula_cirrhata	78.9	63.2	NA	42.5	48.6	75.9	34.4	NMNSVP_574	Watanabe J., 2018. Evolution, 72(12): 2632-2652.	774.4	Aquatic dive	Aquatic predator	Marine	96.6
Charadriiformes	Alcidae	Fratercula_cirrhata	Fratercula_cirrhata	80.4	64.2	NA	43.6	49	77	35.7	NMNSVP_575	Watanabe J., 2018. Evolution, 72(12): 2632-2652.	774.4	Aquatic dive	Aquatic predator	Marine	96.6
Charadriiformes	Alcidae	Fratercula_cirrhata	Fratercula_cirrhata	77.6	62.4	NA	40.9	48.2	73.5	35.3	NMNSVP_576	Watanabe J., 2018. Evolution, 72(12): 2632-2652.	774.4	Aquatic dive	Aquatic predator	Marine	96.6
Charadriiformes	Alcidae	Fratercula_cirrhata	Fratercula_cirrhata	NA	NA	NA	NA	49	NA	NA	YIO_12905	Watanabe J., 2018. Evolution, 72(12): 2632-2652.	774.4	Aquatic dive	Aquatic predator	Marine	96.6
Charadriiformes	Alcidae	Fratercula_cirrhata	Fratercula_cirrhata	NA	NA	NA	NA	46.4	NA	NA	YIO_12906	Watanabe J., 2018. Evolution, 72(12): 2632-2652.	774.4	Aquatic dive	Aquatic predator	Marine	96.6
Charadriiformes	Alcidae	Fratercula_cirrhata	Fratercula_cirrhata	NA	NA	NA	NA	47.4	NA	NA	YIO_12907	Watanabe J., 2018. Evolution, 72(12): 2632-2652.	774.4	Aquatic dive	Aquatic predator	Marine	96.6
Charadriiformes	Alcidae	Fratercula_cirrhata	Fratercula_cirrhata	NA	NA	NA	NA	47.1	NA	NA	YIO_12908	Watanabe J., 2018. Evolution, 72(12): 2632-2652.	774.4	Aquatic dive	Aquatic predator	Marine	96.6
Charadriiformes	Alcidae	Fratercula_cirrhata	Fratercula_cirrhata	NA	NA	NA	NA	45.9	NA	NA	YIO_62942	Watanabe J., 2018. Evolution, 72(12): 2632-2652.	774.4	Aquatic dive	Aquatic predator	Marine	96.6
Charadriiformes	Alcidae	Fratercula_cirrhata	Fratercula_cirrhata	NA	NA	NA	NA	45	NA	NA	YIO_62943	Watanabe J., 2018. Evolution, 72(12): 2632-2652.	774.4	Aquatic dive	Aquatic predator	Marine	96.6
Charadriiformes	Alcidae	Fratercula_cirrhata	Fratercula_cirrhata	NA	NA	NA	NA	46.5	NA	NA	YIO_63976	Watanabe J., 2018. Evolution, 72(12): 2632-2652.	774.4	Aquatic dive	Aquatic predator	Marine	96.6
Charadriiformes	Alcidae	Fratercula_cirrhata	Fratercula_cirrhata	76.4	60.1	NA	39.3	47	74.2	33.3	YIO_64420	Watanabe J., 2018. Evolution, 72(12): 2632-2652.	774.4	Aquatic dive	Aquatic predator	Marine	96.6
Charadriiformes	Alcidae	Fratercula_cirrhata	Fratercula_cirrhata	NA	NA	NA	NA	47.4	NA	NA	YIO_65097	Watanabe J., 2018. Evolution, 72(12): 2632-2652.	774.4	Aquatic dive	Aquatic predator	Marine	96.6
Charadriiformes	Alcidae	Fratercula_cirrhata	Fratercula_cirrhata	NA	NA	NA	NA	46.4	NA	NA	YIO_65098	Watanabe J., 2018. Evolution, 72(12): 2632-2652.	774.4	Aquatic dive	Aquatic predator	Marine	96.6
Charadriiformes	Alcidae	Fratercula_cirrhata	Fratercula_cirrhata	76.8	61.1	NA	NA	47.5	NA	NA	YIO_70606	Watanabe J., 2018. Evolution, 72(12): 2632-2652.	774.4	Aquatic dive	Aquatic predator	Marine	96.6
Charadriiformes	Alcidae	Fratercula_arctica	Fratercula_arctica	NA	NA	NA	NA	36.5	NA	NA	YIO_12856	Watanabe J., 2018. Evolution, 72(12): 2632-2652.	593	Aquatic dive	Aquatic predator	Marine	83.8
Charadriiformes	Alcidae	Fratercula_arctica	Fratercula_arctica	NA	NA	NA	NA	35.6	NA	NA	YIO_12857	Watanabe J., 2018. Evolution, 72(12): 2632-2652.	593	Aquatic dive	Aquatic predator	Marine	83.8
Charadriiformes	Alcidae	Fratercula_arctica	Fratercula_arctica	NA	NA	NA	NA	38.2	NA	NA	YIO_12860	Watanabe J., 2018. Evolution, 72(12): 2632-2652.	593	Aquatic dive	Aquatic predator	Marine	83.8
Charadriiformes	Alcidae	Fratercula_arctica	Fratercula_arctica	NA	NA	NA	NA	38.2	NA	NA	YIO_12861	Watanabe J., 2018. Evolution, 72(12): 2632-2652.	593	Aquatic dive	Aquatic predator	Marine	83.8
Charadriiformes	Alcidae	Fratercula_arctica	Fratercula_arctica	64	49.8	NA	33.5	39.1	61	26.4	YIO_60957	Watanabe J., 2018. Evolution, 72(12): 2632-2652.	593	Aquatic dive	Aquatic predator	Marine	83.8
Charadriiformes	Alcidae	Fratercula_arctica	Fratercula_arctica	63.3	48.6	NA	32.3	37.9	60.1	27.1	YIO_60958	Watanabe J., 2018. Evolution, 72(12): 2632-2652.	593	Aquatic dive	Aquatic predator	Marine	83.8
Charadriiformes	Alcidae	Fratercula_arctica	Fratercula_arctica	NA	49.3	NA	32	38.2	61	26.6	YIO_62490	Watanabe J., 2018. Evolution, 72(12): 2632-2652.	593	Aquatic dive	Aquatic predator	Marine	83.8
Charadriiformes	Alcidae	Fratercula_arctica	Fratercula_arctica	63.9	50	NA	34.1	39.4	61.2	27	YIO_62491	Watanabe J., 2018. Evolution, 72(12): 2632-2652.	593	Aquatic dive	Aquatic predator	Marine	83.8
Charadriiformes	Alcidae	Fratercula_arctica	Fratercula_arctica	62.9	50.8	NA	33.9	37	61.6	26	YIO_64404	Watanabe J., 2018. Evolution, 72(12): 2632-2652.	593	Aquatic dive	Aquatic predator	Marine	83.8
Charadriiformes	Alcidae	Fratercula_arctica	Fratercula_arctica	61.7	NA	NA	NA	37.2	NA	NA	YIO_65273	Watanabe J., 2018. Evolution, 72(12): 2632-2652.	593	Aquatic dive	Aquatic predator	Marine	83.8
Charadriiformes	Alcidae	Fratercula_arctica	Fratercula_arctica	63.1	NA	NA	NA	37.2	NA	NA	YIO_65391	Watanabe J., 2018. Evolution, 72(12): 2632-2652.	593	Aquatic dive	Aquatic predator	Marine	83.8
Charadriiformes	Alcidae	Fratercula_corniculata	Fratercula_corniculata	65.6	52.8	NA	34.8	39.5	62.6	28.4	EP_154	Watanabe J., 2018. Evolution, 72(12): 2632-2652.	536.1	Aquatic dive	Aquatic predator	Marine	96.8
Charadriiformes	Alcidae	Fratercula_corniculata	Fratercula_corniculata	67.7	55.9	NA	37.5	38.7	63.8	28.6	HUMNH_60418	Watanabe J., 2018. Evolution, 72(12): 2632-2652.	536.1	Aquatic dive	Aquatic predator	Marine	96.8
Charadriiformes	Alcidae	Fratercula_corniculata	Fratercula_corniculata	65.6	53.9	NA	35.1	39	62.2	28.2	HUMNH_60419	Watanabe J., 2018. Evolution, 72(12): 2632-2652.	536.1	Aquatic dive	Aquatic predator	Marine	96.8
Charadriiformes	Alcidae	Fratercula_corniculata	Fratercula_corniculata	69	56.1	NA	38.1	43.6	67.8	30.7	HUMNH_60420	Watanabe J., 2018. Evolution, 72(12): 2632-2652.	536.1	Aquatic dive	Aquatic predator	Marine	96.8
Charadriiformes	Alcidae	Fratercula_corniculata	Fratercula_corniculata	71.5	58.2	NA	39.1	42.5	65.4	30	HUMNH_60421	Watanabe J., 2018. Evolution, 72(12): 2632-2652.	536.1	Aquatic dive	Aquatic predator	Marine	96.8
Charadriiformes	Alcidae	Fratercula_corniculata	Fratercula_corniculata	73.7	59	NA	39.4	44.2	68.6	31.7	HUMNH_60422	Watanabe J., 2018. Evolution, 72(12): 2632-2652.	536.1	Aquatic dive	Aquatic predator	Marine	96.8
Charadriiformes	Alcidae	Fratercula_corniculata	Fratercula_corniculata	69.5	56.4	NA	37.7	40.7	64.7	30.5	HUMNH_60425	Watanabe J., 2018. Evolution, 72(12): 2632-2652.	536.1	Aquatic dive	Aquatic predator	Marine	96.8
Charadriiformes	Alcidae	Fratercula_corniculata	Fratercula_corniculata	68.2	55.3	NA	36.2	NA	NA	NA	HUMNH_60426	Watanabe J., 2018. Evolution, 72(12): 2632-2652.	536.1	Aquatic dive	Aquatic predator	Marine	96.8
Charadriiformes	Alcidae	Fratercula_corniculata	Fratercula_corniculata	71.2	58.1	NA	38.3	43	67.3	30.4	MVZ_134084	Watanabe J., 2018. Evolution, 72(12): 2632-2652.	536.1	Aquatic dive	Aquatic predator	Marine	96.8
Charadriiformes	Alcidae	Fratercula_corniculata	Fratercula_corniculata	71.1	58.1	NA	37.6	42.4	66.7	30.3	MVZ_160699	Watanabe J., 2018. Evolution, 72(12): 2632-2652.	536.1	Aquatic dive	Aquatic predator	Marine	96.8
Charadriiformes	Alcidae	Fratercula_corniculata	Fratercula_corniculata	68.5	55	NA	36.7	NA	65.9	30.2	MVZ_28957	Watanabe J., 2018. Evolution, 72(12): 2632-2652.	536.1	Aquatic dive	Aquatic predator	Marine	96.8
Charadriiformes	Alcidae	Fratercula_corniculata	Fratercula_corniculata	NA	NA	NA	NA	NA	70.8	31.1	MVZ_28960	Watanabe J., 2018. Evolution, 72(12): 2632-2652.	536.1	Aquatic dive	Aquatic predator	Marine	96.8
Charadriiformes	Alcidae	Fratercula_corniculata	Fratercula_corniculata	NA	55.5	NA	36.7	NA	NA	29.2	MVZ_28967	Watanabe J., 2018. Evolution, 72(12): 2632-2652.	536.1	Aquatic dive	Aquatic predator	Marine	96.8
Charadriiformes	Alcidae	Fratercula_corniculata	Fratercula_corniculata	NA	NA	NA	NA	42.9	NA	NA	MVZ_30713	Watanabe J., 2018. Evolution, 72(12): 2632-2652.	536.1	Aquatic dive	Aquatic predator	Marine	96.8
Charadriiformes	Alcidae	Fratercula_corniculata	Fratercula_corniculata	66.3	53.5	NA	35	40.6	65.1	28.9	MVZ_30714	Watanabe J., 2018. Evolution, 72(12): 2632-2652.	536.1	Aquatic dive	Aquatic predator	Marine	96.8
Charadriiformes	Alcidae	Fratercula_corniculata	Fratercula_corniculata	69.4	56.5	NA	37.5	41.2	64.6	29.3	MVZ_60637	Watanabe J., 2018. Evolution, 72(12): 2632-2652.	536.1	Aquatic dive	Aquatic predator	Marine	96.8
Charadriiformes	Alcidae	Fratercula_corniculata	Fratercula_corniculata	72.2	58.2	NA	37.8	NA	68.2	30.8	MVZ_68413	Watanabe J., 2018. Evolution, 72(12): 2632-2652.	536.1	Aquatic dive	Aquatic predator	Marine	96.8
Charadriiformes	Alcidae	Fratercula_corniculata	Fratercula_corniculata	74	60.3	NA	39.1	NA	70.8	31	MVZ_68414	Watanabe J., 2018. Evolution, 72(12): 2632-2652.	536.1	Aquatic dive	Aquatic predator	Marine	96.8
Charadriiformes	Alcidae	Fratercula_corniculata	Fratercula_corniculata	68.9	55.9	NA	36.8	NA	63	28.2	MVZ_68415	Watanabe J., 2018. Evolution, 72(12): 2632-2652.	536.1	Aquatic dive	Aquatic predator	Marine	96.8
Charadriiformes	Alcidae	Fratercula_corniculata	Fratercula_corniculata	72	59.2	NA	38.7	NA	67.8	30	MVZ_68416	Watanabe J., 2018. Evolution, 72(12): 2632-2652.	536.1	Aquatic dive	Aquatic predator	Marine	96.8
Charadriiformes	Alcidae	Fratercula_corniculata	Fratercula_corniculata	65.4	53.4	NA	35.6	NA	62.3	28.5	MVZ_68417	Watanabe J., 2018. Evolution, 72(12): 2632-2652.	536.1	Aquatic dive	Aquatic predator	Marine	96.8
Charadriiformes	Alcidae	Fratercula_corniculata	Fratercula_corniculata	62.4	49.5	NA	33.2	37.7	60.7	26.1	NMNSAS_1438	Watanabe J., 2018. Evolution, 72(12): 2632-2652.	536.1	Aquatic dive	Aquatic predator	Marine	96.8
Charadriiformes	Alcidae	Fratercula_corniculata	Fratercula_corniculata	67.3	NA	NA	NA	41.1	NA	NA	NMNSVP_366	Watanabe J., 2018. Evolution, 72(12): 2632-2652.	536.1	Aquatic dive	Aquatic predator	Marine	96.8
Charadriiformes	Alcidae	Fratercula_corniculata	Fratercula_corniculata	68.1	57.1	NA	37.9	41	65.6	30.5	NMNSVP_577	Watanabe J., 2018. Evolution, 72(12): 2632-2652.	536.1	Aquatic dive	Aquatic predator	Marine	96.8
Charadriiformes	Alcidae	Fratercula_corniculata	Fratercula_corniculata	NA	NA	NA	NA	40.1	NA	NA	YIO_12878	Watanabe J., 2018. Evolution, 72(12): 2632-2652.	536.1	Aquatic dive	Aquatic predator	Marine	96.8
Charadriiformes	Alcidae	Fratercula_corniculata	Fratercula_corniculata	NA	NA	NA	NA	39.2	NA	NA	YIO_12878	Watanabe J., 2018. Evolution, 72(12): 2632-2652.	536.1	Aquatic dive	Aquatic predator	Marine	96.8
Charadriiformes	Alcidae	Ptychoramphus_aleuticus	Ptychoramphus_aleuticus	45.8	39.8	NA	25.6	28	45.2	25.6	HUMNH_60404	Watanabe J., 2018. Evolution, 72(12): 2632-2652.	184	Aquatic dive	Aquatic predator	Marine	49.2
Charadriiformes	Alcidae	Ptychoramphus_aleuticus	Ptychoramphus_aleuticus	45.8	40	NA	25.4	27.6	46	24.8	HUMNH_60405	Watanabe J., 2018. Evolution, 72(12): 2632-2652.	184	Aquatic dive	Aquatic predator	Marine	49.2
Charadriiformes	Alcidae	Ptychoramphus_aleuticus	Ptychoramphus_aleuticus	44.1	38.7	NA	25.2	28	45.4	24.1	HUMNH_60406	Watanabe J., 2018. Evolution, 72(12): 2632-2652.	184	Aquatic dive	Aquatic predator	Marine	49.2
Charadriiformes	Alcidae	Ptychoramphus_aleuticus	Ptychoramphus_aleuticus	44.8	39.1	NA	25.4	28.3	46.4	25.5	MVZ_118981	Watanabe J., 2018. Evolution, 72(12): 2632-2652.	184	Aquatic dive	Aquatic predator	Marine	49.2
Charadriiformes	Alcidae	Ptychoramphus_aleuticus	Ptychoramphus_aleuticus	46	39.9	NA	25.9	28.2	47.1	25.5	MVZ_19040	Watanabe J., 2018. Evolution, 72(12): 2632-2652.	184	Aquatic dive	Aquatic predator	Marine	49.2
Charadriiformes	Alcidae	Ptychoramphus_aleuticus	Ptychoramphus_aleuticus	45.4	40.3	NA	26.1	28.7	46.3	25.5	MVZ_49390	Watanabe J., 2018. Evolution, 72(12): 2632-2652.	184	Aquatic dive	Aquatic predator	Marine	49.2
Charadriiformes	Alcidae	Ptychoramphus_aleuticus	Ptychoramphus_aleuticus	44.4	37.9	NA	24.7	28.6	46.5	24.7	MVZ_54001	Watanabe J., 2018. Evolution, 72(12): 2632-2652.	184	Aquatic dive	Aquatic predator	Marine	49.2
Charadriiformes	Alcidae	Ptychoramphus_aleuticus	Ptychoramphus_aleuticus	46.4	40.1	NA	25.8	29.6	47.5	26.2	MVZ_68344	Watanabe J., 2018. Evolution, 72(12): 2632-2652.	184	Aquatic dive	Aquatic predator	Marine	49.2
Charadriiformes	Alcidae	Aethia_psittacula	Aethia_psittacula	50.8	44	NA	28.9	34.2	56.8	26.6	EP_24	Watanabe J., 2018. Evolution, 72(12): 2632-2652.	270	Aquatic dive	Aquatic predator	Marine	60.2
Charadriiformes	Alcidae	Aethia_psittacula	Aethia_psittacula	54.6	48.1	NA	31.1	34.2	54.7	29.4	HUMNH_60409	Watanabe J., 2018. Evolution, 72(12): 2632-2652.	270	Aquatic dive	Aquatic predator	Marine	60.2
Charadriiformes	Alcidae	Aethia_psittacula	Aethia_psittacula	55	49	NA	31.8	NA	56	29.8	LACM_107192	Watanabe J., 2018. Evolution, 72(12): 2632-2652.	270	Aquatic dive	Aquatic predator	Marine	60.2
Charadriiformes	Alcidae	Aethia_psittacula	Aethia_psittacula	54.3	49.3	NA	31.1	33.8	54.7	28.7	MVZ_119099	Watanabe J., 2018. Evolution, 72(12): 2632-2652.	270	Aquatic dive	Aquatic predator	Marine	60.2
Charadriiformes	Alcidae	Aethia_psittacula	Aethia_psittacula	54.5	48.5	NA	31.2	34.3	56	30.5	MVZ_140831	Watanabe J., 2018. Evolution, 72(12): 2632-2652.	270	Aquatic dive	Aquatic predator	Marine	60.2
Charadriiformes	Alcidae	Aethia_psittacula	Aethia_psittacula	55.1	49.6	NA	31.7	34.1	56.5	28.9	MVZ_142738	Watanabe J., 2018. Evolution, 72(12): 2632-2652.	270	Aquatic dive	Aquatic predator	Marine	60.2
Charadriiformes	Alcidae	Aethia_psittacula	Aethia_psittacula	52.6	47.6	NA	30.6	33.6	56.1	29.4	MVZ_89469	Watanabe J., 2018. Evolution, 72(12): 2632-2652.	270	Aquatic dive	Aquatic predator	Marine	60.2
Charadriiformes	Alcidae	Aethia_psittacula	Aethia_psittacula	51.1	NA	NA	NA	NA	NA	NA	NMNSAS_564	Watanabe J., 2018. Evolution, 72(12): 2632-2652.	270	Aquatic dive	Aquatic predator	Marine	60.2
Charadriiformes	Alcidae	Aethia_psittacula	Aethia_psittacula	52.9	NA	NA	NA	33.6	NA	NA	NMNSVP_355	Watanabe J., 2018. Evolution, 72(12): 2632-2652.	270	Aquatic dive	Aquatic predator	Marine	60.2
Charadriiformes	Alcidae	Aethia_psittacula	Aethia_psittacula	51.7	46.3	NA	29.6	33.3	50.7	27.7	UWBM_43384	Watanabe J., 2018. Evolution, 72(12): 2632-2652.	270	Aquatic dive	Aquatic predator	Marine	60.2
Charadriiformes	Alcidae	Aethia_psittacula	Aethia_psittacula	55.3	49.8	NA	31.6	34.5	56.4	30.1	YIO_62863	Watanabe J., 2018. Evolution, 72(12): 2632-2652.	270	Aquatic dive	Aquatic predator	Marine	60.2
Charadriiformes	Alcidae	Aethia_pusilla	Aethia_pusilla	34.6	29.7	NA	19.4	22.4	37.5	18.1	HUMNH_60407	Watanabe J., 2018. Evolution, 72(12): 2632-2652.	84	Aquatic dive	Aquatic predator	Marine	37.7
Charadriiformes	Alcidae	Aethia_pusilla	Aethia_pusilla	35.3	30.2	NA	20.2	22.1	37	19.1	LACM_110833	Watanabe J., 2018. Evolution, 72(12): 2632-2652.	84	Aquatic dive	Aquatic predator	Marine	37.7
Charadriiformes	Alcidae	Aethia_pusilla	Aethia_pusilla	34.5	28.9	NA	18.4	22.9	36.2	17.6	MVZ_134083	Watanabe J., 2018. Evolution, 72(12): 2632-2652.	84	Aquatic dive	Aquatic predator	Marine	37.7
Charadriiformes	Alcidae	Aethia_pusilla	Aethia_pusilla	35.5	NA	NA	NA	23.1	NA	NA	MVZ_168469	Watanabe J., 2018. Evolution, 72(12): 2632-2652.	84	Aquatic dive	Aquatic predator	Marine	37.7
Charadriiformes	Alcidae	Aethia_pusilla	Aethia_pusilla	34.5	29	NA	18.9	22.2	37.2	19.2	MVZ_60612	Watanabe J., 2018. Evolution, 72(12): 2632-2652.	84	Aquatic dive	Aquatic predator	Marine	37.7
Charadriiformes	Alcidae	Aethia_pusilla	Aethia_pusilla	35.1	30	NA	20	22.8	38.2	20.4	MVZ_60619	Watanabe J., 2018. Evolution, 72(12): 2632-2652.	84	Aquatic dive	Aquatic predator	Marine	37.7
Charadriiformes	Alcidae	Aethia_pusilla	Aethia_pusilla	35.3	29.7	NA	19.1	23.1	39.3	19.2	MVZ_61001	Watanabe J., 2018. Evolution, 72(12): 2632-2652.	84	Aquatic dive	Aquatic predator	Marine	37.7
Charadriiformes	Alcidae	Aethia_pusilla	Aethia_pusilla	35.5	NA	NA	NA	NA	NA	NA	NMNSVP_356	Watanabe J., 2018. Evolution, 72(12): 2632-2652.	84	Aquatic dive	Aquatic predator	Marine	37.7
Charadriiformes	Alcidae	Aethia_pusilla	Aethia_pusilla	NA	NA	NA	NA	22.7	NA	NA	YIO_12773	Watanabe J., 2018. Evolution, 72(12): 2632-2652.	84	Aquatic dive	Aquatic predator	Marine	37.7
Charadriiformes	Alcidae	Aethia_pusilla	Aethia_pusilla	NA	NA	NA	NA	23.6	NA	NA	YIO_63904	Watanabe J., 2018. Evolution, 72(12): 2632-2652.	84	Aquatic dive	Aquatic predator	Marine	37.7
Charadriiformes	Alcidae	Aethia_pusilla	Aethia_pusilla	NA	NA	NA	NA	22.5	NA	NA	YIO_63941	Watanabe J., 2018. Evolution, 72(12): 2632-2652.	84	Aquatic dive	Aquatic predator	Marine	37.7
Charadriiformes	Alcidae	Aethia_pusilla	Aethia_pusilla	NA	NA	NA	NA	22.4	NA	NA	YIO_63989	Watanabe J., 2018. Evolution, 72(12): 2632-2652.	84	Aquatic dive	Aquatic predator	Marine	37.7
Charadriiformes	Alcidae	Aethia_pusilla	Aethia_pusilla	NA	NA	NA	NA	22.3	NA	NA	YIO_64945	Watanabe J., 2018. Evolution, 72(12): 2632-2652.	84	Aquatic dive	Aquatic predator	Marine	37.7
Charadriiformes	Alcidae	Aethia_pygmaea	Aethia_pygmaea	36.3	31.6	NA	21	24.6	41.1	20.4	HUMNH_60408	Watanabe J., 2018. Evolution, 72(12): 2632-2652.	112	Aquatic dive	Aquatic predator	Marine	45.8
Charadriiformes	Alcidae	Aethia_pygmaea	Aethia_pygmaea	38.2	32.6	NA	20.9	25.6	42.4	21.7	LACM_110691	Watanabe J., 2018. Evolution, 72(12): 2632-2652.	112	Aquatic dive	Aquatic predator	Marine	45.8
Charadriiformes	Alcidae	Aethia_pygmaea	Aethia_pygmaea	36.1	31.2	NA	20.4	24.3	39.2	19.5	LACM_110841	Watanabe J., 2018. Evolution, 72(12): 2632-2652.	112	Aquatic dive	Aquatic predator	Marine	45.8
Charadriiformes	Alcidae	Aethia_pygmaea	Aethia_pygmaea	38.3	NA	NA	21.7	26	43.9	21.2	LACM_110842	Watanabe J., 2018. Evolution, 72(12): 2632-2652.	112	Aquatic dive	Aquatic predator	Marine	45.8
Charadriiformes	Alcidae	Aethia_pygmaea	Aethia_pygmaea	38.8	33.1	NA	21.6	25.1	42.2	21.3	MVZ_60629	Watanabe J., 2018. Evolution, 72(12): 2632-2652.	112	Aquatic dive	Aquatic predator	Marine	45.8
Charadriiformes	Alcidae	Aethia_cristatella	Aethia_cristatella	NA	NA	NA	NA	34.3	NA	NA	CAS_70170	Watanabe J., 2018. Evolution, 72(12): 2632-2652.	259.4	Aquatic dive	Aquatic predator	Marine	61
Charadriiformes	Alcidae	Aethia_cristatella	Aethia_cristatella	52.1	45.4	NA	28.8	34.6	57.2	27.4	CAS_84951	Watanabe J., 2018. Evolution, 72(12): 2632-2652.	259.4	Aquatic dive	Aquatic predator	Marine	61
Charadriiformes	Alcidae	Aethia_cristatella	Aethia_cristatella	53.1	45.1	NA	29.7	34.7	56.5	28.1	CAS_84952	Watanabe J., 2018. Evolution, 72(12): 2632-2652.	259.4	Aquatic dive	Aquatic predator	Marine	61
Charadriiformes	Alcidae	Aethia_cristatella	Aethia_cristatella	53.1	45.1	NA	30.1	35.7	58.4	27	HUMNH_60402	Watanabe J., 2018. Evolution, 72(12): 2632-2652.	259.4	Aquatic dive	Aquatic predator	Marine	61
Charadriiformes	Alcidae	Aethia_cristatella	Aethia_cristatella	51.2	43.7	NA	28.5	34.1	56.3	27.7	HUMNH_60403	Watanabe J., 2018. Evolution, 72(12): 2632-2652.	259.4	Aquatic dive	Aquatic predator	Marine	61
Charadriiformes	Alcidae	Aethia_cristatella	Aethia_cristatella	51.9	45.1	NA	29.5	34.7	56	26.8	LACM_110616	Watanabe J., 2018. Evolution, 72(12): 2632-2652.	259.4	Aquatic dive	Aquatic predator	Marine	61
Charadriiformes	Alcidae	Aethia_cristatella	Aethia_cristatella	52.6	45.8	NA	29.5	35	57.3	26.9	LACM_110617	Watanabe J., 2018. Evolution, 72(12): 2632-2652.	259.4	Aquatic dive	Aquatic predator	Marine	61
Charadriiformes	Alcidae	Aethia_cristatella	Aethia_cristatella	54.5	47.6	NA	30.9	37.4	62.7	30	LACM_110618	Watanabe J., 2018. Evolution, 72(12): 2632-2652.	259.4	Aquatic dive	Aquatic predator	Marine	61
Charadriiformes	Alcidae	Aethia_cristatella	Aethia_cristatella	52.5	45	NA	28.4	34.3	56.9	26.6	LACM_110671	Watanabe J., 2018. Evolution, 72(12): 2632-2652.	259.4	Aquatic dive	Aquatic predator	Marine	61
Charadriiformes	Alcidae	Aethia_cristatella	Aethia_cristatella	53.3	NA	NA	NA	34.7	NA	NA	NMNSAS_835	Watanabe J., 2018. Evolution, 72(12): 2632-2652.	259.4	Aquatic dive	Aquatic predator	Marine	61
Charadriiformes	Alcidae	Aethia_cristatella	Aethia_cristatella	52.7	NA	NA	NA	35.9	NA	NA	NMNSAS_845	Watanabe J., 2018. Evolution, 72(12): 2632-2652.	259.4	Aquatic dive	Aquatic predator	Marine	61
Charadriiformes	Alcidae	Aethia_cristatella	Aethia_cristatella	53.9	47.1	NA	30	35.9	58.4	28.4	UWBM_26200	Watanabe J., 2018. Evolution, 72(12): 2632-2652.	259.4	Aquatic dive	Aquatic predator	Marine	61
Charadriiformes	Alcidae	Aethia_cristatella	Aethia_cristatella	53.4	46.3	NA	29.7	36.8	57.5	27.3	UWBM_26201	Watanabe J., 2018. Evolution, 72(12): 2632-2652.	259.4	Aquatic dive	Aquatic predator	Marine	61
Charadriiformes	Alcidae	Aethia_cristatella	Aethia_cristatella	55.1	47.7	NA	30.9	36.8	60.6	28.6	UWBM_26212	Watanabe J., 2018. Evolution, 72(12): 2632-2652.	259.4	Aquatic dive	Aquatic predator	Marine	61
Charadriiformes	Alcidae	Aethia_cristatella	Aethia_cristatella	52.2	45.5	NA	29.5	35.2	NA	27.7	UWBM_30102	Watanabe J., 2018. Evolution, 72(12): 2632-2652.	259.4	Aquatic dive	Aquatic predator	Marine	61
Charadriiformes	Alcidae	Aethia_cristatella	Aethia_cristatella	50.9	NA	NA	28.6	34	54	26.2	UWBM_32090	Watanabe J., 2018. Evolution, 72(12): 2632-2652.	259.4	Aquatic dive	Aquatic predator	Marine	61
Charadriiformes	Alcidae	Aethia_cristatella	Aethia_cristatella	NA	NA	NA	NA	35.9	NA	NA	YIO_62652	Watanabe J., 2018. Evolution, 72(12): 2632-2652.	259.4	Aquatic dive	Aquatic predator	Marine	61
Charadriiformes	Alcidae	Aethia_cristatella	Aethia_cristatella	49.8	43.4	NA	28.7	33.1	54.9	26.8	YIO_62864	Watanabe J., 2018. Evolution, 72(12): 2632-2652.	259.4	Aquatic dive	Aquatic predator	Marine	61
Charadriiformes	Alcidae	Aethia_cristatella	Aethia_cristatella	NA	42.7	NA	27.1	33.5	53	25.6	YIO_62865	Watanabe J., 2018. Evolution, 72(12): 2632-2652.	259.4	Aquatic dive	Aquatic predator	Marine	61
Charadriiformes	Alcidae	Aethia_cristatella	Aethia_cristatella	NA	NA	NA	NA	36	NA	NA	YIO_63988	Watanabe J., 2018. Evolution, 72(12): 2632-2652.	259.4	Aquatic dive	Aquatic predator	Marine	61
Charadriiformes	Alcidae	Aethia_cristatella	Aethia_cristatella	NA	NA	NA	NA	36	NA	NA	YIO_64022	Watanabe J., 2018. Evolution, 72(12): 2632-2652.	259.4	Aquatic dive	Aquatic predator	Marine	61
Charadriiformes	Alcidae	Aethia_cristatella	Aethia_cristatella	52	NA	NA	NA	34	NA	NA	YIO_65101	Watanabe J., 2018. Evolution, 72(12): 2632-2652.	259.4	Aquatic dive	Aquatic predator	Marine	61
Charadriiformes	Alcidae	Brachyramphus_perdix	Brachyramphus_perdix	NA	NA	NA	NA	27.4	NA	NA	MVZ_125483	Watanabe J., 2018. Evolution, 72(12): 2632-2652.	220	Aquatic dive	Aquatic predator	Marine	78.8
Charadriiformes	Alcidae	Brachyramphus_perdix	Brachyramphus_perdix	53.2	41.9	NA	NA	25.7	42.5	18.5	UWBM_44405	Watanabe J., 2018. Evolution, 72(12): 2632-2652.	220	Aquatic dive	Aquatic predator	Marine	78.8
Charadriiformes	Alcidae	Brachyramphus_perdix	Brachyramphus_perdix	53.2	41.9	NA	28.2	26.1	41.8	18	UWBM_44434	Watanabe J., 2018. Evolution, 72(12): 2632-2652.	220	Aquatic dive	Aquatic predator	Marine	78.8
Charadriiformes	Alcidae	Brachyramphus_perdix	Brachyramphus_perdix	52.4	40.9	NA	28.2	26.3	41.1	17.8	UWBM_44435	Watanabe J., 2018. Evolution, 72(12): 2632-2652.	220	Aquatic dive	Aquatic predator	Marine	78.8
Charadriiformes	Alcidae	Brachyramphus_perdix	Brachyramphus_perdix	NA	NA	NA	NA	25	NA	NA	YIO_64028	Watanabe J., 2018. Evolution, 72(12): 2632-2652.	220	Aquatic dive	Aquatic predator	Marine	78.8
Charadriiformes	Alcidae	Brachyramphus_marmoratus	Brachyramphus_marmoratus	48.1	37	NA	26	24.1	40.8	17.5	MVZ_124875	Watanabe J., 2018. Evolution, 72(12): 2632-2652.	220	Aquatic dive	Aquatic predator	Marine	72.2
Charadriiformes	Alcidae	Brachyramphus_marmoratus	Brachyramphus_marmoratus	47.6	36.8	NA	25.5	24.3	40	16.6	MVZ_19042	Watanabe J., 2018. Evolution, 72(12): 2632-2652.	220	Aquatic dive	Aquatic predator	Marine	72.2
Charadriiformes	Alcidae	Brachyramphus_marmoratus	Brachyramphus_marmoratus	49.4	37.7	NA	25.9	24.4	41.4	17.2	MVZ_19043	Watanabe J., 2018. Evolution, 72(12): 2632-2652.	220	Aquatic dive	Aquatic predator	Marine	72.2
Charadriiformes	Alcidae	Brachyramphus_marmoratus	Brachyramphus_marmoratus	NA	NA	NA	NA	25.5	NA	NA	MVZ_27096	Watanabe J., 2018. Evolution, 72(12): 2632-2652.	220	Aquatic dive	Aquatic predator	Marine	72.2
Charadriiformes	Alcidae	Brachyramphus_marmoratus	Brachyramphus_marmoratus	48.2	37	NA	25.6	24.2	39.8	17.9	MVZ_41126	Watanabe J., 2018. Evolution, 72(12): 2632-2652.	220	Aquatic dive	Aquatic predator	Marine	72.2
Charadriiformes	Alcidae	Brachyramphus_marmoratus	Brachyramphus_marmoratus	49.5	38.8	NA	26.6	24.7	41.6	NA	MVZ_51384	Watanabe J., 2018. Evolution, 72(12): 2632-2652.	220	Aquatic dive	Aquatic predator	Marine	72.2
Charadriiformes	Alcidae	Brachyramphus_marmoratus	Brachyramphus_marmoratus	47.8	37.1	NA	25.5	24.4	40.5	17.5	MVZ_70637	Watanabe J., 2018. Evolution, 72(12): 2632-2652.	220	Aquatic dive	Aquatic predator	Marine	72.2
Charadriiformes	Alcidae	Brachyramphus_marmoratus	Brachyramphus_marmoratus	NA	NA	NA	NA	28.8	NA	NA	NMNSVP_358	Watanabe J., 2018. Evolution, 72(12): 2632-2652.	220	Aquatic dive	Aquatic predator	Marine	72.2
Charadriiformes	Alcidae	Brachyramphus_brevirostris	Brachyramphus_brevirostris	50.8	40.9	NA	27.5	25.1	41.9	16.9	MVZ_152792	Watanabe J., 2018. Evolution, 72(12): 2632-2652.	234	Aquatic dive	Aquatic predator	Marine	73.6
Charadriiformes	Alcidae	Cepphus_columba	Cepphus_columba	66.5	56.1	NA	38.4	41.1	67.4	34.6	MVZ_160710	Watanabe J., 2018. Evolution, 72(12): 2632-2652.	530	Aquatic dive	Aquatic predator	Marine	69.2
Charadriiformes	Alcidae	Cepphus_columba	Cepphus_columba	66.2	55.3	NA	36.3	40.1	68.4	35.5	MVZ_68343	Watanabe J., 2018. Evolution, 72(12): 2632-2652.	530	Aquatic dive	Aquatic predator	Marine	69.2
Charadriiformes	Alcidae	Cepphus_columba	Cepphus_columba	66.9	56.2	NA	38.8	41.3	68.1	36.8	MVZ_70636	Watanabe J., 2018. Evolution, 72(12): 2632-2652.	530	Aquatic dive	Aquatic predator	Marine	69.2
Charadriiformes	Alcidae	Cepphus_columba	Cepphus_columba	64.7	NA	NA	NA	NA	NA	NA	USNM_223728	Watanabe J., 2018. Evolution, 72(12): 2632-2652.	530	Aquatic dive	Aquatic predator	Marine	69.2
Charadriiformes	Alcidae	Cepphus_columba	Cepphus_columba	65.3	NA	NA	NA	NA	NA	NA	USNM_498420	Watanabe J., 2018. Evolution, 72(12): 2632-2652.	530	Aquatic dive	Aquatic predator	Marine	69.2
Charadriiformes	Alcidae	Cepphus_columba	Cepphus_columba	67.2	NA	NA	NA	NA	NA	NA	USNM_498422	Watanabe J., 2018. Evolution, 72(12): 2632-2652.	530	Aquatic dive	Aquatic predator	Marine	69.2
Charadriiformes	Alcidae	Cepphus_columba	Cepphus_columba	65.8	NA	NA	NA	NA	NA	NA	USNM_498423	Watanabe J., 2018. Evolution, 72(12): 2632-2652.	530	Aquatic dive	Aquatic predator	Marine	69.2
Charadriiformes	Alcidae	Cepphus_columba	Cepphus_columba	68.7	NA	NA	NA	NA	NA	NA	USNM_498424	Watanabe J., 2018. Evolution, 72(12): 2632-2652.	530	Aquatic dive	Aquatic predator	Marine	69.2
Charadriiformes	Alcidae	Cepphus_columba	Cepphus_columba	66.6	NA	NA	NA	NA	NA	NA	USNM_612988	Watanabe J., 2018. Evolution, 72(12): 2632-2652.	530	Aquatic dive	Aquatic predator	Marine	69.2
Charadriiformes	Alcidae	Cepphus_columba	Cepphus_columba	64.6	NA	NA	NA	NA	NA	NA	USNM_612989	Watanabe J., 2018. Evolution, 72(12): 2632-2652.	530	Aquatic dive	Aquatic predator	Marine	69.2
Charadriiformes	Alcidae	Cepphus_carbo	Cepphus_carbo	77.3	63.4	NA	42.6	45.7	78.6	39	HUMNH_60457	Watanabe J., 2018. Evolution, 72(12): 2632-2652.	490	Aquatic dive	Aquatic predator	Marine	81
Charadriiformes	Alcidae	Cepphus_carbo	Cepphus_carbo	75.5	61.9	NA	41.4	43	75.2	38	MVZ_119013	Watanabe J., 2018. Evolution, 72(12): 2632-2652.	490	Aquatic dive	Aquatic predator	Marine	81
Charadriiformes	Alcidae	Cepphus_carbo	Cepphus_carbo	74.5	NA	NA	NA	NA	NA	NA	USNM_347755	Watanabe J., 2018. Evolution, 72(12): 2632-2652.	490	Aquatic dive	Aquatic predator	Marine	81
Charadriiformes	Alcidae	Cepphus_carbo	Cepphus_carbo	78.3	NA	NA	NA	NA	NA	NA	USNM_347756	Watanabe J., 2018. Evolution, 72(12): 2632-2652.	490	Aquatic dive	Aquatic predator	Marine	81
Charadriiformes	Alcidae	Cepphus_carbo	Cepphus_carbo	72.8	NA	NA	NA	NA	NA	NA	USNM_347757	Watanabe J., 2018. Evolution, 72(12): 2632-2652.	490	Aquatic dive	Aquatic predator	Marine	81
Charadriiformes	Alcidae	Cepphus_carbo	Cepphus_carbo	73.8	NA	NA	NA	NA	NA	NA	UWBM_43349	Watanabe J., 2018. Evolution, 72(12): 2632-2652.	490	Aquatic dive	Aquatic predator	Marine	81
Charadriiformes	Alcidae	Cepphus_carbo	Cepphus_carbo	74.7	NA	NA	NA	NA	NA	NA	UWBM_43842	Watanabe J., 2018. Evolution, 72(12): 2632-2652.	490	Aquatic dive	Aquatic predator	Marine	81
Charadriiformes	Alcidae	Cepphus_carbo	Cepphus_carbo	74	NA	NA	NA	NA	NA	NA	UWBM_43843	Watanabe J., 2018. Evolution, 72(12): 2632-2652.	490	Aquatic dive	Aquatic predator	Marine	81
Charadriiformes	Alcidae	Cepphus_carbo	Cepphus_carbo	74.1	NA	NA	NA	NA	NA	NA	UWBM_43844	Watanabe J., 2018. Evolution, 72(12): 2632-2652.	490	Aquatic dive	Aquatic predator	Marine	81
Charadriiformes	Alcidae	Cepphus_carbo	Cepphus_carbo	73.4	NA	NA	NA	NA	NA	NA	UWBM_43845	Watanabe J., 2018. Evolution, 72(12): 2632-2652.	490	Aquatic dive	Aquatic predator	Marine	81
Charadriiformes	Alcidae	Cepphus_carbo	Cepphus_carbo	74	NA	NA	NA	NA	NA	NA	UWBM_43859	Watanabe J., 2018. Evolution, 72(12): 2632-2652.	490	Aquatic dive	Aquatic predator	Marine	81
Charadriiformes	Alcidae	Cepphus_carbo	Cepphus_carbo	74.7	NA	NA	NA	NA	NA	NA	UWBM_43860	Watanabe J., 2018. Evolution, 72(12): 2632-2652.	490	Aquatic dive	Aquatic predator	Marine	81
Charadriiformes	Alcidae	Cepphus_carbo	Cepphus_carbo	NA	NA	NA	NA	43.9	NA	NA	YIO_63725	Watanabe J., 2018. Evolution, 72(12): 2632-2652.	490	Aquatic dive	Aquatic predator	Marine	81
Charadriiformes	Alcidae	Cepphus_grylle	Cepphus_grylle	59.8	NA	NA	NA	NA	NA	NA	USNM_16776	Watanabe J., 2018. Evolution, 72(12): 2632-2652.	378	Aquatic dive	Aquatic predator	Marine	66.5
Charadriiformes	Alcidae	Cepphus_grylle	Cepphus_grylle	58.5	NA	NA	NA	NA	NA	NA	USNM_18072	Watanabe J., 2018. Evolution, 72(12): 2632-2652.	378	Aquatic dive	Aquatic predator	Marine	66.5
Charadriiformes	Alcidae	Cepphus_grylle	Cepphus_grylle	57.8	NA	NA	NA	NA	NA	NA	USNM_18073	Watanabe J., 2018. Evolution, 72(12): 2632-2652.	378	Aquatic dive	Aquatic predator	Marine	66.5
Charadriiformes	Alcidae	Cepphus_grylle	Cepphus_grylle	62	NA	NA	NA	NA	NA	NA	USNM_225763	Watanabe J., 2018. Evolution, 72(12): 2632-2652.	378	Aquatic dive	Aquatic predator	Marine	66.5
Charadriiformes	Alcidae	Cepphus_grylle	Cepphus_grylle	60.3	NA	NA	NA	NA	NA	NA	USNM_292349	Watanabe J., 2018. Evolution, 72(12): 2632-2652.	378	Aquatic dive	Aquatic predator	Marine	66.5
Charadriiformes	Alcidae	Cepphus_grylle	Cepphus_grylle	59.5	NA	NA	NA	NA	NA	NA	USNM_321491	Watanabe J., 2018. Evolution, 72(12): 2632-2652.	378	Aquatic dive	Aquatic predator	Marine	66.5
Charadriiformes	Alcidae	Cepphus_grylle	Cepphus_grylle	60.4	NA	NA	NA	NA	NA	NA	USNM_344752	Watanabe J., 2018. Evolution, 72(12): 2632-2652.	378	Aquatic dive	Aquatic predator	Marine	66.5
Charadriiformes	Alcidae	Cepphus_grylle	Cepphus_grylle	57.9	NA	NA	NA	NA	NA	NA	USNM_344753	Watanabe J., 2018. Evolution, 72(12): 2632-2652.	378	Aquatic dive	Aquatic predator	Marine	66.5
Charadriiformes	Alcidae	Cepphus_grylle	Cepphus_grylle	62.3	NA	NA	NA	NA	NA	NA	USNM_344754	Watanabe J., 2018. Evolution, 72(12): 2632-2652.	378	Aquatic dive	Aquatic predator	Marine	66.5
Charadriiformes	Alcidae	Cepphus_grylle	Cepphus_grylle	58.8	NA	NA	NA	NA	NA	NA	USNM_344755	Watanabe J., 2018. Evolution, 72(12): 2632-2652.	378	Aquatic dive	Aquatic predator	Marine	66.5
Charadriiformes	Alcidae	Cepphus_grylle	Cepphus_grylle	59.9	NA	NA	NA	NA	NA	NA	USNM_344756	Watanabe J., 2018. Evolution, 72(12): 2632-2652.	378	Aquatic dive	Aquatic predator	Marine	66.5
Charadriiformes	Alcidae	Cepphus_grylle	Cepphus_grylle	60.8	NA	NA	NA	NA	NA	NA	USNM_344757	Watanabe J., 2018. Evolution, 72(12): 2632-2652.	378	Aquatic dive	Aquatic predator	Marine	66.5
Charadriiformes	Alcidae	Cepphus_grylle	Cepphus_grylle	60.3	NA	NA	NA	NA	NA	NA	USNM_344758	Watanabe J., 2018. Evolution, 72(12): 2632-2652.	378	Aquatic dive	Aquatic predator	Marine	66.5
Charadriiformes	Alcidae	Cepphus_grylle	Cepphus_grylle	59.2	NA	NA	NA	NA	NA	NA	USNM_344759	Watanabe J., 2018. Evolution, 72(12): 2632-2652.	378	Aquatic dive	Aquatic predator	Marine	66.5
Charadriiformes	Alcidae	Cepphus_grylle	Cepphus_grylle	59.3	NA	NA	NA	NA	NA	NA	USNM_344760	Watanabe J., 2018. Evolution, 72(12): 2632-2652.	378	Aquatic dive	Aquatic predator	Marine	66.5
Charadriiformes	Alcidae	Cepphus_grylle	Cepphus_grylle	59.8	NA	NA	NA	NA	NA	NA	USNM_344761	Watanabe J., 2018. Evolution, 72(12): 2632-2652.	378	Aquatic dive	Aquatic predator	Marine	66.5
Charadriiformes	Alcidae	Cepphus_grylle	Cepphus_grylle	60.6	NA	NA	NA	NA	NA	NA	USNM_347071	Watanabe J., 2018. Evolution, 72(12): 2632-2652.	378	Aquatic dive	Aquatic predator	Marine	66.5
Charadriiformes	Alcidae	Cepphus_grylle	Cepphus_grylle	60.3	NA	NA	NA	NA	NA	NA	USNM_347265	Watanabe J., 2018. Evolution, 72(12): 2632-2652.	378	Aquatic dive	Aquatic predator	Marine	66.5
Charadriiformes	Alcidae	Cepphus_grylle	Cepphus_grylle	58.3	NA	NA	NA	NA	NA	NA	USNM_491647	Watanabe J., 2018. Evolution, 72(12): 2632-2652.	378	Aquatic dive	Aquatic predator	Marine	66.5
Charadriiformes	Alcidae	Cepphus_grylle	Cepphus_grylle	60.4	NA	NA	NA	NA	NA	NA	USNM_491648	Watanabe J., 2018. Evolution, 72(12): 2632-2652.	378	Aquatic dive	Aquatic predator	Marine	66.5
Charadriiformes	Alcidae	Cepphus_grylle	Cepphus_grylle	65.3	NA	NA	NA	NA	NA	NA	USNM_612213	Watanabe J., 2018. Evolution, 72(12): 2632-2652.	378	Aquatic dive	Aquatic predator	Marine	66.5
Charadriiformes	Alcidae	Cepphus_grylle	Cepphus_grylle	65	NA	NA	NA	NA	NA	NA	USNM_612214	Watanabe J., 2018. Evolution, 72(12): 2632-2652.	378	Aquatic dive	Aquatic predator	Marine	66.5
Charadriiformes	Alcidae	Cepphus_grylle	Cepphus_grylle	57.7	49.8	NA	32.9	34.8	59	30.4	UWBM_78969	Watanabe J., 2018. Evolution, 72(12): 2632-2652.	378	Aquatic dive	Aquatic predator	Marine	66.5
Charadriiformes	Alcidae	Synthliboramphus_antiquus	Synthliboramphus_antiquus	49.3	38.8	NA	27.6	25.1	46.3	27	HUMNH_60397	Watanabe J., 2018. Evolution, 72(12): 2632-2652.	217.7	Aquatic dive	Aquatic predator	Marine	70.2
Charadriiformes	Alcidae	Synthliboramphus_antiquus	Synthliboramphus_antiquus	49.5	37.6	NA	27	25.8	45.7	26.9	HUMNH_60398	Watanabe J., 2018. Evolution, 72(12): 2632-2652.	217.7	Aquatic dive	Aquatic predator	Marine	70.2
Charadriiformes	Alcidae	Synthliboramphus_antiquus	Synthliboramphus_antiquus	50.8	39.1	NA	28	25.6	46	27.2	HUMNH_60399	Watanabe J., 2018. Evolution, 72(12): 2632-2652.	217.7	Aquatic dive	Aquatic predator	Marine	70.2
Charadriiformes	Alcidae	Synthliboramphus_antiquus	Synthliboramphus_antiquus	50.3	39	NA	27.9	26.4	46.9	27.2	HUMNH_60400	Watanabe J., 2018. Evolution, 72(12): 2632-2652.	217.7	Aquatic dive	Aquatic predator	Marine	70.2
Charadriiformes	Alcidae	Synthliboramphus_antiquus	Synthliboramphus_antiquus	51.3	39.3	NA	27.9	27	47.8	26.8	HUMNH_60401	Watanabe J., 2018. Evolution, 72(12): 2632-2652.	217.7	Aquatic dive	Aquatic predator	Marine	70.2
Charadriiformes	Alcidae	Synthliboramphus_antiquus	Synthliboramphus_antiquus	49.4	39.1	NA	27.8	26.1	47.2	27.9	MVZ_123166	Watanabe J., 2018. Evolution, 72(12): 2632-2652.	217.7	Aquatic dive	Aquatic predator	Marine	70.2
Charadriiformes	Alcidae	Synthliboramphus_antiquus	Synthliboramphus_antiquus	48.5	37.4	NA	26.8	25.5	46.1	27.1	MVZ_123167	Watanabe J., 2018. Evolution, 72(12): 2632-2652.	217.7	Aquatic dive	Aquatic predator	Marine	70.2
Charadriiformes	Alcidae	Synthliboramphus_antiquus	Synthliboramphus_antiquus	50.7	39.4	NA	27.8	26.1	45.5	27	MVZ_123168	Watanabe J., 2018. Evolution, 72(12): 2632-2652.	217.7	Aquatic dive	Aquatic predator	Marine	70.2
Charadriiformes	Alcidae	Synthliboramphus_antiquus	Synthliboramphus_antiquus	51.7	39.6	NA	28.1	25.8	48.1	27.6	MVZ_126464	Watanabe J., 2018. Evolution, 72(12): 2632-2652.	217.7	Aquatic dive	Aquatic predator	Marine	70.2
Charadriiformes	Alcidae	Synthliboramphus_antiquus	Synthliboramphus_antiquus	52.2	40.4	NA	29.2	27.1	48	28.5	MVZ_128734	Watanabe J., 2018. Evolution, 72(12): 2632-2652.	217.7	Aquatic dive	Aquatic predator	Marine	70.2
Charadriiformes	Alcidae	Synthliboramphus_antiquus	Synthliboramphus_antiquus	48.5	38.1	NA	26.3	26.1	46.2	27.2	MVZ_19044	Watanabe J., 2018. Evolution, 72(12): 2632-2652.	217.7	Aquatic dive	Aquatic predator	Marine	70.2
Charadriiformes	Alcidae	Synthliboramphus_antiquus	Synthliboramphus_antiquus	50.4	38.9	NA	27.2	26.5	47.3	27.4	MVZ_19045	Watanabe J., 2018. Evolution, 72(12): 2632-2652.	217.7	Aquatic dive	Aquatic predator	Marine	70.2
Charadriiformes	Alcidae	Synthliboramphus_antiquus	Synthliboramphus_antiquus	50	38.5	NA	27.9	26.1	46.7	27	MVZ_62755	Watanabe J., 2018. Evolution, 72(12): 2632-2652.	217.7	Aquatic dive	Aquatic predator	Marine	70.2
Charadriiformes	Alcidae	Synthliboramphus_antiquus	Synthliboramphus_antiquus	48.8	38.2	NA	27.5	25.5	45.3	26.3	MVZ_66972	Watanabe J., 2018. Evolution, 72(12): 2632-2652.	217.7	Aquatic dive	Aquatic predator	Marine	70.2
Charadriiformes	Alcidae	Synthliboramphus_antiquus	Synthliboramphus_antiquus	50.6	39.3	NA	27.4	25.9	47.5	26.7	MVZ_70638	Watanabe J., 2018. Evolution, 72(12): 2632-2652.	217.7	Aquatic dive	Aquatic predator	Marine	70.2
Charadriiformes	Alcidae	Synthliboramphus_antiquus	Synthliboramphus_antiquus	49.3	38.9	NA	28.3	25.8	45.1	26.7	MVZ_70639	Watanabe J., 2018. Evolution, 72(12): 2632-2652.	217.7	Aquatic dive	Aquatic predator	Marine	70.2
Charadriiformes	Alcidae	Synthliboramphus_antiquus	Synthliboramphus_antiquus	48.2	37.5	NA	26.1	25.3	44	25.8	MVZ_71104	Watanabe J., 2018. Evolution, 72(12): 2632-2652.	217.7	Aquatic dive	Aquatic predator	Marine	70.2
Charadriiformes	Alcidae	Synthliboramphus_antiquus	Synthliboramphus_antiquus	53.1	39.9	NA	28.6	27.2	47.4	28.1	MVZ_89695	Watanabe J., 2018. Evolution, 72(12): 2632-2652.	217.7	Aquatic dive	Aquatic predator	Marine	70.2
Charadriiformes	Alcidae	Synthliboramphus_antiquus	Synthliboramphus_antiquus	51.1	39.4	NA	28.1	27	47.5	28.1	NMNSAS_1150	Watanabe J., 2018. Evolution, 72(12): 2632-2652.	217.7	Aquatic dive	Aquatic predator	Marine	70.2
Charadriiformes	Alcidae	Synthliboramphus_antiquus	Synthliboramphus_antiquus	51.9	NA	NA	NA	27.8	48.7	28.5	NMNSAS_67	Watanabe J., 2018. Evolution, 72(12): 2632-2652.	217.7	Aquatic dive	Aquatic predator	Marine	70.2
Charadriiformes	Alcidae	Synthliboramphus_antiquus	Synthliboramphus_antiquus	NA	38.8	NA	NA	NA	NA	NA	NMNSVP_427	Watanabe J., 2018. Evolution, 72(12): 2632-2652.	217.7	Aquatic dive	Aquatic predator	Marine	70.2
Charadriiformes	Alcidae	Synthliboramphus_antiquus	Synthliboramphus_antiquus	50.8	38.9	NA	28.4	NA	NA	NA	NMNSVP_428	Watanabe J., 2018. Evolution, 72(12): 2632-2652.	217.7	Aquatic dive	Aquatic predator	Marine	70.2
Charadriiformes	Alcidae	Synthliboramphus_antiquus	Synthliboramphus_antiquus	NA	NA	NA	NA	27	48.2	28.2	NMNSVP_428	Watanabe J., 2018. Evolution, 72(12): 2632-2652.	217.7	Aquatic dive	Aquatic predator	Marine	70.2
Charadriiformes	Alcidae	Synthliboramphus_antiquus	Synthliboramphus_antiquus	48.7	37.4	NA	26.5	25.5	45.6	27	NMNSVP_564	Watanabe J., 2018. Evolution, 72(12): 2632-2652.	217.7	Aquatic dive	Aquatic predator	Marine	70.2
Charadriiformes	Alcidae	Synthliboramphus_antiquus	Synthliboramphus_antiquus	48.4	38.9	NA	26.8	NA	NA	NA	NMNSVP_60	Watanabe J., 2018. Evolution, 72(12): 2632-2652.	217.7	Aquatic dive	Aquatic predator	Marine	70.2
Charadriiformes	Alcidae	Synthliboramphus_antiquus	Synthliboramphus_antiquus	50.4	NA	NA	NA	NA	NA	NA	UWBM_38779	Watanabe J., 2018. Evolution, 72(12): 2632-2652.	217.7	Aquatic dive	Aquatic predator	Marine	70.2
Charadriiformes	Alcidae	Synthliboramphus_antiquus	Synthliboramphus_antiquus	51.2	NA	NA	NA	NA	NA	NA	UWBM_39594	Watanabe J., 2018. Evolution, 72(12): 2632-2652.	217.7	Aquatic dive	Aquatic predator	Marine	70.2
Charadriiformes	Alcidae	Synthliboramphus_antiquus	Synthliboramphus_antiquus	51.5	NA	NA	NA	NA	NA	NA	UWBM_43338	Watanabe J., 2018. Evolution, 72(12): 2632-2652.	217.7	Aquatic dive	Aquatic predator	Marine	70.2
Charadriiformes	Alcidae	Synthliboramphus_antiquus	Synthliboramphus_antiquus	51.5	NA	NA	NA	NA	NA	NA	UWBM_43339	Watanabe J., 2018. Evolution, 72(12): 2632-2652.	217.7	Aquatic dive	Aquatic predator	Marine	70.2
Charadriiformes	Alcidae	Synthliboramphus_antiquus	Synthliboramphus_antiquus	NA	NA	NA	NA	27.1	NA	NA	YIO_12622	Watanabe J., 2018. Evolution, 72(12): 2632-2652.	217.7	Aquatic dive	Aquatic predator	Marine	70.2
Charadriiformes	Alcidae	Synthliboramphus_antiquus	Synthliboramphus_antiquus	NA	NA	NA	NA	27.4	NA	NA	YIO_62590	Watanabe J., 2018. Evolution, 72(12): 2632-2652.	217.7	Aquatic dive	Aquatic predator	Marine	70.2
Charadriiformes	Alcidae	Synthliboramphus_antiquus	Synthliboramphus_antiquus	NA	NA	NA	NA	26	NA	NA	YIO_62660	Watanabe J., 2018. Evolution, 72(12): 2632-2652.	217.7	Aquatic dive	Aquatic predator	Marine	70.2
Charadriiformes	Alcidae	Synthliboramphus_antiquus	Synthliboramphus_antiquus	NA	NA	NA	NA	25.6	NA	NA	YIO_63903	Watanabe J., 2018. Evolution, 72(12): 2632-2652.	217.7	Aquatic dive	Aquatic predator	Marine	70.2
Charadriiformes	Alcidae	Synthliboramphus_antiquus	Synthliboramphus_antiquus	NA	NA	NA	NA	25.3	NA	NA	YIO_64516	Watanabe J., 2018. Evolution, 72(12): 2632-2652.	217.7	Aquatic dive	Aquatic predator	Marine	70.2
Charadriiformes	Alcidae	Synthliboramphus_antiquus	Synthliboramphus_antiquus	50.5	39.5	NA	28.2	27.2	47.1	27.6	YIO_64931	Watanabe J., 2018. Evolution, 72(12): 2632-2652.	217.7	Aquatic dive	Aquatic predator	Marine	70.2
Charadriiformes	Alcidae	Synthliboramphus_antiquus	Synthliboramphus_antiquus	NA	NA	NA	NA	26.5	NA	NA	YIO_65084	Watanabe J., 2018. Evolution, 72(12): 2632-2652.	217.7	Aquatic dive	Aquatic predator	Marine	70.2
Charadriiformes	Alcidae	Synthliboramphus_antiquus	Synthliboramphus_antiquus	51.6	40.2	NA	28.1	27	48	27.8	YIO_70601	Watanabe J., 2018. Evolution, 72(12): 2632-2652.	217.7	Aquatic dive	Aquatic predator	Marine	70.2
Charadriiformes	Alcidae	Synthliboramphus_wumizusume	Synthliboramphus_wumizusume	45.6	NA	NA	NA	NA	NA	NA	AMB_BR-40	Watanabe J., 2018. Evolution, 72(12): 2632-2652.	198	Aquatic dive	Aquatic predator	Marine	59.5
Charadriiformes	Alcidae	Synthliboramphus_wumizusume	Synthliboramphus_wumizusume	44.8	NA	NA	NA	NA	NA	NA	AMB_BR-41	Watanabe J., 2018. Evolution, 72(12): 2632-2652.	198	Aquatic dive	Aquatic predator	Marine	59.5
Charadriiformes	Alcidae	Synthliboramphus_wumizusume	Synthliboramphus_wumizusume	48.8	NA	NA	NA	NA	NA	NA	AMB_BR-42	Watanabe J., 2018. Evolution, 72(12): 2632-2652.	198	Aquatic dive	Aquatic predator	Marine	59.5
Charadriiformes	Alcidae	Synthliboramphus_wumizusume	Synthliboramphus_wumizusume	46.4	NA	NA	NA	NA	NA	NA	AMB_BR-43	Watanabe J., 2018. Evolution, 72(12): 2632-2652.	198	Aquatic dive	Aquatic predator	Marine	59.5
Charadriiformes	Alcidae	Synthliboramphus_wumizusume	Synthliboramphus_wumizusume	46.9	NA	NA	NA	NA	NA	NA	AMB_BR-44	Watanabe J., 2018. Evolution, 72(12): 2632-2652.	198	Aquatic dive	Aquatic predator	Marine	59.5
Charadriiformes	Alcidae	Synthliboramphus_wumizusume	Synthliboramphus_wumizusume	46.5	NA	NA	NA	NA	NA	NA	AMB_BR-45	Watanabe J., 2018. Evolution, 72(12): 2632-2652.	198	Aquatic dive	Aquatic predator	Marine	59.5
Charadriiformes	Alcidae	Synthliboramphus_wumizusume	Synthliboramphus_wumizusume	46.6	NA	NA	NA	NA	NA	NA	AMB_BR-46	Watanabe J., 2018. Evolution, 72(12): 2632-2652.	198	Aquatic dive	Aquatic predator	Marine	59.5
Charadriiformes	Alcidae	Synthliboramphus_wumizusume	Synthliboramphus_wumizusume	45.7	NA	NA	NA	NA	NA	NA	AMB_BR-47	Watanabe J., 2018. Evolution, 72(12): 2632-2652.	198	Aquatic dive	Aquatic predator	Marine	59.5
Charadriiformes	Alcidae	Synthliboramphus_wumizusume	Synthliboramphus_wumizusume	47.1	NA	NA	NA	NA	NA	NA	AMB_BR-48	Watanabe J., 2018. Evolution, 72(12): 2632-2652.	198	Aquatic dive	Aquatic predator	Marine	59.5
Charadriiformes	Alcidae	Synthliboramphus_wumizusume	Synthliboramphus_wumizusume	46.8	NA	NA	NA	NA	NA	NA	AMB_BR-49	Watanabe J., 2018. Evolution, 72(12): 2632-2652.	198	Aquatic dive	Aquatic predator	Marine	59.5
Charadriiformes	Alcidae	Synthliboramphus_wumizusume	Synthliboramphus_wumizusume	47.6	NA	NA	NA	NA	NA	NA	AMB_BR-50	Watanabe J., 2018. Evolution, 72(12): 2632-2652.	198	Aquatic dive	Aquatic predator	Marine	59.5
Charadriiformes	Alcidae	Synthliboramphus_wumizusume	Synthliboramphus_wumizusume	47.4	NA	NA	NA	NA	NA	NA	AMB_BR-68	Watanabe J., 2018. Evolution, 72(12): 2632-2652.	198	Aquatic dive	Aquatic predator	Marine	59.5
Charadriiformes	Alcidae	Synthliboramphus_wumizusume	Synthliboramphus_wumizusume	45.5	NA	NA	NA	NA	NA	NA	AMB_BR-69	Watanabe J., 2018. Evolution, 72(12): 2632-2652.	198	Aquatic dive	Aquatic predator	Marine	59.5
Charadriiformes	Alcidae	Synthliboramphus_wumizusume	Synthliboramphus_wumizusume	48	NA	NA	NA	NA	NA	NA	AMB_BR-70	Watanabe J., 2018. Evolution, 72(12): 2632-2652.	198	Aquatic dive	Aquatic predator	Marine	59.5
Charadriiformes	Alcidae	Synthliboramphus_wumizusume	Synthliboramphus_wumizusume	47	NA	NA	NA	NA	NA	NA	AMB_HK-10	Watanabe J., 2018. Evolution, 72(12): 2632-2652.	198	Aquatic dive	Aquatic predator	Marine	59.5
Charadriiformes	Alcidae	Synthliboramphus_wumizusume	Synthliboramphus_wumizusume	47.6	NA	NA	NA	NA	NA	NA	AMB_HK-27	Watanabe J., 2018. Evolution, 72(12): 2632-2652.	198	Aquatic dive	Aquatic predator	Marine	59.5
Charadriiformes	Alcidae	Synthliboramphus_wumizusume	Synthliboramphus_wumizusume	47.9	NA	NA	NA	NA	NA	NA	AMB_HK-28	Watanabe J., 2018. Evolution, 72(12): 2632-2652.	198	Aquatic dive	Aquatic predator	Marine	59.5
Charadriiformes	Alcidae	Synthliboramphus_wumizusume	Synthliboramphus_wumizusume	46.3	NA	NA	NA	NA	NA	NA	AMB_HK-29	Watanabe J., 2018. Evolution, 72(12): 2632-2652.	198	Aquatic dive	Aquatic predator	Marine	59.5
Charadriiformes	Alcidae	Synthliboramphus_wumizusume	Synthliboramphus_wumizusume	47.1	NA	NA	NA	NA	NA	NA	AMB_HK-30	Watanabe J., 2018. Evolution, 72(12): 2632-2652.	198	Aquatic dive	Aquatic predator	Marine	59.5
Charadriiformes	Alcidae	Synthliboramphus_wumizusume	Synthliboramphus_wumizusume	47	NA	NA	NA	NA	NA	NA	AMB_HK-31	Watanabe J., 2018. Evolution, 72(12): 2632-2652.	198	Aquatic dive	Aquatic predator	Marine	59.5
Charadriiformes	Alcidae	Synthliboramphus_wumizusume	Synthliboramphus_wumizusume	49	NA	NA	NA	NA	NA	NA	AMB_HK-32	Watanabe J., 2018. Evolution, 72(12): 2632-2652.	198	Aquatic dive	Aquatic predator	Marine	59.5
Charadriiformes	Alcidae	Synthliboramphus_wumizusume	Synthliboramphus_wumizusume	49.2	NA	NA	NA	NA	NA	NA	AMB_HK-34	Watanabe J., 2018. Evolution, 72(12): 2632-2652.	198	Aquatic dive	Aquatic predator	Marine	59.5
Charadriiformes	Alcidae	Synthliboramphus_wumizusume	Synthliboramphus_wumizusume	46.7	NA	NA	NA	NA	NA	NA	AMB_HK-35	Watanabe J., 2018. Evolution, 72(12): 2632-2652.	198	Aquatic dive	Aquatic predator	Marine	59.5
Charadriiformes	Alcidae	Synthliboramphus_wumizusume	Synthliboramphus_wumizusume	47.2	NA	NA	NA	NA	NA	NA	AMB_HK-36	Watanabe J., 2018. Evolution, 72(12): 2632-2652.	198	Aquatic dive	Aquatic predator	Marine	59.5
Charadriiformes	Alcidae	Synthliboramphus_wumizusume	Synthliboramphus_wumizusume	50.2	36.4	NA	26	NA	NA	NA	AMB_HK-37	Watanabe J., 2018. Evolution, 72(12): 2632-2652.	198	Aquatic dive	Aquatic predator	Marine	59.5
Charadriiformes	Alcidae	Synthliboramphus_wumizusume	Synthliboramphus_wumizusume	47.4	NA	NA	NA	NA	NA	NA	AMB_HK-38	Watanabe J., 2018. Evolution, 72(12): 2632-2652.	198	Aquatic dive	Aquatic predator	Marine	59.5
Charadriiformes	Alcidae	Synthliboramphus_wumizusume	Synthliboramphus_wumizusume	46.4	NA	NA	NA	NA	NA	NA	AMB_HK-39	Watanabe J., 2018. Evolution, 72(12): 2632-2652.	198	Aquatic dive	Aquatic predator	Marine	59.5
Charadriiformes	Alcidae	Synthliboramphus_wumizusume	Synthliboramphus_wumizusume	46.3	36.1	NA	NA	NA	NA	NA	AMB_HK-40	Watanabe J., 2018. Evolution, 72(12): 2632-2652.	198	Aquatic dive	Aquatic predator	Marine	59.5
Charadriiformes	Alcidae	Synthliboramphus_wumizusume	Synthliboramphus_wumizusume	45.3	NA	NA	NA	NA	NA	NA	AMB_HK-43	Watanabe J., 2018. Evolution, 72(12): 2632-2652.	198	Aquatic dive	Aquatic predator	Marine	59.5
Charadriiformes	Alcidae	Synthliboramphus_wumizusume	Synthliboramphus_wumizusume	46.5	35.5	NA	25.5	NA	NA	NA	AMB_HK-44	Watanabe J., 2018. Evolution, 72(12): 2632-2652.	198	Aquatic dive	Aquatic predator	Marine	59.5
Charadriiformes	Alcidae	Synthliboramphus_wumizusume	Synthliboramphus_wumizusume	48	37.4	NA	NA	NA	NA	NA	AMB_HK-45	Watanabe J., 2018. Evolution, 72(12): 2632-2652.	198	Aquatic dive	Aquatic predator	Marine	59.5
Charadriiformes	Alcidae	Synthliboramphus_wumizusume	Synthliboramphus_wumizusume	47	NA	NA	NA	NA	NA	NA	AMB_HK-46	Watanabe J., 2018. Evolution, 72(12): 2632-2652.	198	Aquatic dive	Aquatic predator	Marine	59.5
Charadriiformes	Alcidae	Synthliboramphus_wumizusume	Synthliboramphus_wumizusume	48.3	NA	NA	NA	NA	NA	NA	AMB_HK-47	Watanabe J., 2018. Evolution, 72(12): 2632-2652.	198	Aquatic dive	Aquatic predator	Marine	59.5
Charadriiformes	Alcidae	Synthliboramphus_wumizusume	Synthliboramphus_wumizusume	47.1	NA	NA	NA	NA	NA	NA	AMB_HK-48	Watanabe J., 2018. Evolution, 72(12): 2632-2652.	198	Aquatic dive	Aquatic predator	Marine	59.5
Charadriiformes	Alcidae	Synthliboramphus_wumizusume	Synthliboramphus_wumizusume	47.4	NA	NA	NA	NA	NA	NA	AMB_HK-49	Watanabe J., 2018. Evolution, 72(12): 2632-2652.	198	Aquatic dive	Aquatic predator	Marine	59.5
Charadriiformes	Alcidae	Synthliboramphus_wumizusume	Synthliboramphus_wumizusume	46.5	NA	NA	NA	NA	NA	NA	AMB_HK-50	Watanabe J., 2018. Evolution, 72(12): 2632-2652.	198	Aquatic dive	Aquatic predator	Marine	59.5
Charadriiformes	Alcidae	Synthliboramphus_wumizusume	Synthliboramphus_wumizusume	NA	NA	NA	NA	24.4	44.5	NA	AMB_HK-53	Watanabe J., 2018. Evolution, 72(12): 2632-2652.	198	Aquatic dive	Aquatic predator	Marine	59.5
Charadriiformes	Alcidae	Synthliboramphus_wumizusume	Synthliboramphus_wumizusume	NA	NA	NA	NA	24.8	NA	NA	AMB_HK-54	Watanabe J., 2018. Evolution, 72(12): 2632-2652.	198	Aquatic dive	Aquatic predator	Marine	59.5
Charadriiformes	Alcidae	Synthliboramphus_wumizusume	Synthliboramphus_wumizusume	46	35	NA	NA	NA	NA	NA	AMB_KY-1	Watanabe J., 2018. Evolution, 72(12): 2632-2652.	198	Aquatic dive	Aquatic predator	Marine	59.5
Charadriiformes	Alcidae	Synthliboramphus_wumizusume	Synthliboramphus_wumizusume	47.5	NA	NA	NA	NA	NA	NA	AMB_KY-2	Watanabe J., 2018. Evolution, 72(12): 2632-2652.	198	Aquatic dive	Aquatic predator	Marine	59.5
Charadriiformes	Alcidae	Synthliboramphus_wumizusume	Synthliboramphus_wumizusume	48.1	NA	NA	NA	NA	NA	NA	AMB_MM-2	Watanabe J., 2018. Evolution, 72(12): 2632-2652.	198	Aquatic dive	Aquatic predator	Marine	59.5
Charadriiformes	Alcidae	Synthliboramphus_wumizusume	Synthliboramphus_wumizusume	46.9	NA	NA	NA	NA	NA	NA	AMB_MM-3	Watanabe J., 2018. Evolution, 72(12): 2632-2652.	198	Aquatic dive	Aquatic predator	Marine	59.5
Charadriiformes	Alcidae	Synthliboramphus_wumizusume	Synthliboramphus_wumizusume	47.5	NA	NA	NA	NA	NA	NA	AMB_MM-4	Watanabe J., 2018. Evolution, 72(12): 2632-2652.	198	Aquatic dive	Aquatic predator	Marine	59.5
Charadriiformes	Alcidae	Synthliboramphus_wumizusume	Synthliboramphus_wumizusume	43.5	NA	NA	NA	NA	NA	NA	AMB_NB-01	Watanabe J., 2018. Evolution, 72(12): 2632-2652.	198	Aquatic dive	Aquatic predator	Marine	59.5
Charadriiformes	Alcidae	Synthliboramphus_wumizusume	Synthliboramphus_wumizusume	46.2	NA	NA	NA	NA	NA	NA	AMB_NB-02	Watanabe J., 2018. Evolution, 72(12): 2632-2652.	198	Aquatic dive	Aquatic predator	Marine	59.5
Charadriiformes	Alcidae	Synthliboramphus_wumizusume	Synthliboramphus_wumizusume	47.9	NA	NA	NA	NA	NA	NA	AMB_NB-03	Watanabe J., 2018. Evolution, 72(12): 2632-2652.	198	Aquatic dive	Aquatic predator	Marine	59.5
Charadriiformes	Alcidae	Synthliboramphus_wumizusume	Synthliboramphus_wumizusume	48.3	NA	NA	NA	NA	NA	NA	AMB_NB-04	Watanabe J., 2018. Evolution, 72(12): 2632-2652.	198	Aquatic dive	Aquatic predator	Marine	59.5
Charadriiformes	Alcidae	Synthliboramphus_wumizusume	Synthliboramphus_wumizusume	49.4	NA	NA	NA	NA	NA	NA	AMB_NB-32	Watanabe J., 2018. Evolution, 72(12): 2632-2652.	198	Aquatic dive	Aquatic predator	Marine	59.5
Charadriiformes	Alcidae	Synthliboramphus_wumizusume	Synthliboramphus_wumizusume	NA	NA	NA	NA	25.6	NA	NA	AMB_NB-33	Watanabe J., 2018. Evolution, 72(12): 2632-2652.	198	Aquatic dive	Aquatic predator	Marine	59.5
Charadriiformes	Alcidae	Synthliboramphus_wumizusume	Synthliboramphus_wumizusume	44.1	NA	NA	NA	22.6	41	NA	AMB_SK-01	Watanabe J., 2018. Evolution, 72(12): 2632-2652.	198	Aquatic dive	Aquatic predator	Marine	59.5
Charadriiformes	Alcidae	Synthliboramphus_wumizusume	Synthliboramphus_wumizusume	46.2	NA	NA	NA	NA	NA	NA	AMB_SK-02	Watanabe J., 2018. Evolution, 72(12): 2632-2652.	198	Aquatic dive	Aquatic predator	Marine	59.5
Charadriiformes	Alcidae	Synthliboramphus_wumizusume	Synthliboramphus_wumizusume	48.1	36.9	NA	NA	NA	NA	NA	AMB_SK-03	Watanabe J., 2018. Evolution, 72(12): 2632-2652.	198	Aquatic dive	Aquatic predator	Marine	59.5
Charadriiformes	Alcidae	Synthliboramphus_wumizusume	Synthliboramphus_wumizusume	47	37	NA	26.3	24.1	43.9	25.4	AMB_SK-04	Watanabe J., 2018. Evolution, 72(12): 2632-2652.	198	Aquatic dive	Aquatic predator	Marine	59.5
Charadriiformes	Alcidae	Synthliboramphus_wumizusume	Synthliboramphus_wumizusume	47.3	NA	NA	NA	25.2	NA	NA	AMB_SK-05	Watanabe J., 2018. Evolution, 72(12): 2632-2652.	198	Aquatic dive	Aquatic predator	Marine	59.5
Charadriiformes	Alcidae	Synthliboramphus_wumizusume	Synthliboramphus_wumizusume	44.9	NA	NA	NA	NA	NA	NA	AMB_SN-12	Watanabe J., 2018. Evolution, 72(12): 2632-2652.	198	Aquatic dive	Aquatic predator	Marine	59.5
Charadriiformes	Alcidae	Synthliboramphus_wumizusume	Synthliboramphus_wumizusume	47.3	NA	NA	NA	NA	NA	NA	AMB_SN-13	Watanabe J., 2018. Evolution, 72(12): 2632-2652.	198	Aquatic dive	Aquatic predator	Marine	59.5
Charadriiformes	Alcidae	Synthliboramphus_wumizusume	Synthliboramphus_wumizusume	48.2	NA	NA	NA	NA	NA	NA	AMB_SN-14	Watanabe J., 2018. Evolution, 72(12): 2632-2652.	198	Aquatic dive	Aquatic predator	Marine	59.5
Charadriiformes	Alcidae	Synthliboramphus_wumizusume	Synthliboramphus_wumizusume	50.5	NA	NA	NA	NA	NA	NA	NMNSAS_1116	Watanabe J., 2018. Evolution, 72(12): 2632-2652.	198	Aquatic dive	Aquatic predator	Marine	59.5
Charadriiformes	Alcidae	Synthliboramphus_wumizusume	Synthliboramphus_wumizusume	46.2	36.6	NA	25.1	23.9	44.2	25.4	NMNSAS_1275	Watanabe J., 2018. Evolution, 72(12): 2632-2652.	198	Aquatic dive	Aquatic predator	Marine	59.5
Charadriiformes	Alcidae	Synthliboramphus_wumizusume	Synthliboramphus_wumizusume	47.3	36.8	NA	25.6	24.5	43.4	24.7	NMNSVP_10	Watanabe J., 2018. Evolution, 72(12): 2632-2652.	198	Aquatic dive	Aquatic predator	Marine	59.5
Charadriiformes	Alcidae	Synthliboramphus_wumizusume	Synthliboramphus_wumizusume	NA	NA	NA	NA	25.2	NA	NA	NMNSVP_359	Watanabe J., 2018. Evolution, 72(12): 2632-2652.	198	Aquatic dive	Aquatic predator	Marine	59.5
Charadriiformes	Alcidae	Synthliboramphus_wumizusume	Synthliboramphus_wumizusume	45.7	36.7	NA	NA	23.7	43.9	24.5	UWBM_55587	Watanabe J., 2018. Evolution, 72(12): 2632-2652.	198	Aquatic dive	Aquatic predator	Marine	59.5
Charadriiformes	Alcidae	Synthliboramphus_wumizusume	Synthliboramphus_wumizusume	44.4	34.9	NA	24.4	23	41.1	23.7	UWBM_55695	Watanabe J., 2018. Evolution, 72(12): 2632-2652.	198	Aquatic dive	Aquatic predator	Marine	59.5
Charadriiformes	Alcidae	Synthliboramphus_wumizusume	Synthliboramphus_wumizusume	47.2	37.3	NA	25.7	24.9	44.4	25.3	UWBM_55696	Watanabe J., 2018. Evolution, 72(12): 2632-2652.	198	Aquatic dive	Aquatic predator	Marine	59.5
Charadriiformes	Alcidae	Synthliboramphus_wumizusume	Synthliboramphus_wumizusume	47.7	36.2	NA	26.1	24.4	44.5	25.2	UWBM_55697	Watanabe J., 2018. Evolution, 72(12): 2632-2652.	198	Aquatic dive	Aquatic predator	Marine	59.5
Charadriiformes	Alcidae	Synthliboramphus_wumizusume	Synthliboramphus_wumizusume	47.5	38	NA	26.8	24.1	44.4	25.4	UWBM_55698	Watanabe J., 2018. Evolution, 72(12): 2632-2652.	198	Aquatic dive	Aquatic predator	Marine	59.5
Charadriiformes	Alcidae	Synthliboramphus_wumizusume	Synthliboramphus_wumizusume	NA	NA	NA	NA	23.6	NA	NA	YIO_12717	Watanabe J., 2018. Evolution, 72(12): 2632-2652.	198	Aquatic dive	Aquatic predator	Marine	59.5
Charadriiformes	Alcidae	Synthliboramphus_wumizusume	Synthliboramphus_wumizusume	NA	NA	NA	NA	24.4	NA	NA	YIO_63111	Watanabe J., 2018. Evolution, 72(12): 2632-2652.	198	Aquatic dive	Aquatic predator	Marine	59.5
Charadriiformes	Alcidae	Synthliboramphus_wumizusume	Synthliboramphus_wumizusume	47.1	37.2	NA	26	24.3	42.9	25.2	YIO_64734	Watanabe J., 2018. Evolution, 72(12): 2632-2652.	198	Aquatic dive	Aquatic predator	Marine	59.5
Charadriiformes	Alcidae	Synthliboramphus_wumizusume	Synthliboramphus_wumizusume	48.8	39	NA	27.7	25.2	44.4	25.2	YIO_64735	Watanabe J., 2018. Evolution, 72(12): 2632-2652.	198	Aquatic dive	Aquatic predator	Marine	59.5
Charadriiformes	Alcidae	Synthliboramphus_wumizusume	Synthliboramphus_wumizusume	NA	NA	NA	NA	23.8	NA	NA	YIO_65044	Watanabe J., 2018. Evolution, 72(12): 2632-2652.	198	Aquatic dive	Aquatic predator	Marine	59.5
Charadriiformes	Alcidae	Synthliboramphus_wumizusume	Synthliboramphus_wumizusume	NA	NA	NA	NA	24.6	NA	NA	YIO_65266	Watanabe J., 2018. Evolution, 72(12): 2632-2652.	198	Aquatic dive	Aquatic predator	Marine	59.5
Charadriiformes	Alcidae	Synthliboramphus_wumizusume	Synthliboramphus_wumizusume	46.5	36.5	NA	25.9	23.8	42.7	24.3	YIO_71211	Watanabe J., 2018. Evolution, 72(12): 2632-2652.	198	Aquatic dive	Aquatic predator	Marine	59.5
Charadriiformes	Alcidae	Synthliboramphus_wumizusume	Synthliboramphus_wumizusume	46.5	36.7	NA	25.6	NA	NA	NA	YIO_72260	Watanabe J., 2018. Evolution, 72(12): 2632-2652.	198	Aquatic dive	Aquatic predator	Marine	59.5
Charadriiformes	Alcidae	Synthliboramphus_wumizusume	Synthliboramphus_wumizusume	49	38.1	NA	27.3	25.1	45.5	25.7	YIO_72344	Watanabe J., 2018. Evolution, 72(12): 2632-2652.	198	Aquatic dive	Aquatic predator	Marine	59.5
Charadriiformes	Alcidae	Synthliboramphus_hypoleucus	Synthliboramphus_hypoleucus	44.4	34.3	NA	24	21.1	42	23.8	MVZ_134046	Watanabe J., 2018. Evolution, 72(12): 2632-2652.	167	Aquatic dive	Aquatic predator	Marine	58.3
Charadriiformes	Alcidae	Synthliboramphus_hypoleucus	Synthliboramphus_hypoleucus	46	35	NA	25.1	21.8	40.7	22.4	MVZ_134054	Watanabe J., 2018. Evolution, 72(12): 2632-2652.	167	Aquatic dive	Aquatic predator	Marine	58.3
Charadriiformes	Alcidae	Synthliboramphus_craveri	Synthliboramphus_craveri	47	37.5	NA	25.7	22.5	41.8	23.9	MVZ_54725	Watanabe J., 2018. Evolution, 72(12): 2632-2652.	151	Aquatic dive	Aquatic predator	Marine	55
Charadriiformes	Alcidae	Synthliboramphus_craveri	Synthliboramphus_craveri	44.1	35.9	NA	24	21.5	39.4	22.8	MVZ_54742	Watanabe J., 2018. Evolution, 72(12): 2632-2652.	151	Aquatic dive	Aquatic predator	Marine	55
Charadriiformes	Alcidae	Alca_torda	Alca_torda	74.2	59.6	NA	39.7	40.4	71.6	32.5	LACM_103474	Watanabe J., 2018. Evolution, 72(12): 2632-2652.	726	Aquatic dive	Aquatic predator	Marine	116.5
Charadriiformes	Alcidae	Alca_torda	Alca_torda	74.4	58.5	NA	38.2	40.6	69.8	32.2	LACM_103475	Watanabe J., 2018. Evolution, 72(12): 2632-2652.	726	Aquatic dive	Aquatic predator	Marine	116.5
Charadriiformes	Alcidae	Alca_torda	Alca_torda	NA	NA	NA	NA	42.4	NA	NA	LACM_117765	Watanabe J., 2018. Evolution, 72(12): 2632-2652.	726	Aquatic dive	Aquatic predator	Marine	116.5
Charadriiformes	Alcidae	Alca_torda	Alca_torda	74.8	59.6	NA	39.7	41.2	71.3	32.8	LACM_89981	Watanabe J., 2018. Evolution, 72(12): 2632-2652.	726	Aquatic dive	Aquatic predator	Marine	116.5
Charadriiformes	Alcidae	Alca_torda	Alca_torda	78.4	NA	NA	NA	42.7	71.9	32.8	LACM_89982	Watanabe J., 2018. Evolution, 72(12): 2632-2652.	726	Aquatic dive	Aquatic predator	Marine	116.5
Charadriiformes	Alcidae	Alca_torda	Alca_torda	80.2	62.7	NA	41.7	43.8	74.2	35.6	UWBM_37177	Watanabe J., 2018. Evolution, 72(12): 2632-2652.	726	Aquatic dive	Aquatic predator	Marine	116.5
Charadriiformes	Alcidae	Alle_alle	Alle_alle	42.2	35.1	NA	22.6	27.8	45	20.3	MVZ_84652	Watanabe J., 2018. Evolution, 72(12): 2632-2652.	180.7	Aquatic dive	Aquatic predator	Marine	59.5
Charadriiformes	Alcidae	Alle_alle	Alle_alle	43.8	NA	NA	NA	NA	NA	NA	USNM_288662	Watanabe J., 2018. Evolution, 72(12): 2632-2652.	180.7	Aquatic dive	Aquatic predator	Marine	59.5
Charadriiformes	Alcidae	Alle_alle	Alle_alle	41.8	NA	NA	NA	NA	NA	NA	USNM_322375	Watanabe J., 2018. Evolution, 72(12): 2632-2652.	180.7	Aquatic dive	Aquatic predator	Marine	59.5
Charadriiformes	Alcidae	Alle_alle	Alle_alle	43.6	NA	NA	NA	NA	NA	NA	USNM_344740	Watanabe J., 2018. Evolution, 72(12): 2632-2652.	180.7	Aquatic dive	Aquatic predator	Marine	59.5
Charadriiformes	Alcidae	Alle_alle	Alle_alle	43.2	NA	NA	NA	NA	NA	NA	USNM_344741	Watanabe J., 2018. Evolution, 72(12): 2632-2652.	180.7	Aquatic dive	Aquatic predator	Marine	59.5
Charadriiformes	Alcidae	Alle_alle	Alle_alle	42.1	NA	NA	NA	NA	NA	NA	USNM_344742	Watanabe J., 2018. Evolution, 72(12): 2632-2652.	180.7	Aquatic dive	Aquatic predator	Marine	59.5
Charadriiformes	Alcidae	Alle_alle	Alle_alle	40.9	NA	NA	NA	NA	NA	NA	USNM_344743	Watanabe J., 2018. Evolution, 72(12): 2632-2652.	180.7	Aquatic dive	Aquatic predator	Marine	59.5
Charadriiformes	Alcidae	Alle_alle	Alle_alle	42.9	NA	NA	NA	NA	NA	NA	USNM_344745	Watanabe J., 2018. Evolution, 72(12): 2632-2652.	180.7	Aquatic dive	Aquatic predator	Marine	59.5
Charadriiformes	Alcidae	Alle_alle	Alle_alle	41.5	NA	NA	NA	NA	NA	NA	USNM_344746	Watanabe J., 2018. Evolution, 72(12): 2632-2652.	180.7	Aquatic dive	Aquatic predator	Marine	59.5
Charadriiformes	Alcidae	Alle_alle	Alle_alle	42.7	NA	NA	NA	NA	NA	NA	USNM_344747	Watanabe J., 2018. Evolution, 72(12): 2632-2652.	180.7	Aquatic dive	Aquatic predator	Marine	59.5
Charadriiformes	Alcidae	Alle_alle	Alle_alle	41.1	NA	NA	NA	NA	NA	NA	USNM_344748	Watanabe J., 2018. Evolution, 72(12): 2632-2652.	180.7	Aquatic dive	Aquatic predator	Marine	59.5
Charadriiformes	Alcidae	Alle_alle	Alle_alle	42.7	NA	NA	NA	NA	NA	NA	USNM_344749	Watanabe J., 2018. Evolution, 72(12): 2632-2652.	180.7	Aquatic dive	Aquatic predator	Marine	59.5
Charadriiformes	Alcidae	Alle_alle	Alle_alle	41.9	NA	NA	NA	NA	NA	NA	USNM_344751	Watanabe J., 2018. Evolution, 72(12): 2632-2652.	180.7	Aquatic dive	Aquatic predator	Marine	59.5
Charadriiformes	Alcidae	Alle_alle	Alle_alle	42.3	NA	NA	NA	NA	NA	NA	USNM_347264	Watanabe J., 2018. Evolution, 72(12): 2632-2652.	180.7	Aquatic dive	Aquatic predator	Marine	59.5
Charadriiformes	Alcidae	Alle_alle	Alle_alle	41.5	NA	NA	NA	NA	NA	NA	USNM_347949	Watanabe J., 2018. Evolution, 72(12): 2632-2652.	180.7	Aquatic dive	Aquatic predator	Marine	59.5
Charadriiformes	Alcidae	Alle_alle	Alle_alle	41.6	NA	NA	NA	NA	NA	NA	USNM_499471	Watanabe J., 2018. Evolution, 72(12): 2632-2652.	180.7	Aquatic dive	Aquatic predator	Marine	59.5
Charadriiformes	Alcidae	Alle_alle	Alle_alle	41	NA	NA	NA	NA	NA	NA	USNM_501268	Watanabe J., 2018. Evolution, 72(12): 2632-2652.	180.7	Aquatic dive	Aquatic predator	Marine	59.5
Charadriiformes	Alcidae	Alle_alle	Alle_alle	41.6	NA	NA	NA	NA	NA	NA	USNM_501269	Watanabe J., 2018. Evolution, 72(12): 2632-2652.	180.7	Aquatic dive	Aquatic predator	Marine	59.5
Charadriiformes	Alcidae	Alle_alle	Alle_alle	41.2	NA	NA	NA	NA	NA	NA	USNM_502391	Watanabe J., 2018. Evolution, 72(12): 2632-2652.	180.7	Aquatic dive	Aquatic predator	Marine	59.5
Charadriiformes	Alcidae	Alle_alle	Alle_alle	41.7	NA	NA	NA	NA	NA	NA	USNM_560925	Watanabe J., 2018. Evolution, 72(12): 2632-2652.	180.7	Aquatic dive	Aquatic predator	Marine	59.5
Charadriiformes	Alcidae	Alle_alle	Alle_alle	41	NA	NA	NA	NA	NA	NA	USNM_560926	Watanabe J., 2018. Evolution, 72(12): 2632-2652.	180.7	Aquatic dive	Aquatic predator	Marine	59.5
Charadriiformes	Alcidae	Alle_alle	Alle_alle	40.4	NA	NA	NA	NA	NA	NA	USNM_560927	Watanabe J., 2018. Evolution, 72(12): 2632-2652.	180.7	Aquatic dive	Aquatic predator	Marine	59.5
Charadriiformes	Alcidae	Alle_alle	Alle_alle	42.8	NA	NA	NA	NA	NA	NA	USNM_560929	Watanabe J., 2018. Evolution, 72(12): 2632-2652.	180.7	Aquatic dive	Aquatic predator	Marine	59.5
Charadriiformes	Alcidae	Alle_alle	Alle_alle	42	NA	NA	NA	NA	NA	NA	USNM_560930	Watanabe J., 2018. Evolution, 72(12): 2632-2652.	180.7	Aquatic dive	Aquatic predator	Marine	59.5
Charadriiformes	Alcidae	Alle_alle	Alle_alle	41.8	NA	NA	NA	NA	NA	NA	USNM_560931	Watanabe J., 2018. Evolution, 72(12): 2632-2652.	180.7	Aquatic dive	Aquatic predator	Marine	59.5
Charadriiformes	Alcidae	Alle_alle	Alle_alle	41.6	NA	NA	NA	NA	NA	NA	USNM_560932	Watanabe J., 2018. Evolution, 72(12): 2632-2652.	180.7	Aquatic dive	Aquatic predator	Marine	59.5
Charadriiformes	Alcidae	Alle_alle	Alle_alle	42.6	NA	NA	NA	NA	NA	NA	USNM_560933	Watanabe J., 2018. Evolution, 72(12): 2632-2652.	180.7	Aquatic dive	Aquatic predator	Marine	59.5
Charadriiformes	Alcidae	Alle_alle	Alle_alle	41.3	NA	NA	NA	NA	NA	NA	USNM_561469	Watanabe J., 2018. Evolution, 72(12): 2632-2652.	180.7	Aquatic dive	Aquatic predator	Marine	59.5
Charadriiformes	Alcidae	Alle_alle	Alle_alle	42.6	NA	NA	NA	NA	NA	NA	USNM_610933	Watanabe J., 2018. Evolution, 72(12): 2632-2652.	180.7	Aquatic dive	Aquatic predator	Marine	59.5
Charadriiformes	Alcidae	Alle_alle	Alle_alle	42.9	35.7	NA	23.1	28.5	44.8	20.5	UWBM_38109	Watanabe J., 2018. Evolution, 72(12): 2632-2652.	180.7	Aquatic dive	Aquatic predator	Marine	59.5
Charadriiformes	Alcidae	Uria_lomvia	Uria_lomvia	96.4	74.8	NA	49.7	49.7	90.2	39.9	EP_116	Watanabe J., 2018. Evolution, 72(12): 2632-2652.	964	Aquatic dive	Aquatic predator	Marine	106.8
Charadriiformes	Alcidae	Uria_lomvia	Uria_lomvia	94.7	73.8	NA	48.6	49.4	90.2	41.4	EP_117	Watanabe J., 2018. Evolution, 72(12): 2632-2652.	964	Aquatic dive	Aquatic predator	Marine	106.8
Charadriiformes	Alcidae	Uria_lomvia	Uria_lomvia	88.4	68.1	NA	43	45.5	79.4	36.5	EP_118	Watanabe J., 2018. Evolution, 72(12): 2632-2652.	964	Aquatic dive	Aquatic predator	Marine	106.8
Charadriiformes	Alcidae	Uria_lomvia	Uria_lomvia	87	66.6	NA	44.1	48.4	84.9	38.6	EP_120	Watanabe J., 2018. Evolution, 72(12): 2632-2652.	964	Aquatic dive	Aquatic predator	Marine	106.8
Charadriiformes	Alcidae	Uria_lomvia	Uria_lomvia	NA	NA	NA	NA	46.2	80.9	37.4	EP_121	Watanabe J., 2018. Evolution, 72(12): 2632-2652.	964	Aquatic dive	Aquatic predator	Marine	106.8
Charadriiformes	Alcidae	Uria_lomvia	Uria_lomvia	92	72.7	NA	47.4	48.6	82.7	37.8	EP_122	Watanabe J., 2018. Evolution, 72(12): 2632-2652.	964	Aquatic dive	Aquatic predator	Marine	106.8
Charadriiformes	Alcidae	Uria_lomvia	Uria_lomvia	93.8	72.9	NA	48	48.8	85.5	36.2	EP_123	Watanabe J., 2018. Evolution, 72(12): 2632-2652.	964	Aquatic dive	Aquatic predator	Marine	106.8
Charadriiformes	Alcidae	Uria_lomvia	Uria_lomvia	89.4	68.5	NA	45.4	47.8	83.4	37.6	EP_124	Watanabe J., 2018. Evolution, 72(12): 2632-2652.	964	Aquatic dive	Aquatic predator	Marine	106.8
Charadriiformes	Alcidae	Uria_lomvia	Uria_lomvia	94.9	72.9	NA	48.4	49.9	84.2	38.5	EP_158	Watanabe J., 2018. Evolution, 72(12): 2632-2652.	964	Aquatic dive	Aquatic predator	Marine	106.8
Charadriiformes	Alcidae	Uria_lomvia	Uria_lomvia	93.1	69.7	NA	45.1	50.3	82.1	37.5	HUMNH_60414	Watanabe J., 2018. Evolution, 72(12): 2632-2652.	964	Aquatic dive	Aquatic predator	Marine	106.8
Charadriiformes	Alcidae	Uria_lomvia	Uria_lomvia	91	68.7	NA	45.6	45.3	81.1	37.6	HUMNH_60415	Watanabe J., 2018. Evolution, 72(12): 2632-2652.	964	Aquatic dive	Aquatic predator	Marine	106.8
Charadriiformes	Alcidae	Uria_lomvia	Uria_lomvia	90	69	NA	45.1	47.3	82.3	36.4	HUMNH_60416	Watanabe J., 2018. Evolution, 72(12): 2632-2652.	964	Aquatic dive	Aquatic predator	Marine	106.8
Charadriiformes	Alcidae	Uria_lomvia	Uria_lomvia	90.4	69.6	NA	45.3	47.1	81.4	36.4	HUMNH_60417	Watanabe J., 2018. Evolution, 72(12): 2632-2652.	964	Aquatic dive	Aquatic predator	Marine	106.8
Charadriiformes	Alcidae	Uria_lomvia	Uria_lomvia	90.4	70.3	NA	47.1	48	81.9	37.6	MVZ_129408	Watanabe J., 2018. Evolution, 72(12): 2632-2652.	964	Aquatic dive	Aquatic predator	Marine	106.8
Charadriiformes	Alcidae	Uria_lomvia	Uria_lomvia	86.1	67.2	NA	44	44.7	76.8	34.9	MVZ_133577	Watanabe J., 2018. Evolution, 72(12): 2632-2652.	964	Aquatic dive	Aquatic predator	Marine	106.8
Charadriiformes	Alcidae	Uria_lomvia	Uria_lomvia	91.6	70.3	NA	46.7	47.7	83.9	38.1	MVZ_133578	Watanabe J., 2018. Evolution, 72(12): 2632-2652.	964	Aquatic dive	Aquatic predator	Marine	106.8
Charadriiformes	Alcidae	Uria_lomvia	Uria_lomvia	87.2	68.1	NA	45.2	47.1	78.3	34.9	MVZ_142054	Watanabe J., 2018. Evolution, 72(12): 2632-2652.	964	Aquatic dive	Aquatic predator	Marine	106.8
Charadriiformes	Alcidae	Uria_lomvia	Uria_lomvia	91	70	NA	45.7	48.5	83	36.9	MVZ_142055	Watanabe J., 2018. Evolution, 72(12): 2632-2652.	964	Aquatic dive	Aquatic predator	Marine	106.8
Charadriiformes	Alcidae	Uria_lomvia	Uria_lomvia	93.7	72.7	NA	47.6	49.6	87	38.2	MVZ_142737	Watanabe J., 2018. Evolution, 72(12): 2632-2652.	964	Aquatic dive	Aquatic predator	Marine	106.8
Charadriiformes	Alcidae	Uria_lomvia	Uria_lomvia	91.9	73.3	NA	46.9	46.6	85.2	37.3	MVZ_156028	Watanabe J., 2018. Evolution, 72(12): 2632-2652.	964	Aquatic dive	Aquatic predator	Marine	106.8
Charadriiformes	Alcidae	Uria_lomvia	Uria_lomvia	88	68.6	NA	45.7	47	80.9	38.5	MVZ_60576	Watanabe J., 2018. Evolution, 72(12): 2632-2652.	964	Aquatic dive	Aquatic predator	Marine	106.8
Charadriiformes	Alcidae	Uria_lomvia	Uria_lomvia	87.7	68.9	NA	45.3	45.7	80.7	36.8	MVZ_60577	Watanabe J., 2018. Evolution, 72(12): 2632-2652.	964	Aquatic dive	Aquatic predator	Marine	106.8
Charadriiformes	Alcidae	Uria_lomvia	Uria_lomvia	89.2	69.1	NA	44.8	46.1	82.1	37.1	MVZ_60578	Watanabe J., 2018. Evolution, 72(12): 2632-2652.	964	Aquatic dive	Aquatic predator	Marine	106.8
Charadriiformes	Alcidae	Uria_lomvia	Uria_lomvia	88.9	67.6	NA	44.1	NA	78.9	35.9	MVZ_68408	Watanabe J., 2018. Evolution, 72(12): 2632-2652.	964	Aquatic dive	Aquatic predator	Marine	106.8
Charadriiformes	Alcidae	Uria_lomvia	Uria_lomvia	86.8	67.5	NA	44.9	NA	77.8	37	MVZ_68409	Watanabe J., 2018. Evolution, 72(12): 2632-2652.	964	Aquatic dive	Aquatic predator	Marine	106.8
Charadriiformes	Alcidae	Uria_lomvia	Uria_lomvia	93.9	71.8	NA	49.1	NA	86.8	40.3	MVZ_68410	Watanabe J., 2018. Evolution, 72(12): 2632-2652.	964	Aquatic dive	Aquatic predator	Marine	106.8
Charadriiformes	Alcidae	Uria_lomvia	Uria_lomvia	92.7	72.6	NA	47.5	NA	85.6	38.5	MVZ_68411	Watanabe J., 2018. Evolution, 72(12): 2632-2652.	964	Aquatic dive	Aquatic predator	Marine	106.8
Charadriiformes	Alcidae	Uria_lomvia	Uria_lomvia	87.3	66.5	NA	44.2	NA	80.4	34.4	MVZ_68412	Watanabe J., 2018. Evolution, 72(12): 2632-2652.	964	Aquatic dive	Aquatic predator	Marine	106.8
Charadriiformes	Alcidae	Uria_lomvia	Uria_lomvia	84.1	63.4	NA	42.2	45.8	80.7	35.9	NMNSAS_1055	Watanabe J., 2018. Evolution, 72(12): 2632-2652.	964	Aquatic dive	Aquatic predator	Marine	106.8
Charadriiformes	Alcidae	Uria_lomvia	Uria_lomvia	91.7	NA	NA	NA	46.8	NA	NA	NMNSAS_387	Watanabe J., 2018. Evolution, 72(12): 2632-2652.	964	Aquatic dive	Aquatic predator	Marine	106.8
Charadriiformes	Alcidae	Uria_lomvia	Uria_lomvia	90.9	71.8	NA	47.9	46.5	84.5	39	YIO_60951	Watanabe J., 2018. Evolution, 72(12): 2632-2652.	964	Aquatic dive	Aquatic predator	Marine	106.8
Charadriiformes	Alcidae	Uria_lomvia	Uria_lomvia	NA	NA	NA	NA	48.6	NA	NA	YIO_63209	Watanabe J., 2018. Evolution, 72(12): 2632-2652.	964	Aquatic dive	Aquatic predator	Marine	106.8
Charadriiformes	Alcidae	Uria_lomvia	Uria_lomvia	NA	NA	NA	NA	49.6	NA	NA	YIO_63268	Watanabe J., 2018. Evolution, 72(12): 2632-2652.	964	Aquatic dive	Aquatic predator	Marine	106.8
Charadriiformes	Alcidae	Uria_lomvia	Uria_lomvia	92.1	72.3	NA	47.3	47.9	83.6	36.5	YIO_65128	Watanabe J., 2018. Evolution, 72(12): 2632-2652.	964	Aquatic dive	Aquatic predator	Marine	106.8
Charadriiformes	Alcidae	Uria_aalge	Uria_aalge	88.4	67.9	NA	46	48.2	88.7	39	HUMNH_60410	Watanabe J., 2018. Evolution, 72(12): 2632-2652.	991.9	Aquatic dive	Aquatic predator	Marine	111.2
Charadriiformes	Alcidae	Uria_aalge	Uria_aalge	90.3	68.2	NA	44.9	48.1	89.1	37.9	HUMNH_60411	Watanabe J., 2018. Evolution, 72(12): 2632-2652.	991.9	Aquatic dive	Aquatic predator	Marine	111.2
Charadriiformes	Alcidae	Uria_aalge	Uria_aalge	87.3	66.8	NA	45.4	48.2	84.8	39.1	HUMNH_60412	Watanabe J., 2018. Evolution, 72(12): 2632-2652.	991.9	Aquatic dive	Aquatic predator	Marine	111.2
Charadriiformes	Alcidae	Uria_aalge	Uria_aalge	88.5	67.2	NA	45.2	48.6	85.2	39.2	HUMNH_60413	Watanabe J., 2018. Evolution, 72(12): 2632-2652.	991.9	Aquatic dive	Aquatic predator	Marine	111.2
Charadriiformes	Alcidae	Uria_aalge	Uria_aalge	89.2	68	NA	46	49	90.5	40.3	MVZ_124097	Watanabe J., 2018. Evolution, 72(12): 2632-2652.	991.9	Aquatic dive	Aquatic predator	Marine	111.2
Charadriiformes	Alcidae	Uria_aalge	Uria_aalge	87.2	66.5	NA	44.8	49.6	88.5	40.3	MVZ_151839	Watanabe J., 2018. Evolution, 72(12): 2632-2652.	991.9	Aquatic dive	Aquatic predator	Marine	111.2
Charadriiformes	Alcidae	Uria_aalge	Uria_aalge	89	67.1	NA	44.9	49	87.1	39.8	MVZ_151840	Watanabe J., 2018. Evolution, 72(12): 2632-2652.	991.9	Aquatic dive	Aquatic predator	Marine	111.2
Charadriiformes	Alcidae	Uria_aalge	Uria_aalge	87	65.4	NA	44.7	47.9	85.4	38.8	MVZ_151841	Watanabe J., 2018. Evolution, 72(12): 2632-2652.	991.9	Aquatic dive	Aquatic predator	Marine	111.2
Charadriiformes	Alcidae	Uria_aalge	Uria_aalge	86.9	65.6	NA	43.8	48.5	87.3	39.2	MVZ_151842	Watanabe J., 2018. Evolution, 72(12): 2632-2652.	991.9	Aquatic dive	Aquatic predator	Marine	111.2
Charadriiformes	Alcidae	Uria_aalge	Uria_aalge	88.8	67.6	NA	43.2	49.1	87.7	38	MVZ_170863	Watanabe J., 2018. Evolution, 72(12): 2632-2652.	991.9	Aquatic dive	Aquatic predator	Marine	111.2
Charadriiformes	Alcidae	Uria_aalge	Uria_aalge	84.3	63.5	NA	43.8	48.1	83	38	MVZ_170864	Watanabe J., 2018. Evolution, 72(12): 2632-2652.	991.9	Aquatic dive	Aquatic predator	Marine	111.2
Charadriiformes	Alcidae	Uria_aalge	Uria_aalge	84.9	64.5	NA	42.6	47.5	81.2	38.1	MVZ_170865	Watanabe J., 2018. Evolution, 72(12): 2632-2652.	991.9	Aquatic dive	Aquatic predator	Marine	111.2
Charadriiformes	Alcidae	Uria_aalge	Uria_aalge	88.8	66.8	NA	43.9	48.7	87.4	38.1	MVZ_170866	Watanabe J., 2018. Evolution, 72(12): 2632-2652.	991.9	Aquatic dive	Aquatic predator	Marine	111.2
Charadriiformes	Alcidae	Uria_aalge	Uria_aalge	87.1	66	NA	43.2	48.1	87.5	38.1	MVZ_170867	Watanabe J., 2018. Evolution, 72(12): 2632-2652.	991.9	Aquatic dive	Aquatic predator	Marine	111.2
Charadriiformes	Alcidae	Uria_aalge	Uria_aalge	87.4	65.9	NA	44.8	47.8	87.7	37.8	MVZ_170868	Watanabe J., 2018. Evolution, 72(12): 2632-2652.	991.9	Aquatic dive	Aquatic predator	Marine	111.2
Charadriiformes	Alcidae	Uria_aalge	Uria_aalge	87.6	67.2	NA	44.4	48.6	90.3	39.7	MVZ_170869	Watanabe J., 2018. Evolution, 72(12): 2632-2652.	991.9	Aquatic dive	Aquatic predator	Marine	111.2
Charadriiformes	Alcidae	Uria_aalge	Uria_aalge	82.3	63.6	NA	42.2	45.8	82.8	36.8	MVZ_176038	Watanabe J., 2018. Evolution, 72(12): 2632-2652.	991.9	Aquatic dive	Aquatic predator	Marine	111.2
Charadriiformes	Alcidae	Uria_aalge	Uria_aalge	91.8	68.9	NA	46.2	50	89.5	38.1	MVZ_183432	Watanabe J., 2018. Evolution, 72(12): 2632-2652.	991.9	Aquatic dive	Aquatic predator	Marine	111.2
Charadriiformes	Alcidae	Uria_aalge	Uria_aalge	87.2	65.3	NA	44.2	49.1	87.6	40	MVZ_19046	Watanabe J., 2018. Evolution, 72(12): 2632-2652.	991.9	Aquatic dive	Aquatic predator	Marine	111.2
Charadriiformes	Alcidae	Uria_aalge	Uria_aalge	89.8	68.8	NA	45.3	50.4	90.8	41.2	MVZ_19047	Watanabe J., 2018. Evolution, 72(12): 2632-2652.	991.9	Aquatic dive	Aquatic predator	Marine	111.2
Charadriiformes	Alcidae	Uria_aalge	Uria_aalge	87.5	65.9	NA	43.9	47.5	83	37.2	MVZ_19048	Watanabe J., 2018. Evolution, 72(12): 2632-2652.	991.9	Aquatic dive	Aquatic predator	Marine	111.2
Charadriiformes	Alcidae	Uria_aalge	Uria_aalge	88.8	65.2	NA	44.7	49.5	87.6	39.8	MVZ_46806	Watanabe J., 2018. Evolution, 72(12): 2632-2652.	991.9	Aquatic dive	Aquatic predator	Marine	111.2
Charadriiformes	Alcidae	Uria_aalge	Uria_aalge	87.6	65.9	NA	44.6	49.5	85.2	39.8	MVZ_49341	Watanabe J., 2018. Evolution, 72(12): 2632-2652.	991.9	Aquatic dive	Aquatic predator	Marine	111.2
Charadriiformes	Alcidae	Uria_aalge	Uria_aalge	85.2	64.5	NA	43.7	47.6	84.4	37.8	MVZ_49342	Watanabe J., 2018. Evolution, 72(12): 2632-2652.	991.9	Aquatic dive	Aquatic predator	Marine	111.2
Charadriiformes	Alcidae	Uria_aalge	Uria_aalge	85.6	63.9	NA	43	48.8	85.4	39	MVZ_49343	Watanabe J., 2018. Evolution, 72(12): 2632-2652.	991.9	Aquatic dive	Aquatic predator	Marine	111.2
Charadriiformes	Alcidae	Uria_aalge	Uria_aalge	86.4	65.4	NA	43.7	48.8	86.8	38.9	MVZ_49344	Watanabe J., 2018. Evolution, 72(12): 2632-2652.	991.9	Aquatic dive	Aquatic predator	Marine	111.2
Charadriiformes	Alcidae	Uria_aalge	Uria_aalge	87.7	66.8	NA	44.8	48.9	86.9	40	MVZ_49345	Watanabe J., 2018. Evolution, 72(12): 2632-2652.	991.9	Aquatic dive	Aquatic predator	Marine	111.2
Charadriiformes	Alcidae	Uria_aalge	Uria_aalge	86.2	65.5	NA	43.5	47.1	86.3	37.5	MVZ_49346	Watanabe J., 2018. Evolution, 72(12): 2632-2652.	991.9	Aquatic dive	Aquatic predator	Marine	111.2
Charadriiformes	Alcidae	Uria_aalge	Uria_aalge	88.8	68.6	NA	45.8	48.9	88.4	NA	MVZ_49347	Watanabe J., 2018. Evolution, 72(12): 2632-2652.	991.9	Aquatic dive	Aquatic predator	Marine	111.2
Charadriiformes	Alcidae	Uria_aalge	Uria_aalge	85.7	65.5	NA	43.8	47.7	83.5	37.3	MVZ_49348	Watanabe J., 2018. Evolution, 72(12): 2632-2652.	991.9	Aquatic dive	Aquatic predator	Marine	111.2
Charadriiformes	Alcidae	Uria_aalge	Uria_aalge	89.3	67.8	NA	45.6	49.2	89.2	NA	MVZ_49349	Watanabe J., 2018. Evolution, 72(12): 2632-2652.	991.9	Aquatic dive	Aquatic predator	Marine	111.2
Charadriiformes	Alcidae	Uria_aalge	Uria_aalge	87.5	67.7	NA	45.1	49.3	85	38.5	MVZ_49350	Watanabe J., 2018. Evolution, 72(12): 2632-2652.	991.9	Aquatic dive	Aquatic predator	Marine	111.2
Charadriiformes	Alcidae	Uria_aalge	Uria_aalge	86.5	66.7	NA	45.2	49	88.3	39.3	MVZ_49351	Watanabe J., 2018. Evolution, 72(12): 2632-2652.	991.9	Aquatic dive	Aquatic predator	Marine	111.2
Charadriiformes	Alcidae	Uria_aalge	Uria_aalge	85.3	64.2	NA	43.1	46.9	85.1	37.5	MVZ_49352	Watanabe J., 2018. Evolution, 72(12): 2632-2652.	991.9	Aquatic dive	Aquatic predator	Marine	111.2
Charadriiformes	Alcidae	Uria_aalge	Uria_aalge	88.9	67.3	NA	44.6	49.9	88.7	38.2	MVZ_49353	Watanabe J., 2018. Evolution, 72(12): 2632-2652.	991.9	Aquatic dive	Aquatic predator	Marine	111.2
Charadriiformes	Alcidae	Uria_aalge	Uria_aalge	88.3	65.9	NA	44.3	48.9	85	37.7	MVZ_49354	Watanabe J., 2018. Evolution, 72(12): 2632-2652.	991.9	Aquatic dive	Aquatic predator	Marine	111.2
Charadriiformes	Alcidae	Uria_aalge	Uria_aalge	85.9	64.5	NA	43.5	47.3	84.5	38.5	MVZ_49355	Watanabe J., 2018. Evolution, 72(12): 2632-2652.	991.9	Aquatic dive	Aquatic predator	Marine	111.2
Charadriiformes	Alcidae	Uria_aalge	Uria_aalge	85.1	65.4	NA	43.8	46.3	86.1	37.9	MVZ_49356	Watanabe J., 2018. Evolution, 72(12): 2632-2652.	991.9	Aquatic dive	Aquatic predator	Marine	111.2
Charadriiformes	Alcidae	Uria_aalge	Uria_aalge	86.2	66	NA	43.9	48.5	87	37.6	MVZ_49357	Watanabe J., 2018. Evolution, 72(12): 2632-2652.	991.9	Aquatic dive	Aquatic predator	Marine	111.2
Charadriiformes	Alcidae	Uria_aalge	Uria_aalge	83.5	63.7	NA	42.3	47.5	85.4	37.3	MVZ_49358	Watanabe J., 2018. Evolution, 72(12): 2632-2652.	991.9	Aquatic dive	Aquatic predator	Marine	111.2
Charadriiformes	Alcidae	Uria_aalge	Uria_aalge	87.8	67.5	NA	44.9	49.1	90.2	39.9	MVZ_49359	Watanabe J., 2018. Evolution, 72(12): 2632-2652.	991.9	Aquatic dive	Aquatic predator	Marine	111.2
Charadriiformes	Alcidae	Uria_aalge	Uria_aalge	87.1	66.1	NA	43.4	46.7	87.8	36.6	MVZ_49360	Watanabe J., 2018. Evolution, 72(12): 2632-2652.	991.9	Aquatic dive	Aquatic predator	Marine	111.2
Charadriiformes	Alcidae	Uria_aalge	Uria_aalge	87	66.2	NA	44.2	48.7	84.2	38.6	MVZ_49361	Watanabe J., 2018. Evolution, 72(12): 2632-2652.	991.9	Aquatic dive	Aquatic predator	Marine	111.2
Charadriiformes	Alcidae	Uria_aalge	Uria_aalge	90.7	67.2	NA	45	50.6	90.6	40.2	MVZ_49362	Watanabe J., 2018. Evolution, 72(12): 2632-2652.	991.9	Aquatic dive	Aquatic predator	Marine	111.2
Charadriiformes	Alcidae	Uria_aalge	Uria_aalge	86.2	64.7	NA	43.1	47.8	86.3	39.1	MVZ_49363	Watanabe J., 2018. Evolution, 72(12): 2632-2652.	991.9	Aquatic dive	Aquatic predator	Marine	111.2
Charadriiformes	Alcidae	Uria_aalge	Uria_aalge	90.3	69.9	NA	46.6	50.1	88.1	38.3	MVZ_49394	Watanabe J., 2018. Evolution, 72(12): 2632-2652.	991.9	Aquatic dive	Aquatic predator	Marine	111.2
Charadriiformes	Alcidae	Uria_aalge	Uria_aalge	86.4	66.2	NA	44.6	49.6	83.3	38	MVZ_53825	Watanabe J., 2018. Evolution, 72(12): 2632-2652.	991.9	Aquatic dive	Aquatic predator	Marine	111.2
Charadriiformes	Alcidae	Uria_aalge	Uria_aalge	86.5	66.8	NA	44.9	49.4	88.9	39	MVZ_53826	Watanabe J., 2018. Evolution, 72(12): 2632-2652.	991.9	Aquatic dive	Aquatic predator	Marine	111.2
Charadriiformes	Alcidae	Uria_aalge	Uria_aalge	88	69	NA	46	48.9	90.3	39.7	MVZ_54413	Watanabe J., 2018. Evolution, 72(12): 2632-2652.	991.9	Aquatic dive	Aquatic predator	Marine	111.2
Charadriiformes	Alcidae	Uria_aalge	Uria_aalge	88.9	67.5	NA	45	48.9	87.7	40	MVZ_54416	Watanabe J., 2018. Evolution, 72(12): 2632-2652.	991.9	Aquatic dive	Aquatic predator	Marine	111.2
Charadriiformes	Alcidae	Uria_aalge	Uria_aalge	88	66.2	NA	44.4	48	86.8	38.2	MVZ_54417	Watanabe J., 2018. Evolution, 72(12): 2632-2652.	991.9	Aquatic dive	Aquatic predator	Marine	111.2
Charadriiformes	Alcidae	Uria_aalge	Uria_aalge	90.8	68.5	NA	46.5	50.1	92.3	38.5	MVZ_60554	Watanabe J., 2018. Evolution, 72(12): 2632-2652.	991.9	Aquatic dive	Aquatic predator	Marine	111.2
Charadriiformes	Alcidae	Uria_aalge	Uria_aalge	89	68.7	NA	45.8	48.6	89	38.5	MVZ_68070	Watanabe J., 2018. Evolution, 72(12): 2632-2652.	991.9	Aquatic dive	Aquatic predator	Marine	111.2
Charadriiformes	Alcidae	Uria_aalge	Uria_aalge	84.9	65.5	NA	43.8	47.7	85.1	39.1	MVZ_70631	Watanabe J., 2018. Evolution, 72(12): 2632-2652.	991.9	Aquatic dive	Aquatic predator	Marine	111.2
Charadriiformes	Alcidae	Uria_aalge	Uria_aalge	90.9	68	NA	45.3	50.4	89.7	39.7	MVZ_70632	Watanabe J., 2018. Evolution, 72(12): 2632-2652.	991.9	Aquatic dive	Aquatic predator	Marine	111.2
Charadriiformes	Alcidae	Uria_aalge	Uria_aalge	86.3	65.1	NA	43.4	48.1	87.6	38.2	MVZ_70633	Watanabe J., 2018. Evolution, 72(12): 2632-2652.	991.9	Aquatic dive	Aquatic predator	Marine	111.2
Charadriiformes	Alcidae	Uria_aalge	Uria_aalge	89	68.8	NA	46.3	52.5	92	41.9	MVZ_70634	Watanabe J., 2018. Evolution, 72(12): 2632-2652.	991.9	Aquatic dive	Aquatic predator	Marine	111.2
Charadriiformes	Alcidae	Uria_aalge	Uria_aalge	84.4	65.2	NA	44.3	48.5	87.3	39	MVZ_70635	Watanabe J., 2018. Evolution, 72(12): 2632-2652.	991.9	Aquatic dive	Aquatic predator	Marine	111.2
Charadriiformes	Alcidae	Uria_aalge	Uria_aalge	85.5	62.6	NA	43.4	48.9	89.3	40	YIO_60952	Watanabe J., 2018. Evolution, 72(12): 2632-2652.	991.9	Aquatic dive	Aquatic predator	Marine	111.2
Charadriiformes	Alcidae	Uria_aalge	Uria_aalge	84.7	62.7	NA	42.2	48	83.9	NA	YIO_60953	Watanabe J., 2018. Evolution, 72(12): 2632-2652.	991.9	Aquatic dive	Aquatic predator	Marine	111.2
Charadriiformes	Alcidae	Uria_aalge	Uria_aalge	81.4	61.1	NA	41.8	42.7	78.3	36.6	YIO_62450	Watanabe J., 2018. Evolution, 72(12): 2632-2652.	991.9	Aquatic dive	Aquatic predator	Marine	111.2
Charadriiformes	Alcidae	Uria_aalge	Uria_aalge	86.1	65.1	NA	44.8	47.8	89.8	40.3	YIO_62489	Watanabe J., 2018. Evolution, 72(12): 2632-2652.	991.9	Aquatic dive	Aquatic predator	Marine	111.2
Charadriiformes	Alcidae	Uria_aalge	Uria_aalge	88	66	NA	45.2	47.6	87.5	38	YIO_64421	Watanabe J., 2018. Evolution, 72(12): 2632-2652.	991.9	Aquatic dive	Aquatic predator	Marine	111.2
Anseriformes	Anatidae	Dendrocygna_viduata	Dendrocygna_viduata	98.8	102.7	NA	54.1	NA	91.6	59.1	NMNSAS_1315	Watanabe J., 2018. Evolution, 72(12): 2632-2652.	690	Generalist	Herbivore aquatic	Wetland	58.6
Anseriformes	Anatidae	Dendrocygna_viduata	Dendrocygna_viduata	97.5	101.5	NA	53.3	49.8	87.4	NA	NMNSAS_597	Watanabe J., 2018. Evolution, 72(12): 2632-2652.	690	Generalist	Herbivore aquatic	Wetland	58.6
Anseriformes	Anatidae	Dendrocygna_autumnalis	Dendrocygna_autumnalis	101.1	104.2	NA	56.5	53.8	97.2	61.2	MVZ_83994	Watanabe J., 2018. Evolution, 72(12): 2632-2652.	755.3	Herbivore ground	Herbivore terrestrial	Wetland	79.1
Anseriformes	Anatidae	Dendrocygna_autumnalis	Dendrocygna_autumnalis	97.4	101.2	NA	55.5	54.1	93.8	60.3	MVZ_85520	Watanabe J., 2018. Evolution, 72(12): 2632-2652.	755.3	Herbivore ground	Herbivore terrestrial	Wetland	79.1
Anseriformes	Anatidae	Dendrocygna_autumnalis	Dendrocygna_autumnalis	102.1	102.2	NA	55.5	55.3	96.6	59.6	MVZ_85521	Watanabe J., 2018. Evolution, 72(12): 2632-2652.	755.3	Herbivore ground	Herbivore terrestrial	Wetland	79.1
Anseriformes	Anatidae	Dendrocygna_bicolor	Dendrocygna_bicolor	97.6	100.3	NA	51.7	48.3	82.9	54.4	MVZ_132935	Watanabe J., 2018. Evolution, 72(12): 2632-2652.	756.4	NA	Omnivore	Wetland	65.5
Anseriformes	Anatidae	Dendrocygna_bicolor	Dendrocygna_bicolor	95.4	100.7	NA	50.8	49.3	86.9	55.2	MVZ_21560	Watanabe J., 2018. Evolution, 72(12): 2632-2652.	756.4	NA	Omnivore	Wetland	65.5
Anseriformes	Anatidae	Dendrocygna_bicolor	Dendrocygna_bicolor	97	101.6	NA	51	49.9	86.2	53.8	MVZ_21561	Watanabe J., 2018. Evolution, 72(12): 2632-2652.	756.4	NA	Omnivore	Wetland	65.5
Anseriformes	Anatidae	Dendrocygna_bicolor	Dendrocygna_bicolor	99.7	104.6	NA	53.3	52.3	90.4	57	USNM_224797	Watanabe J., 2018. Evolution, 72(12): 2632-2652.	756.4	NA	Omnivore	Wetland	65.5
Anseriformes	Anatidae	Dendrocygna_bicolor	Dendrocygna_bicolor	NA	101.4	NA	NA	52.5	NA	56.2	USNM_224798	Watanabe J., 2018. Evolution, 72(12): 2632-2652.	756.4	NA	Omnivore	Wetland	65.5
Anseriformes	Anatidae	Dendrocygna_bicolor	Dendrocygna_bicolor	100.5	106.5	NA	52.8	50.7	87.1	54.9	USNM_322349	Watanabe J., 2018. Evolution, 72(12): 2632-2652.	756.4	NA	Omnivore	Wetland	65.5
Anseriformes	Anatidae	Dendrocygna_bicolor	Dendrocygna_bicolor	92.8	98.9	NA	48.1	46.2	83.5	52.1	USNM_488130	Watanabe J., 2018. Evolution, 72(12): 2632-2652.	756.4	NA	Omnivore	Wetland	65.5
Anseriformes	Anatidae	Dendrocygna_bicolor	Dendrocygna_bicolor	97.9	104.7	NA	51	48.7	87.6	55.2	USNM_488131	Watanabe J., 2018. Evolution, 72(12): 2632-2652.	756.4	NA	Omnivore	Wetland	65.5
Anseriformes	Anatidae	Dendrocygna_bicolor	Dendrocygna_bicolor	100.7	107.9	NA	54.7	52.8	89.6	55.9	USNM_488132	Watanabe J., 2018. Evolution, 72(12): 2632-2652.	756.4	NA	Omnivore	Wetland	65.5
Anseriformes	Anatidae	Dendrocygna_bicolor	Dendrocygna_bicolor	94.6	101.9	NA	53.9	49.1	86.1	56.7	USNM_488134	Watanabe J., 2018. Evolution, 72(12): 2632-2652.	756.4	NA	Omnivore	Wetland	65.5
Anseriformes	Anatidae	Dendrocygna_bicolor	Dendrocygna_bicolor	98.9	102.2	NA	51.2	52.1	92.7	56.3	USNM_488703	Watanabe J., 2018. Evolution, 72(12): 2632-2652.	756.4	NA	Omnivore	Wetland	65.5
Anseriformes	Anatidae	Thalassornis_leuconotus	Thalassornis_leuconotus	86.3	84.3	NA	39.6	41	69.1	39.1	NHMUK_1901.10.20.156	Watanabe J., 2018. Evolution, 72(12): 2632-2652.	707.5	Herbivore aquatic dive	Herbivore aquatic	Wetland	58.8
Anseriformes	Anatidae	Thalassornis_leuconotus	Thalassornis_leuconotus	81	81.2	NA	39.1	40	68.5	38.2	USNM_431502	Watanabe J., 2018. Evolution, 72(12): 2632-2652.	707.5	Herbivore aquatic dive	Herbivore aquatic	Wetland	58.8
Anseriformes	Anatidae	Thalassornis_leuconotus	Thalassornis_leuconotus	91.6	88.2	NA	42.3	42.9	72.3	40.5	USNM_490228	Watanabe J., 2018. Evolution, 72(12): 2632-2652.	707.5	Herbivore aquatic dive	Herbivore aquatic	Wetland	58.8
Anseriformes	Anatidae	Nomonyx_dominicus	Nomonyx_dominicus	62.4	55.6	NA	30.7	34	50.8	27.6	MACN_54706	Watanabe J., 2018. Evolution, 72(12): 2632-2652.	365	Herbivore aquatic dive	Herbivore aquatic	Wetland	55.4
Anseriformes	Anatidae	Oxyura_jamaicensis	Oxyura_jamaicensis	67.3	58.7	NA	33.9	38.5	59.4	32.3	USNM_491320	Watanabe J., 2018. Evolution, 72(12): 2632-2652.	608.2	Aquatic dive	Aquatic predator	Wetland	59.5
Anseriformes	Anatidae	Oxyura_jamaicensis	Oxyura_jamaicensis	NA	58	NA	32.6	38.3	61.9	32.3	USNM_499417	Watanabe J., 2018. Evolution, 72(12): 2632-2652.	608.2	Aquatic dive	Aquatic predator	Wetland	59.5
Anseriformes	Anatidae	Oxyura_jamaicensis	Oxyura_jamaicensis	70.9	61.6	NA	35.3	41.7	64.3	34	USNM_499639	Watanabe J., 2018. Evolution, 72(12): 2632-2652.	608.2	Aquatic dive	Aquatic predator	Wetland	59.5
Anseriformes	Anatidae	Oxyura_jamaicensis	Oxyura_jamaicensis	68	59.3	NA	34.4	38.9	61.1	32.9	USNM_500983	Watanabe J., 2018. Evolution, 72(12): 2632-2652.	608.2	Aquatic dive	Aquatic predator	Wetland	59.5
Anseriformes	Anatidae	Oxyura_jamaicensis	Oxyura_jamaicensis	68.1	59.5	NA	33.9	38.5	61.4	32.4	USNM_500984	Watanabe J., 2018. Evolution, 72(12): 2632-2652.	608.2	Aquatic dive	Aquatic predator	Wetland	59.5
Anseriformes	Anatidae	Oxyura_jamaicensis	Oxyura_jamaicensis	72.5	63	NA	36.3	41.7	65.8	34.5	USNM_561019	Watanabe J., 2018. Evolution, 72(12): 2632-2652.	608.2	Aquatic dive	Aquatic predator	Wetland	59.5
Anseriformes	Anatidae	Oxyura_jamaicensis	Oxyura_jamaicensis	71.2	62	NA	36.8	40.6	63.3	33.9	USNM_610721	Watanabe J., 2018. Evolution, 72(12): 2632-2652.	608.2	Aquatic dive	Aquatic predator	Wetland	59.5
Anseriformes	Anatidae	Oxyura_jamaicensis	Oxyura_jamaicensis	70.3	61.1	NA	33.4	39.4	62.4	33.2	USNM_610722	Watanabe J., 2018. Evolution, 72(12): 2632-2652.	608.2	Aquatic dive	Aquatic predator	Wetland	59.5
Anseriformes	Anatidae	Oxyura_jamaicensis	Oxyura_jamaicensis	68	59.2	NA	33.9	38.7	61.1	32.4	USNM_623348	Watanabe J., 2018. Evolution, 72(12): 2632-2652.	608.2	Aquatic dive	Aquatic predator	Wetland	59.5
Anseriformes	Anatidae	Oxyura_jamaicensis	Oxyura_jamaicensis	73.5	64.7	NA	36.7	40.9	65.2	35	USNM_623361	Watanabe J., 2018. Evolution, 72(12): 2632-2652.	608.2	Aquatic dive	Aquatic predator	Wetland	59.5
Anseriformes	Anatidae	Biziura_lobata	Biziura_lobata	NA	NA	NA	NA	59.5	102.9	NA	MNHN_1847-79	Watanabe J., 2018. Evolution, 72(12): 2632-2652.	1928.5	Aquatic dive	Aquatic predator	Wetland	85.9
Anseriformes	Anatidae	Biziura_lobata	Biziura_lobata	122.5	110.8	NA	58	63.5	114	53.9	MNHN_A3639	Watanabe J., 2018. Evolution, 72(12): 2632-2652.	1928.5	Aquatic dive	Aquatic predator	Wetland	85.9
Anseriformes	Anatidae	Biziura_lobata	Biziura_lobata	116.8	96.6	NA	NA	62	106.1	NA	MVZ_143032	Watanabe J., 2018. Evolution, 72(12): 2632-2652.	1928.5	Aquatic dive	Aquatic predator	Wetland	85.9
Anseriformes	Anatidae	Biziura_lobata	Biziura_lobata	98.3	79.9	NA	45	51.6	90.7	44	MVZ_143332	Watanabe J., 2018. Evolution, 72(12): 2632-2652.	1928.5	Aquatic dive	Aquatic predator	Wetland	85.9
Anseriformes	Anatidae	Biziura_lobata	Biziura_lobata	121.2	98.5	NA	55.8	62.7	110.3	51.5	MVZ_143333	Watanabe J., 2018. Evolution, 72(12): 2632-2652.	1928.5	Aquatic dive	Aquatic predator	Wetland	85.9
Anseriformes	Anatidae	Biziura_lobata	Biziura_lobata	97	79.7	NA	43.8	52.6	89.8	44	MVZ_143334	Watanabe J., 2018. Evolution, 72(12): 2632-2652.	1928.5	Aquatic dive	Aquatic predator	Wetland	85.9
Anseriformes	Anatidae	Biziura_lobata	Biziura_lobata	118.5	99	NA	56.4	62.1	109.6	50.7	MVZ_143335	Watanabe J., 2018. Evolution, 72(12): 2632-2652.	1928.5	Aquatic dive	Aquatic predator	Wetland	85.9
Anseriformes	Anatidae	Biziura_lobata	Biziura_lobata	124.8	103.6	NA	59	66.4	112.3	52.5	MVZ_143336	Watanabe J., 2018. Evolution, 72(12): 2632-2652.	1928.5	Aquatic dive	Aquatic predator	Wetland	85.9
Anseriformes	Anatidae	Biziura_lobata	Biziura_lobata	112.1	93.7	NA	53.4	60.5	105.5	50.6	MVZ_154313	Watanabe J., 2018. Evolution, 72(12): 2632-2652.	1928.5	Aquatic dive	Aquatic predator	Wetland	85.9
Anseriformes	Anatidae	Biziura_lobata	Biziura_lobata	117.1	96.7	NA	57	61.3	106.1	51.6	MVZ_155861	Watanabe J., 2018. Evolution, 72(12): 2632-2652.	1928.5	Aquatic dive	Aquatic predator	Wetland	85.9
Anseriformes	Anatidae	Biziura_lobata	Biziura_lobata	90.1	76.4	NA	41.2	46.8	83.2	39.7	NHMUK_1967.17.2	Watanabe J., 2018. Evolution, 72(12): 2632-2652.	1928.5	Aquatic dive	Aquatic predator	Wetland	85.9
Anseriformes	Anatidae	Biziura_lobata	Biziura_lobata	117.1	98.6	NA	56	64.1	108.1	52.4	NHMUK_1967.17.3	Watanabe J., 2018. Evolution, 72(12): 2632-2652.	1928.5	Aquatic dive	Aquatic predator	Wetland	85.9
Anseriformes	Anatidae	Biziura_lobata	Biziura_lobata	89.6	80.6	NA	44.8	51	87.9	41.2	NHMUK_1969.17.1	Watanabe J., 2018. Evolution, 72(12): 2632-2652.	1928.5	Aquatic dive	Aquatic predator	Wetland	85.9
Anseriformes	Anatidae	Biziura_lobata	Biziura_lobata	NA	NA	NA	NA	NA	NA	55	NHMUK_1969.5.1	Watanabe J., 2018. Evolution, 72(12): 2632-2652.	1928.5	Aquatic dive	Aquatic predator	Wetland	85.9
Anseriformes	Anatidae	Malacorhynchus_membranaceus	Malacorhynchus_membranaceus	69.6	62.2	NA	41.6	38.6	66.7	36.9	MVZ_141917	Watanabe J., 2018. Evolution, 72(12): 2632-2652.	372.8	NA	Omnivore	Wetland	81.6
Anseriformes	Anatidae	Malacorhynchus_membranaceus	Malacorhynchus_membranaceus	NA	58.8	NA	38.7	36.1	63.5	35.5	MVZ_143318	Watanabe J., 2018. Evolution, 72(12): 2632-2652.	372.8	NA	Omnivore	Wetland	81.6
Anseriformes	Anatidae	Malacorhynchus_membranaceus	Malacorhynchus_membranaceus	NA	61.7	NA	39.3	37.2	65.4	35.8	MVZ_143319	Watanabe J., 2018. Evolution, 72(12): 2632-2652.	372.8	NA	Omnivore	Wetland	81.6
Anseriformes	Anatidae	Malacorhynchus_membranaceus	Malacorhynchus_membranaceus	68.3	61.9	NA	41.6	37	66.2	37.2	MVZ_143320	Watanabe J., 2018. Evolution, 72(12): 2632-2652.	372.8	NA	Omnivore	Wetland	81.6
Anseriformes	Anatidae	Malacorhynchus_membranaceus	Malacorhynchus_membranaceus	64.4	59.6	NA	39.6	37.3	62.3	34.7	MVZ_143321	Watanabe J., 2018. Evolution, 72(12): 2632-2652.	372.8	NA	Omnivore	Wetland	81.6
Anseriformes	Anatidae	Malacorhynchus_membranaceus	Malacorhynchus_membranaceus	69	62.6	NA	40.9	37.9	65.3	37	MVZ_143322	Watanabe J., 2018. Evolution, 72(12): 2632-2652.	372.8	NA	Omnivore	Wetland	81.6
Anseriformes	Anatidae	Malacorhynchus_membranaceus	Malacorhynchus_membranaceus	67.2	61.2	NA	40.4	36.4	63.1	36.2	MVZ_143323	Watanabe J., 2018. Evolution, 72(12): 2632-2652.	372.8	NA	Omnivore	Wetland	81.6
Anseriformes	Anatidae	Malacorhynchus_membranaceus	Malacorhynchus_membranaceus	63.6	58.6	NA	39.2	35.7	62.4	35.1	MVZ_143324	Watanabe J., 2018. Evolution, 72(12): 2632-2652.	372.8	NA	Omnivore	Wetland	81.6
Anseriformes	Anatidae	Malacorhynchus_membranaceus	Malacorhynchus_membranaceus	68.8	63.1	NA	40.9	37.7	66.5	37.5	MVZ_143325	Watanabe J., 2018. Evolution, 72(12): 2632-2652.	372.8	NA	Omnivore	Wetland	81.6
Anseriformes	Anatidae	Malacorhynchus_membranaceus	Malacorhynchus_membranaceus	61.6	56	NA	37.1	34.2	59.2	33.3	MVZ_143326	Watanabe J., 2018. Evolution, 72(12): 2632-2652.	372.8	NA	Omnivore	Wetland	81.6
Anseriformes	Anatidae	Malacorhynchus_membranaceus	Malacorhynchus_membranaceus	66.1	60.6	NA	39.6	36	64.1	34.8	MVZ_143327	Watanabe J., 2018. Evolution, 72(12): 2632-2652.	372.8	NA	Omnivore	Wetland	81.6
Anseriformes	Anatidae	Malacorhynchus_membranaceus	Malacorhynchus_membranaceus	NA	62.9	NA	40.9	37.2	67.1	35.3	MVZ_143328	Watanabe J., 2018. Evolution, 72(12): 2632-2652.	372.8	NA	Omnivore	Wetland	81.6
Anseriformes	Anatidae	Malacorhynchus_membranaceus	Malacorhynchus_membranaceus	NA	63.4	NA	41	38.8	65.7	36.5	MVZ_143329	Watanabe J., 2018. Evolution, 72(12): 2632-2652.	372.8	NA	Omnivore	Wetland	81.6
Anseriformes	Anatidae	Malacorhynchus_membranaceus	Malacorhynchus_membranaceus	62.2	59	NA	38.8	33.9	61.2	33.6	MVZ_154311	Watanabe J., 2018. Evolution, 72(12): 2632-2652.	372.8	NA	Omnivore	Wetland	81.6
Anseriformes	Anatidae	Stictonetta_naevosa	Stictonetta_naevosa	90.9	80	NA	52	51.7	85	48.3	NHMUK_1895.4.27.1	Watanabe J., 2018. Evolution, 72(12): 2632-2652.	903.3	Herbivore aquatic surface	Herbivore aquatic	Wetland	110
Anseriformes	Anatidae	Stictonetta_naevosa	Stictonetta_naevosa	88.8	78	NA	50.7	50.7	81.3	45.8	NHMUK_1895.4.27.9	Watanabe J., 2018. Evolution, 72(12): 2632-2652.	903.3	Herbivore aquatic surface	Herbivore aquatic	Wetland	110
Anseriformes	Anatidae	Stictonetta_naevosa	Stictonetta_naevosa	88.1	76.5	NA	50	49.2	80.4	46.1	NHMUK_1995.5.10	Watanabe J., 2018. Evolution, 72(12): 2632-2652.	903.3	Herbivore aquatic surface	Herbivore aquatic	Wetland	110
Anseriformes	Anatidae	Cereopsis_novaehollandiae	Cereopsis_novaehollandiae	184.3	183	NA	98.8	91.7	159.1	107.3	MVZ_137569	Watanabe J., 2018. Evolution, 72(12): 2632-2652.	3560	Herbivore ground	Herbivore terrestrial	Shrubland	155.8
Anseriformes	Anatidae	Cereopsis_novaehollandiae	Cereopsis_novaehollandiae	190.4	188.8	NA	102.1	93.8	164.1	112.1	USNM_318044	Watanabe J., 2018. Evolution, 72(12): 2632-2652.	3560	Herbivore ground	Herbivore terrestrial	Shrubland	155.8
Anseriformes	Anatidae	Cereopsis_novaehollandiae	Cereopsis_novaehollandiae	190.3	194.6	NA	107.4	94.3	167	112.4	USNM_321101	Watanabe J., 2018. Evolution, 72(12): 2632-2652.	3560	Herbivore ground	Herbivore terrestrial	Shrubland	155.8
Anseriformes	Anatidae	Cereopsis_novaehollandiae	Cereopsis_novaehollandiae	170.9	164.6	NA	93	86.1	151.2	99.8	USNM_322026	Watanabe J., 2018. Evolution, 72(12): 2632-2652.	3560	Herbivore ground	Herbivore terrestrial	Shrubland	155.8
Anseriformes	Anatidae	Cereopsis_novaehollandiae	Cereopsis_novaehollandiae	184	187.8	NA	102.7	90.8	158.9	105.6	USNM_346461	Watanabe J., 2018. Evolution, 72(12): 2632-2652.	3560	Herbivore ground	Herbivore terrestrial	Shrubland	155.8
Anseriformes	Anatidae	Cereopsis_novaehollandiae	Cereopsis_novaehollandiae	187.1	193	NA	104	93.4	168.7	112.7	USNM_346851	Watanabe J., 2018. Evolution, 72(12): 2632-2652.	3560	Herbivore ground	Herbivore terrestrial	Shrubland	155.8
Anseriformes	Anatidae	Cereopsis_novaehollandiae	Cereopsis_novaehollandiae	188.3	189.6	NA	103.7	101.9	179.8	119.4	USNM_429222	Watanabe J., 2018. Evolution, 72(12): 2632-2652.	3560	Herbivore ground	Herbivore terrestrial	Shrubland	155.8
Anseriformes	Anatidae	Cereopsis_novaehollandiae	Cereopsis_novaehollandiae	180.3	183.3	NA	99.2	92.8	161.7	108.9	USNM_429738	Watanabe J., 2018. Evolution, 72(12): 2632-2652.	3560	Herbivore ground	Herbivore terrestrial	Shrubland	155.8
Anseriformes	Anatidae	Cereopsis_novaehollandiae	Cereopsis_novaehollandiae	175.2	178.7	NA	97.8	85.4	151.2	102.3	USNM_489416	Watanabe J., 2018. Evolution, 72(12): 2632-2652.	3560	Herbivore ground	Herbivore terrestrial	Shrubland	155.8
Anseriformes	Anatidae	Coscoroba_coscoroba	Coscoroba_coscoroba	183.7	177.8	NA	96.3	89.8	157.3	97.6	MVZ_140776	Watanabe J., 2018. Evolution, 72(12): 2632-2652.	4294.8	Aquatic surface	Aquatic predator	Wetland	180.5
Anseriformes	Anatidae	Cygnus_atratus	Cygnus_atratus	253.5	237.5	NA	113.6	92.3	174	101	MVZ_141910	Watanabe J., 2018. Evolution, 72(12): 2632-2652.	5623.2	Herbivore aquatic surface	Herbivore aquatic	Wetland	206
Anseriformes	Anatidae	Cygnus_atratus	Cygnus_atratus	250.5	239.5	NA	115.5	89.1	173.3	103.4	MVZ_141911	Watanabe J., 2018. Evolution, 72(12): 2632-2652.	5623.2	Herbivore aquatic surface	Herbivore aquatic	Wetland	206
Anseriformes	Anatidae	Cygnus_atratus	Cygnus_atratus	224	211	NA	103.7	85.8	167.3	98.9	MVZ_143290	Watanabe J., 2018. Evolution, 72(12): 2632-2652.	5623.2	Herbivore aquatic surface	Herbivore aquatic	Wetland	206
Anseriformes	Anatidae	Cygnus_atratus	Cygnus_atratus	223	208.5	NA	104.9	83	162.8	96	MVZ_143291	Watanabe J., 2018. Evolution, 72(12): 2632-2652.	5623.2	Herbivore aquatic surface	Herbivore aquatic	Wetland	206
Anseriformes	Anatidae	Cygnus_atratus	Cygnus_atratus	230	219	NA	110	84	167.3	96.8	MVZ_143293	Watanabe J., 2018. Evolution, 72(12): 2632-2652.	5623.2	Herbivore aquatic surface	Herbivore aquatic	Wetland	206
Anseriformes	Anatidae	Cygnus_atratus	Cygnus_atratus	267.5	246.5	NA	121.8	95.1	179.8	104.4	MVZ_154271	Watanabe J., 2018. Evolution, 72(12): 2632-2652.	5623.2	Herbivore aquatic surface	Herbivore aquatic	Wetland	206
Anseriformes	Anatidae	Cygnus_olor	Cygnus_olor	304	282.5	NA	141.4	108.5	195.1	112.7	MVZ_115621	Watanabe J., 2018. Evolution, 72(12): 2632-2652.	10682	Herbivore aquatic surface	Herbivore aquatic	Wetland	244.9
Anseriformes	Anatidae	Cygnus_olor	Cygnus_olor	281	262	NA	131.2	NA	187.8	103.8	USNM_19757	Watanabe J., 2018. Evolution, 72(12): 2632-2652.	10682	Herbivore aquatic surface	Herbivore aquatic	Wetland	244.9
Anseriformes	Anatidae	Cygnus_olor	Cygnus_olor	294	274	NA	136.4	106	197.6	114.9	USNM_227053	Watanabe J., 2018. Evolution, 72(12): 2632-2652.	10682	Herbivore aquatic surface	Herbivore aquatic	Wetland	244.9
Anseriformes	Anatidae	Cygnus_olor	Cygnus_olor	283	261	NA	133	100.9	190.5	108.9	USNM_291962	Watanabe J., 2018. Evolution, 72(12): 2632-2652.	10682	Herbivore aquatic surface	Herbivore aquatic	Wetland	244.9
Anseriformes	Anatidae	Cygnus_olor	Cygnus_olor	264	246	NA	120.4	92.7	177.4	98.9	USNM_320834	Watanabe J., 2018. Evolution, 72(12): 2632-2652.	10682	Herbivore aquatic surface	Herbivore aquatic	Wetland	244.9
Anseriformes	Anatidae	Cygnus_olor	Cygnus_olor	316	308	NA	NA	114.7	215	121.8	USNM_320983	Watanabe J., 2018. Evolution, 72(12): 2632-2652.	10682	Herbivore aquatic surface	Herbivore aquatic	Wetland	244.9
Anseriformes	Anatidae	Cygnus_olor	Cygnus_olor	281	267	NA	136.2	110.2	193	109.4	USNM_344828	Watanabe J., 2018. Evolution, 72(12): 2632-2652.	10682	Herbivore aquatic surface	Herbivore aquatic	Wetland	244.9
Anseriformes	Anatidae	Cygnus_olor	Cygnus_olor	276	258	NA	130.6	103.1	190.3	108.7	USNM_522568	Watanabe J., 2018. Evolution, 72(12): 2632-2652.	10682	Herbivore aquatic surface	Herbivore aquatic	Wetland	244.9
Anseriformes	Anatidae	Cygnus_olor	Cygnus_olor	304	280	NA	141.3	109.2	205.7	115.3	USNM_556959	Watanabe J., 2018. Evolution, 72(12): 2632-2652.	10682	Herbivore aquatic surface	Herbivore aquatic	Wetland	244.9
Anseriformes	Anatidae	Cygnus_olor	Cygnus_olor	302	278	NA	140.5	112	206.9	116.9	USNM_557526	Watanabe J., 2018. Evolution, 72(12): 2632-2652.	10682	Herbivore aquatic surface	Herbivore aquatic	Wetland	244.9
Anseriformes	Anatidae	Cygnus_olor	Cygnus_olor	305	284	NA	138	103.5	199	112.1	USNM_561861	Watanabe J., 2018. Evolution, 72(12): 2632-2652.	10682	Herbivore aquatic surface	Herbivore aquatic	Wetland	244.9
Anseriformes	Anatidae	Cygnus_olor	Cygnus_olor	NA	NA	NA	NA	103.5	NA	NA	YIO_64657	Watanabe J., 2018. Evolution, 72(12): 2632-2652.	10682	Herbivore aquatic surface	Herbivore aquatic	Wetland	244.9
Anseriformes	Anatidae	Cygnus_buccinator	Cygnus_buccinator	288	283	NA	138.7	110.7	204.4	121.2	MNHN_1890-3932	Watanabe J., 2018. Evolution, 72(12): 2632-2652.	11071.1	Herbivore aquatic surface	Herbivore aquatic	Wetland	267
Anseriformes	Anatidae	Cygnus_buccinator	Cygnus_buccinator	298	294	NA	149.9	117.4	210	121.4	MNHN_1890-67	Watanabe J., 2018. Evolution, 72(12): 2632-2652.	11071.1	Herbivore aquatic surface	Herbivore aquatic	Wetland	267
Anseriformes	Anatidae	Cygnus_buccinator	Cygnus_buccinator	289	285	NA	146.1	112.9	210	117.9	MVZ_120361	Watanabe J., 2018. Evolution, 72(12): 2632-2652.	11071.1	Herbivore aquatic surface	Herbivore aquatic	Wetland	267
Anseriformes	Anatidae	Cygnus_buccinator	Cygnus_buccinator	287.5	282	NA	142.2	115.5	214.5	119.7	MVZ_137246	Watanabe J., 2018. Evolution, 72(12): 2632-2652.	11071.1	Herbivore aquatic surface	Herbivore aquatic	Wetland	267
Anseriformes	Anatidae	Cygnus_buccinator	Cygnus_buccinator	NA	NA	NA	NA	115.8	NA	NA	MVZ_62355	Watanabe J., 2018. Evolution, 72(12): 2632-2652.	11071.1	Herbivore aquatic surface	Herbivore aquatic	Wetland	267
Anseriformes	Anatidae	Cygnus_cygnus	Cygnus_cygnus	280	276.5	NA	138.5	NA	NA	NA	MVZ_66973	Watanabe J., 2018. Evolution, 72(12): 2632-2652.	9350	Herbivore aquatic surface	Herbivore aquatic	Wetland	260.5
Anseriformes	Anatidae	Cygnus_cygnus	Cygnus_cygnus	248	247	NA	128.9	103.1	194	118	YIO_62786	Watanabe J., 2018. Evolution, 72(12): 2632-2652.	9350	Herbivore aquatic surface	Herbivore aquatic	Wetland	260.5
Anseriformes	Anatidae	Cygnus_cygnus	Cygnus_cygnus	NA	NA	NA	NA	108	NA	NA	YIO_63910	Watanabe J., 2018. Evolution, 72(12): 2632-2652.	9350	Herbivore aquatic surface	Herbivore aquatic	Wetland	260.5
Anseriformes	Anatidae	Cygnus_columbianus	Cygnus_columbianus	240.5	242	NA	126.4	95.3	180.1	105.4	EP_200	Watanabe J., 2018. Evolution, 72(12): 2632-2652.	6378	Herbivore aquatic surface	Herbivore aquatic	Wetland	243.8
Anseriformes	Anatidae	Cygnus_columbianus	Cygnus_columbianus	244	247	NA	122	99.9	186.5	109.7	MVZ_119012	Watanabe J., 2018. Evolution, 72(12): 2632-2652.	6378	Herbivore aquatic surface	Herbivore aquatic	Wetland	243.8
Anseriformes	Anatidae	Cygnus_columbianus	Cygnus_columbianus	260	256	NA	132.5	106.7	192.1	118.1	MVZ_135906	Watanabe J., 2018. Evolution, 72(12): 2632-2652.	6378	Herbivore aquatic surface	Herbivore aquatic	Wetland	243.8
Anseriformes	Anatidae	Cygnus_columbianus	Cygnus_columbianus	248.5	245	NA	122	95.7	184.3	105.4	MVZ_151609	Watanabe J., 2018. Evolution, 72(12): 2632-2652.	6378	Herbivore aquatic surface	Herbivore aquatic	Wetland	243.8
Anseriformes	Anatidae	Cygnus_columbianus	Cygnus_columbianus	NA	NA	NA	NA	105.5	NA	NA	MVZ_21284	Watanabe J., 2018. Evolution, 72(12): 2632-2652.	6378	Herbivore aquatic surface	Herbivore aquatic	Wetland	243.8
Anseriformes	Anatidae	Cygnus_columbianus	Cygnus_columbianus	258	258.5	NA	132.1	103.4	191.1	117.8	MVZ_22430	Watanabe J., 2018. Evolution, 72(12): 2632-2652.	6378	Herbivore aquatic surface	Herbivore aquatic	Wetland	243.8
Anseriformes	Anatidae	Cygnus_columbianus	Cygnus_columbianus	252	254.5	NA	129.2	99.1	188.9	110.1	MVZ_22443	Watanabe J., 2018. Evolution, 72(12): 2632-2652.	6378	Herbivore aquatic surface	Herbivore aquatic	Wetland	243.8
Anseriformes	Anatidae	Cygnus_columbianus	Cygnus_columbianus	259	259.5	NA	132.3	103.6	198.7	112.8	MVZ_26638	Watanabe J., 2018. Evolution, 72(12): 2632-2652.	6378	Herbivore aquatic surface	Herbivore aquatic	Wetland	243.8
Anseriformes	Anatidae	Cygnus_columbianus	Cygnus_columbianus	NA	NA	NA	NA	99.9	NA	NA	MVZ_31361	Watanabe J., 2018. Evolution, 72(12): 2632-2652.	6378	Herbivore aquatic surface	Herbivore aquatic	Wetland	243.8
Anseriformes	Anatidae	Cygnus_columbianus	Cygnus_columbianus	265	261.5	NA	134.3	104.9	198.6	115.7	MVZ_40343	Watanabe J., 2018. Evolution, 72(12): 2632-2652.	6378	Herbivore aquatic surface	Herbivore aquatic	Wetland	243.8
Anseriformes	Anatidae	Cygnus_columbianus	Cygnus_columbianus	NA	NA	NA	NA	104.5	NA	NA	MVZ_40360	Watanabe J., 2018. Evolution, 72(12): 2632-2652.	6378	Herbivore aquatic surface	Herbivore aquatic	Wetland	243.8
Anseriformes	Anatidae	Cygnus_columbianus	Cygnus_columbianus	NA	NA	NA	NA	110.5	NA	NA	MVZ_42674	Watanabe J., 2018. Evolution, 72(12): 2632-2652.	6378	Herbivore aquatic surface	Herbivore aquatic	Wetland	243.8
Anseriformes	Anatidae	Cygnus_columbianus	Cygnus_columbianus	NA	NA	NA	NA	97.9	NA	NA	MVZ_43781	Watanabe J., 2018. Evolution, 72(12): 2632-2652.	6378	Herbivore aquatic surface	Herbivore aquatic	Wetland	243.8
Anseriformes	Anatidae	Cygnus_columbianus	Cygnus_columbianus	NA	NA	NA	NA	101.7	NA	NA	MVZ_44340	Watanabe J., 2018. Evolution, 72(12): 2632-2652.	6378	Herbivore aquatic surface	Herbivore aquatic	Wetland	243.8
Anseriformes	Anatidae	Cygnus_columbianus	Cygnus_columbianus	NA	NA	NA	NA	98.7	NA	NA	MVZ_46595	Watanabe J., 2018. Evolution, 72(12): 2632-2652.	6378	Herbivore aquatic surface	Herbivore aquatic	Wetland	243.8
Anseriformes	Anatidae	Cygnus_columbianus	Cygnus_columbianus	240	238.5	NA	122.1	96.7	179	107.2	MVZ_49758	Watanabe J., 2018. Evolution, 72(12): 2632-2652.	6378	Herbivore aquatic surface	Herbivore aquatic	Wetland	243.8
Anseriformes	Anatidae	Cygnus_columbianus	Cygnus_columbianus	NA	NA	NA	NA	102.4	NA	NA	MVZ_5491	Watanabe J., 2018. Evolution, 72(12): 2632-2652.	6378	Herbivore aquatic surface	Herbivore aquatic	Wetland	243.8
Anseriformes	Anatidae	Cygnus_columbianus	Cygnus_columbianus	NA	NA	NA	NA	101.8	NA	NA	MVZ_5492	Watanabe J., 2018. Evolution, 72(12): 2632-2652.	6378	Herbivore aquatic surface	Herbivore aquatic	Wetland	243.8
Anseriformes	Anatidae	Cygnus_columbianus	Cygnus_columbianus	234	234	NA	117.3	95.6	178.6	107.9	USNM_17030	Watanabe J., 2018. Evolution, 72(12): 2632-2652.	6378	Herbivore aquatic surface	Herbivore aquatic	Wetland	243.8
Anseriformes	Anatidae	Cygnus_columbianus	Cygnus_columbianus	252	247	NA	126.9	98.3	187.4	113.2	USNM_18509	Watanabe J., 2018. Evolution, 72(12): 2632-2652.	6378	Herbivore aquatic surface	Herbivore aquatic	Wetland	243.8
Anseriformes	Anatidae	Cygnus_columbianus	Cygnus_columbianus	244	246	NA	123.7	99.8	188.4	109.7	USNM_431870	Watanabe J., 2018. Evolution, 72(12): 2632-2652.	6378	Herbivore aquatic surface	Herbivore aquatic	Wetland	243.8
Anseriformes	Anatidae	Cygnus_columbianus	Cygnus_columbianus	250	247	NA	124.2	95.7	185.3	108.3	USNM_431872	Watanabe J., 2018. Evolution, 72(12): 2632-2652.	6378	Herbivore aquatic surface	Herbivore aquatic	Wetland	243.8
Anseriformes	Anatidae	Cygnus_columbianus	Cygnus_columbianus	258	261	NA	132.7	105.4	199.8	116.9	USNM_431873	Watanabe J., 2018. Evolution, 72(12): 2632-2652.	6378	Herbivore aquatic surface	Herbivore aquatic	Wetland	243.8
Anseriformes	Anatidae	Cygnus_columbianus	Cygnus_columbianus	265	259	NA	133.8	110.3	201.6	121.9	USNM_488538	Watanabe J., 2018. Evolution, 72(12): 2632-2652.	6378	Herbivore aquatic surface	Herbivore aquatic	Wetland	243.8
Anseriformes	Anatidae	Cygnus_columbianus	Cygnus_columbianus	244	243	NA	124	99	182.5	107.8	USNM_502567	Watanabe J., 2018. Evolution, 72(12): 2632-2652.	6378	Herbivore aquatic surface	Herbivore aquatic	Wetland	243.8
Anseriformes	Anatidae	Cygnus_columbianus	Cygnus_columbianus	259	264	NA	136	108	199.7	117.8	USNM_610614	Watanabe J., 2018. Evolution, 72(12): 2632-2652.	6378	Herbivore aquatic surface	Herbivore aquatic	Wetland	243.8
Anseriformes	Anatidae	Cygnus_columbianus	Cygnus_columbianus	253	252	NA	129.6	102.5	186.3	111	USNM_610615	Watanabe J., 2018. Evolution, 72(12): 2632-2652.	6378	Herbivore aquatic surface	Herbivore aquatic	Wetland	243.8
Anseriformes	Anatidae	Cygnus_columbianus	Cygnus_columbianus	233	238	NA	121.7	97.9	176.5	102.3	USNM_623389	Watanabe J., 2018. Evolution, 72(12): 2632-2652.	6378	Herbivore aquatic surface	Herbivore aquatic	Wetland	243.8
Anseriformes	Anatidae	Cygnus_columbianus	Cygnus_columbianus	NA	NA	NA	NA	97.7	NA	NA	YIO_21461	Watanabe J., 2018. Evolution, 72(12): 2632-2652.	6378	Herbivore aquatic surface	Herbivore aquatic	Wetland	243.8
Anseriformes	Anatidae	Cygnus_columbianus	Cygnus_columbianus	NA	NA	NA	NA	97.3	NA	NA	YIO_21462	Watanabe J., 2018. Evolution, 72(12): 2632-2652.	6378	Herbivore aquatic surface	Herbivore aquatic	Wetland	243.8
Anseriformes	Anatidae	Cygnus_columbianus	Cygnus_columbianus	NA	NA	NA	NA	103.2	NA	NA	YIO_21463	Watanabe J., 2018. Evolution, 72(12): 2632-2652.	6378	Herbivore aquatic surface	Herbivore aquatic	Wetland	243.8
Anseriformes	Anatidae	Cygnus_columbianus	Cygnus_columbianus	222	221	NA	110.4	90	171.6	101.8	YIO_62563	Watanabe J., 2018. Evolution, 72(12): 2632-2652.	6378	Herbivore aquatic surface	Herbivore aquatic	Wetland	243.8
Anseriformes	Anatidae	Cygnus_columbianus	Cygnus_columbianus	NA	NA	NA	NA	103.3	NA	NA	YIO_62787	Watanabe J., 2018. Evolution, 72(12): 2632-2652.	6378	Herbivore aquatic surface	Herbivore aquatic	Wetland	243.8
Anseriformes	Anatidae	Cygnus_columbianus	Cygnus_columbianus	NA	NA	NA	NA	97.3	NA	NA	YIO_64020	Watanabe J., 2018. Evolution, 72(12): 2632-2652.	6378	Herbivore aquatic surface	Herbivore aquatic	Wetland	243.8
Anseriformes	Anatidae	Cygnus_columbianus	Cygnus_columbianus	NA	NA	NA	NA	93.8	NA	NA	YIO_64042	Watanabe J., 2018. Evolution, 72(12): 2632-2652.	6378	Herbivore aquatic surface	Herbivore aquatic	Wetland	243.8
Anseriformes	Anatidae	Cygnus_columbianus	Cygnus_columbianus	243	241	NA	127.8	95.6	178	104.5	YIO_64429	Watanabe J., 2018. Evolution, 72(12): 2632-2652.	6378	Herbivore aquatic surface	Herbivore aquatic	Wetland	243.8
Anseriformes	Anatidae	Branta_bernicla	Branta_bernicla	128	121.3	NA	69.8	63.2	110.1	63.6	MVZ_151614	Watanabe J., 2018. Evolution, 72(12): 2632-2652.	1277.9	Herbivore ground	Herbivore terrestrial	Grassland	167.7
Anseriformes	Anatidae	Branta_bernicla	Branta_bernicla	123.6	120.9	NA	67.7	61.2	106.9	64.2	MVZ_160647	Watanabe J., 2018. Evolution, 72(12): 2632-2652.	1277.9	Herbivore ground	Herbivore terrestrial	Grassland	167.7
Anseriformes	Anatidae	Branta_bernicla	Branta_bernicla	126.7	117.7	NA	67.1	60.6	105.1	61.6	MVZ_160649	Watanabe J., 2018. Evolution, 72(12): 2632-2652.	1277.9	Herbivore ground	Herbivore terrestrial	Grassland	167.7
Anseriformes	Anatidae	Branta_bernicla	Branta_bernicla	NA	NA	NA	NA	58.4	NA	NA	MVZ_45027	Watanabe J., 2018. Evolution, 72(12): 2632-2652.	1277.9	Herbivore ground	Herbivore terrestrial	Grassland	167.7
Anseriformes	Anatidae	Branta_bernicla	Branta_bernicla	118.6	111.1	NA	63	59	101.2	60.2	MVZ_53811	Watanabe J., 2018. Evolution, 72(12): 2632-2652.	1277.9	Herbivore ground	Herbivore terrestrial	Grassland	167.7
Anseriformes	Anatidae	Branta_bernicla	Branta_bernicla	116.8	110.2	NA	62.6	56.1	95.1	52.9	MVZ_53971	Watanabe J., 2018. Evolution, 72(12): 2632-2652.	1277.9	Herbivore ground	Herbivore terrestrial	Grassland	167.7
Anseriformes	Anatidae	Branta_bernicla	Branta_bernicla	132.4	126.1	NA	72	64	110.8	64.8	MVZ_72532	Watanabe J., 2018. Evolution, 72(12): 2632-2652.	1277.9	Herbivore ground	Herbivore terrestrial	Grassland	167.7
Anseriformes	Anatidae	Branta_bernicla	Branta_bernicla	NA	116	NA	65.9	60.1	105.9	62.5	MVZ_73080	Watanabe J., 2018. Evolution, 72(12): 2632-2652.	1277.9	Herbivore ground	Herbivore terrestrial	Grassland	167.7
Anseriformes	Anatidae	Branta_bernicla	Branta_bernicla	115	109.5	NA	61.7	56.8	99.8	57.7	MVZ_73081	Watanabe J., 2018. Evolution, 72(12): 2632-2652.	1277.9	Herbivore ground	Herbivore terrestrial	Grassland	167.7
Anseriformes	Anatidae	Branta_bernicla	Branta_bernicla	127.8	118.9	NA	69.2	60.2	108.2	65.2	YIO_60808	Watanabe J., 2018. Evolution, 72(12): 2632-2652.	1277.9	Herbivore ground	Herbivore terrestrial	Grassland	167.7
Anseriformes	Anatidae	Branta_bernicla	Branta_bernicla	119.8	113.7	NA	66.4	57.3	100.8	61.8	YIO_62867	Watanabe J., 2018. Evolution, 72(12): 2632-2652.	1277.9	Herbivore ground	Herbivore terrestrial	Grassland	167.7
Anseriformes	Anatidae	Branta_bernicla	Branta_bernicla	NA	NA	NA	NA	62.6	NA	NA	YIO_63057	Watanabe J., 2018. Evolution, 72(12): 2632-2652.	1277.9	Herbivore ground	Herbivore terrestrial	Grassland	167.7
Anseriformes	Anatidae	Branta_bernicla	Branta_bernicla	120.4	114.7	NA	66.9	58.5	103.5	63.3	YIO_64413	Watanabe J., 2018. Evolution, 72(12): 2632-2652.	1277.9	Herbivore ground	Herbivore terrestrial	Grassland	167.7
Anseriformes	Anatidae	Branta_ruficollis	Branta_ruficollis	NA	NA	NA	NA	56.3	NA	NA	YIO_14155	Watanabe J., 2018. Evolution, 72(12): 2632-2652.	1226.5	Herbivore ground	Herbivore terrestrial	Grassland	183.8
Anseriformes	Anatidae	Branta_ruficollis	Branta_ruficollis	NA	NA	NA	NA	59.7	NA	NA	YIO_14156	Watanabe J., 2018. Evolution, 72(12): 2632-2652.	1226.5	Herbivore ground	Herbivore terrestrial	Grassland	183.8
Anseriformes	Anatidae	Branta_ruficollis	Branta_ruficollis	118.7	110.8	NA	65.9	57.9	101.7	62.5	YIO_64408	Watanabe J., 2018. Evolution, 72(12): 2632-2652.	1226.5	Herbivore ground	Herbivore terrestrial	Grassland	183.8
Anseriformes	Anatidae	Branta_hutchinsi_minima	Branta_hutchinsii	133.5	126.1	NA	76.1	66.2	111.8	70.9	MVZ_151610	Watanabe J., 2018. Evolution, 72(12): 2632-2652.	2811.7	Herbivore ground	Herbivore terrestrial	Grassland	176.6
Anseriformes	Anatidae	Branta_hutchinsi_minima	Branta_hutchinsii	128.8	124.2	NA	73.6	60.5	107	64.9	MVZ_151611	Watanabe J., 2018. Evolution, 72(12): 2632-2652.	2811.7	Herbivore ground	Herbivore terrestrial	Grassland	176.6
Anseriformes	Anatidae	Branta_hutchinsi_minima	Branta_hutchinsii	132.1	125.3	NA	71.3	63.7	112.2	69.6	MVZ_151612	Watanabe J., 2018. Evolution, 72(12): 2632-2652.	2811.7	Herbivore ground	Herbivore terrestrial	Grassland	176.6
Anseriformes	Anatidae	Branta_hutchinsi_minima	Branta_hutchinsii	128.1	121.7	NA	72.5	64	113.9	70.6	MVZ_22458	Watanabe J., 2018. Evolution, 72(12): 2632-2652.	2811.7	Herbivore ground	Herbivore terrestrial	Grassland	176.6
Anseriformes	Anatidae	Branta_hutchinsi_minima	Branta_hutchinsii	NA	NA	NA	NA	61.5	NA	NA	MVZ_43649	Watanabe J., 2018. Evolution, 72(12): 2632-2652.	2811.7	Herbivore ground	Herbivore terrestrial	Grassland	176.6
Anseriformes	Anatidae	Branta_hutchinsi_minima	Branta_hutchinsii	NA	NA	NA	NA	66	NA	NA	MVZ_53755	Watanabe J., 2018. Evolution, 72(12): 2632-2652.	2811.7	Herbivore ground	Herbivore terrestrial	Grassland	176.6
Anseriformes	Anatidae	Branta_hutchinsi_minima	Branta_hutchinsii	NA	NA	NA	NA	62.7	NA	NA	MVZ_53756	Watanabe J., 2018. Evolution, 72(12): 2632-2652.	2811.7	Herbivore ground	Herbivore terrestrial	Grassland	176.6
Anseriformes	Anatidae	Branta_hutchinsi_minima	Branta_hutchinsii	NA	NA	NA	NA	59.7	NA	NA	MVZ_53757	Watanabe J., 2018. Evolution, 72(12): 2632-2652.	2811.7	Herbivore ground	Herbivore terrestrial	Grassland	176.6
Anseriformes	Anatidae	Branta_hutchinsi_minima	Branta_hutchinsii	131.8	128.4	NA	73.9	64.5	115.7	68.9	MVZ_68341	Watanabe J., 2018. Evolution, 72(12): 2632-2652.	2811.7	Herbivore ground	Herbivore terrestrial	Grassland	176.6
Anseriformes	Anatidae	Branta_hutchinsi_minima	Branta_hutchinsii	133.1	128.6	NA	73.6	62.9	115.1	72.9	MVZ_70314	Watanabe J., 2018. Evolution, 72(12): 2632-2652.	2811.7	Herbivore ground	Herbivore terrestrial	Grassland	176.6
Anseriformes	Anatidae	Branta_hutchinsi_minima	Branta_hutchinsii	121.1	118.7	NA	68.3	59.9	106.9	66.8	MVZ_70315	Watanabe J., 2018. Evolution, 72(12): 2632-2652.	2811.7	Herbivore ground	Herbivore terrestrial	Grassland	176.6
Anseriformes	Anatidae	Branta_hutchinsi_minima	Branta_hutchinsii	129.2	123.4	NA	72.2	63.3	114.3	70.7	MVZ_70316	Watanabe J., 2018. Evolution, 72(12): 2632-2652.	2811.7	Herbivore ground	Herbivore terrestrial	Grassland	176.6
Anseriformes	Anatidae	Branta_hutchinsi_minima	Branta_hutchinsii	132.3	128.4	NA	76.2	62.9	113.1	69.6	MVZ_70317	Watanabe J., 2018. Evolution, 72(12): 2632-2652.	2811.7	Herbivore ground	Herbivore terrestrial	Grassland	176.6
Anseriformes	Anatidae	Branta_hutchinsi_taverneri	Branta_hutchinsii	154.5	147.8	NA	87.7	72.3	134.3	82.5	MVZ_130093	Watanabe J., 2018. Evolution, 72(12): 2632-2652.	2811.7	Herbivore ground	Herbivore terrestrial	Grassland	176.6
Anseriformes	Anatidae	Branta_hutchinsi_taverneri	Branta_hutchinsii	153.5	147.8	NA	88.2	73.4	129.6	78.9	MVZ_22453	Watanabe J., 2018. Evolution, 72(12): 2632-2652.	2811.7	Herbivore ground	Herbivore terrestrial	Grassland	176.6
Anseriformes	Anatidae	Branta_hutchinsi_taverneri	Branta_hutchinsii	137.2	134.4	NA	77.2	68.9	117.4	69.5	MVZ_22459	Watanabe J., 2018. Evolution, 72(12): 2632-2652.	2811.7	Herbivore ground	Herbivore terrestrial	Grassland	176.6
Anseriformes	Anatidae	Branta_hutchinsi_taverneri	Branta_hutchinsii	NA	NA	NA	NA	70.1	NA	NA	MVZ_53754	Watanabe J., 2018. Evolution, 72(12): 2632-2652.	2811.7	Herbivore ground	Herbivore terrestrial	Grassland	176.6
Anseriformes	Anatidae	Branta_hutchinsi_taverneri	Branta_hutchinsii	159.3	151	NA	87.5	74.7	133.2	82.2	MVZ_70310	Watanabe J., 2018. Evolution, 72(12): 2632-2652.	2811.7	Herbivore ground	Herbivore terrestrial	Grassland	176.6
Anseriformes	Anatidae	Branta_canadensis_moffitti	Branta_canadensis	174	165	NA	96.2	79.6	147	89.7	MVZ_130094	Watanabe J., 2018. Evolution, 72(12): 2632-2652.	2811.7	Herbivore ground	Herbivore terrestrial	Grassland	206.5
Anseriformes	Anatidae	Branta_canadensis_moffitti	Branta_canadensis	185.7	176.9	NA	102.3	85.2	151.9	95.2	MVZ_132955	Watanabe J., 2018. Evolution, 72(12): 2632-2652.	2811.7	Herbivore ground	Herbivore terrestrial	Grassland	206.5
Anseriformes	Anatidae	Branta_canadensis_moffitti	Branta_canadensis	182.2	170.8	NA	99.8	86.2	152	88.2	MVZ_22456	Watanabe J., 2018. Evolution, 72(12): 2632-2652.	2811.7	Herbivore ground	Herbivore terrestrial	Grassland	206.5
Anseriformes	Anatidae	Branta_canadensis_canadensis	Branta_canadensis	171.7	157.8	NA	94.6	80.6	138.6	86.1	USNM_322272	Watanabe J., 2018. Evolution, 72(12): 2632-2652.	2811.7	Herbivore ground	Herbivore terrestrial	Grassland	206.5
Anseriformes	Anatidae	Branta_canadensis_canadensis	Branta_canadensis	175.2	166.4	NA	98.3	83.5	145.7	89.5	USNM_322273	Watanabe J., 2018. Evolution, 72(12): 2632-2652.	2811.7	Herbivore ground	Herbivore terrestrial	Grassland	206.5
Anseriformes	Anatidae	Branta_canadensis_canadensis	Branta_canadensis	185.3	173.9	NA	101.5	84.4	150.9	95.6	USNM_499395	Watanabe J., 2018. Evolution, 72(12): 2632-2652.	2811.7	Herbivore ground	Herbivore terrestrial	Grassland	206.5
Anseriformes	Anatidae	Branta_canadensis_canadensis	Branta_canadensis	167.4	157.6	NA	94.5	79.1	135.4	83.4	USNM_500889	Watanabe J., 2018. Evolution, 72(12): 2632-2652.	2811.7	Herbivore ground	Herbivore terrestrial	Grassland	206.5
Anseriformes	Anatidae	Branta_canadensis_canadensis	Branta_canadensis	178.6	NA	NA	100.4	84.1	148.1	87.7	USNM_631951	Watanabe J., 2018. Evolution, 72(12): 2632-2652.	2811.7	Herbivore ground	Herbivore terrestrial	Grassland	206.5
Anseriformes	Anatidae	Branta_sandvicensis	Branta_sandvicensis	131.7	125.9	NA	75	73.9	NA	NA	MNHN_1874-14	Watanabe J., 2018. Evolution, 72(12): 2632-2652.	2044.1	Herbivore ground	Herbivore terrestrial	Shrubland	146.8
Anseriformes	Anatidae	Branta_sandvicensis	Branta_sandvicensis	131.5	124.4	NA	72.4	74.9	134.1	88	MNHN_1886-518	Watanabe J., 2018. Evolution, 72(12): 2632-2652.	2044.1	Herbivore ground	Herbivore terrestrial	Shrubland	146.8
Anseriformes	Anatidae	Branta_sandvicensis	Branta_sandvicensis	132.7	139.7	NA	74.7	74.9	NA	NA	MNHN_1888-319	Watanabe J., 2018. Evolution, 72(12): 2632-2652.	2044.1	Herbivore ground	Herbivore terrestrial	Shrubland	146.8
Anseriformes	Anatidae	Branta_sandvicensis	Branta_sandvicensis	145.8	137.3	NA	78.5	78.5	NA	NA	MNHN_1891-983	Watanabe J., 2018. Evolution, 72(12): 2632-2652.	2044.1	Herbivore ground	Herbivore terrestrial	Shrubland	146.8
Anseriformes	Anatidae	Branta_sandvicensis	Branta_sandvicensis	127.6	119.5	NA	68.3	71.6	124.4	78.6	MNHN_A3632	Watanabe J., 2018. Evolution, 72(12): 2632-2652.	2044.1	Herbivore ground	Herbivore terrestrial	Shrubland	146.8
Anseriformes	Anatidae	Branta_sandvicensis	Branta_sandvicensis	122.4	119	NA	70.7	68	127.4	79.9	MVZ_59136	Watanabe J., 2018. Evolution, 72(12): 2632-2652.	2044.1	Herbivore ground	Herbivore terrestrial	Shrubland	146.8
Anseriformes	Anatidae	Branta_sandvicensis	Branta_sandvicensis	126.9	121.4	NA	70.7	72.8	131.9	83.2	MVZ_60896	Watanabe J., 2018. Evolution, 72(12): 2632-2652.	2044.1	Herbivore ground	Herbivore terrestrial	Shrubland	146.8
Anseriformes	Anatidae	Branta_sandvicensis	Branta_sandvicensis	129.9	NA	NA	NA	71.6	131.6	84.1	MVZ_60923	Watanabe J., 2018. Evolution, 72(12): 2632-2652.	2044.1	Herbivore ground	Herbivore terrestrial	Shrubland	146.8
Anseriformes	Anatidae	Branta_sandvicensis	Branta_sandvicensis	117.3	NA	NA	NA	67.3	128	81	MVZ_62789	Watanabe J., 2018. Evolution, 72(12): 2632-2652.	2044.1	Herbivore ground	Herbivore terrestrial	Shrubland	146.8
Anseriformes	Anatidae	Branta_sandvicensis	Branta_sandvicensis	139	128.7	NA	75.3	NA	NA	NA	NMNSAS_1261	Watanabe J., 2018. Evolution, 72(12): 2632-2652.	2044.1	Herbivore ground	Herbivore terrestrial	Shrubland	146.8
Anseriformes	Anatidae	Branta_sandvicensis	Branta_sandvicensis	121.7	114.6	NA	63.7	68.8	119.5	76.1	NMNSAS_1302	Watanabe J., 2018. Evolution, 72(12): 2632-2652.	2044.1	Herbivore ground	Herbivore terrestrial	Shrubland	146.8
Anseriformes	Anatidae	Branta_sandvicensis	Branta_sandvicensis	125.1	128.2	NA	71.3	70.6	129.9	82.3	USNM_320211	Watanabe J., 2018. Evolution, 72(12): 2632-2652.	2044.1	Herbivore ground	Herbivore terrestrial	Shrubland	146.8
Anseriformes	Anatidae	Branta_sandvicensis	Branta_sandvicensis	140.2	131.8	NA	78.7	75.6	135	92	USNM_323377	Watanabe J., 2018. Evolution, 72(12): 2632-2652.	2044.1	Herbivore ground	Herbivore terrestrial	Shrubland	146.8
Anseriformes	Anatidae	Branta_sandvicensis	Branta_sandvicensis	132	123.2	NA	70.4	71.8	127	82.4	USNM_500352	Watanabe J., 2018. Evolution, 72(12): 2632-2652.	2044.1	Herbivore ground	Herbivore terrestrial	Shrubland	146.8
Anseriformes	Anatidae	Branta_sandvicensis	Branta_sandvicensis	137.5	129	NA	NA	73	136	88.6	USNM_553679	Watanabe J., 2018. Evolution, 72(12): 2632-2652.	2044.1	Herbivore ground	Herbivore terrestrial	Shrubland	146.8
Anseriformes	Anatidae	Branta_sandvicensis	Branta_sandvicensis	128.7	120.5	NA	70.6	NA	127	80.3	USNM_553800	Watanabe J., 2018. Evolution, 72(12): 2632-2652.	2044.1	Herbivore ground	Herbivore terrestrial	Shrubland	146.8
Anseriformes	Anatidae	Branta_sandvicensis	Branta_sandvicensis	126.7	NA	NA	NA	69.5	NA	NA	USNM_576674	Watanabe J., 2018. Evolution, 72(12): 2632-2652.	2044.1	Herbivore ground	Herbivore terrestrial	Shrubland	146.8
Anseriformes	Anatidae	Branta_sandvicensis	Branta_sandvicensis	136.6	129	NA	73.4	74	131.5	82.4	USNM_623378	Watanabe J., 2018. Evolution, 72(12): 2632-2652.	2044.1	Herbivore ground	Herbivore terrestrial	Shrubland	146.8
Anseriformes	Anatidae	Branta_sandvicensis	Branta_sandvicensis	136.6	128.8	NA	74.9	72.9	131.2	85.4	USNM_623380	Watanabe J., 2018. Evolution, 72(12): 2632-2652.	2044.1	Herbivore ground	Herbivore terrestrial	Shrubland	146.8
Anseriformes	Anatidae	Anser_canagicus	Chen_canagica	NA	NA	NA	NA	69.8	NA	NA	MVZ_25861	Watanabe J., 2018. Evolution, 72(12): 2632-2652.	2136.49	NA	NA	NA	NA
Anseriformes	Anatidae	Anser_canagicus	Chen_canagica	NA	131.4	NA	74.9	NA	NA	64.9	MVZ_54483	Watanabe J., 2018. Evolution, 72(12): 2632-2652.	2136.49	NA	NA	NA	NA
Anseriformes	Anatidae	Anser_canagicus	Chen_canagica	135	130.2	NA	75.9	69.5	114.9	65.9	MVZ_60292	Watanabe J., 2018. Evolution, 72(12): 2632-2652.	2136.49	NA	NA	NA	NA
Anseriformes	Anatidae	Anser_canagicus	Chen_canagica	138.6	133.5	NA	79.3	74.1	NA	69.3	NMNSAS_1301	Watanabe J., 2018. Evolution, 72(12): 2632-2652.	2136.49	NA	NA	NA	NA
Anseriformes	Anatidae	Anser_canagicus	Chen_canagica	NA	NA	NA	NA	69.4	NA	NA	YIO_14129	Watanabe J., 2018. Evolution, 72(12): 2632-2652.	2136.49	NA	NA	NA	NA
Anseriformes	Anatidae	Anser_canagicus	Chen_canagica	NA	NA	NA	NA	74.9	NA	NA	YIO_14130	Watanabe J., 2018. Evolution, 72(12): 2632-2652.	2136.49	NA	NA	NA	NA
Anseriformes	Anatidae	Anser_canagicus	Chen_canagica	NA	NA	NA	NA	74	NA	NA	YIO_14131	Watanabe J., 2018. Evolution, 72(12): 2632-2652.	2136.49	NA	NA	NA	NA
Anseriformes	Anatidae	Anser_canagicus	Chen_canagica	149	143.1	NA	83.7	75.5	131.3	76.8	YIO_62592	Watanabe J., 2018. Evolution, 72(12): 2632-2652.	2136.49	NA	NA	NA	NA
Anseriformes	Anatidae	Anser_caerulescens	Chen_caerulescens	139.2	136.6	NA	NA	70	126.1	77.5	MVZ_120301	Watanabe J., 2018. Evolution, 72(12): 2632-2652.	2636.15	Herbivore ground	NA	NA	NA
Anseriformes	Anatidae	Anser_caerulescens	Chen_caerulescens	146.3	143.6	NA	81.5	72	126.8	82.6	MVZ_126638	Watanabe J., 2018. Evolution, 72(12): 2632-2652.	2636.15	Herbivore ground	NA	NA	NA
Anseriformes	Anatidae	Anser_caerulescens	Chen_caerulescens	149.9	146	NA	82.2	73.9	133.4	80.5	MVZ_151615	Watanabe J., 2018. Evolution, 72(12): 2632-2652.	2636.15	Herbivore ground	NA	NA	NA
Anseriformes	Anatidae	Anser_caerulescens	Chen_caerulescens	150.8	NA	NA	86.2	73.9	133.4	84.7	MVZ_22446	Watanabe J., 2018. Evolution, 72(12): 2632-2652.	2636.15	Herbivore ground	NA	NA	NA
Anseriformes	Anatidae	Anser_caerulescens	Chen_caerulescens	147.1	NA	NA	82	73	131.4	81.4	MVZ_22465	Watanabe J., 2018. Evolution, 72(12): 2632-2652.	2636.15	Herbivore ground	NA	NA	NA
Anseriformes	Anatidae	Anser_caerulescens	Chen_caerulescens	NA	NA	NA	NA	71.8	NA	NA	MVZ_28994	Watanabe J., 2018. Evolution, 72(12): 2632-2652.	2636.15	Herbivore ground	NA	NA	NA
Anseriformes	Anatidae	Anser_caerulescens	Chen_caerulescens	NA	NA	NA	NA	77.2	NA	NA	MVZ_28995	Watanabe J., 2018. Evolution, 72(12): 2632-2652.	2636.15	Herbivore ground	NA	NA	NA
Anseriformes	Anatidae	Anser_caerulescens	Chen_caerulescens	NA	NA	NA	NA	75.4	NA	NA	MVZ_28996	Watanabe J., 2018. Evolution, 72(12): 2632-2652.	2636.15	Herbivore ground	NA	NA	NA
Anseriformes	Anatidae	Anser_caerulescens	Chen_caerulescens	146.5	146.7	NA	82.1	73.9	129.1	81.2	MVZ_45555	Watanabe J., 2018. Evolution, 72(12): 2632-2652.	2636.15	Herbivore ground	NA	NA	NA
Anseriformes	Anatidae	Anser_caerulescens	Chen_caerulescens	159.3	158.4	NA	89.9	77.1	138.4	91	MVZ_54632	Watanabe J., 2018. Evolution, 72(12): 2632-2652.	2636.15	Herbivore ground	NA	NA	NA
Anseriformes	Anatidae	Anser_caerulescens	Chen_caerulescens	143.2	143.5	NA	78.3	68.6	127.5	79.4	MVZ_56270	Watanabe J., 2018. Evolution, 72(12): 2632-2652.	2636.15	Herbivore ground	NA	NA	NA
Anseriformes	Anatidae	Anser_caerulescens	Chen_caerulescens	144.7	144.5	NA	79.4	70.7	128.8	78.9	MVZ_78989	Watanabe J., 2018. Evolution, 72(12): 2632-2652.	2636.15	Herbivore ground	NA	NA	NA
Anseriformes	Anatidae	Anser_rossii	Chen_rossii	128.2	128.9	NA	72.5	61.8	NA	72.5	MVZ_115626	Watanabe J., 2018. Evolution, 72(12): 2632-2652.	1635.99	Herbivore ground	NA	NA	NA
Anseriformes	Anatidae	Anser_rossii	Chen_rossii	127	123.5	NA	70.1	60.5	110.2	65.2	MVZ_115900	Watanabe J., 2018. Evolution, 72(12): 2632-2652.	1635.99	Herbivore ground	NA	NA	NA
Anseriformes	Anatidae	Anser_rossii	Chen_rossii	136.2	135.4	NA	77.7	65.1	121	75.9	MVZ_119073	Watanabe J., 2018. Evolution, 72(12): 2632-2652.	1635.99	Herbivore ground	NA	NA	NA
Anseriformes	Anatidae	Anser_rossii	Chen_rossii	124.5	122.3	NA	70.7	61.8	110.1	70.4	MVZ_130992	Watanabe J., 2018. Evolution, 72(12): 2632-2652.	1635.99	Herbivore ground	NA	NA	NA
Anseriformes	Anatidae	Anser_rossii	Chen_rossii	129.3	129.8	NA	72.1	64.6	114.6	69.4	MVZ_130993	Watanabe J., 2018. Evolution, 72(12): 2632-2652.	1635.99	Herbivore ground	NA	NA	NA
Anseriformes	Anatidae	Anser_rossii	Chen_rossii	118.5	116.4	NA	67.8	58.5	101.7	64.4	MVZ_130994	Watanabe J., 2018. Evolution, 72(12): 2632-2652.	1635.99	Herbivore ground	NA	NA	NA
Anseriformes	Anatidae	Anser_rossii	Chen_rossii	127.4	125.7	NA	72.6	62.7	NA	72.2	MVZ_130995	Watanabe J., 2018. Evolution, 72(12): 2632-2652.	1635.99	Herbivore ground	NA	NA	NA
Anseriformes	Anatidae	Anser_rossii	Chen_rossii	125.1	124.3	NA	74.3	60.1	109.2	67.7	MVZ_130996	Watanabe J., 2018. Evolution, 72(12): 2632-2652.	1635.99	Herbivore ground	NA	NA	NA
Anseriformes	Anatidae	Anser_rossii	Chen_rossii	134.9	133.8	NA	NA	64.2	120.2	73.6	MVZ_130997	Watanabe J., 2018. Evolution, 72(12): 2632-2652.	1635.99	Herbivore ground	NA	NA	NA
Anseriformes	Anatidae	Anser_rossii	Chen_rossii	131.5	128.4	NA	74.5	61.7	113.6	72.7	MVZ_130998	Watanabe J., 2018. Evolution, 72(12): 2632-2652.	1635.99	Herbivore ground	NA	NA	NA
Anseriformes	Anatidae	Anser_rossii	Chen_rossii	126.9	126.2	NA	72.9	63	110.8	66	MVZ_130999	Watanabe J., 2018. Evolution, 72(12): 2632-2652.	1635.99	Herbivore ground	NA	NA	NA
Anseriformes	Anatidae	Anser_rossii	Chen_rossii	117.4	115.8	NA	66.1	58.8	102.1	64.6	MVZ_131000	Watanabe J., 2018. Evolution, 72(12): 2632-2652.	1635.99	Herbivore ground	NA	NA	NA
Anseriformes	Anatidae	Anser_rossii	Chen_rossii	119.2	118.4	NA	67.8	57.4	105.6	63	MVZ_131001	Watanabe J., 2018. Evolution, 72(12): 2632-2652.	1635.99	Herbivore ground	NA	NA	NA
Anseriformes	Anatidae	Anser_rossii	Chen_rossii	131.7	126.3	NA	75.3	65.6	120	76.2	MVZ_131002	Watanabe J., 2018. Evolution, 72(12): 2632-2652.	1635.99	Herbivore ground	NA	NA	NA
Anseriformes	Anatidae	Anser_rossii	Chen_rossii	132.7	132.9	NA	76.8	63.2	118.4	73.3	MVZ_131003	Watanabe J., 2018. Evolution, 72(12): 2632-2652.	1635.99	Herbivore ground	NA	NA	NA
Anseriformes	Anatidae	Anser_rossii	Chen_rossii	128.8	129.4	NA	74.7	61.9	115	70.2	MVZ_131004	Watanabe J., 2018. Evolution, 72(12): 2632-2652.	1635.99	Herbivore ground	NA	NA	NA
Anseriformes	Anatidae	Anser_rossii	Chen_rossii	121.5	121.4	NA	70.6	58.7	106.8	68.4	MVZ_133858	Watanabe J., 2018. Evolution, 72(12): 2632-2652.	1635.99	Herbivore ground	NA	NA	NA
Anseriformes	Anatidae	Anser_rossii	Chen_rossii	123.9	121	NA	68.7	60.1	107.9	67.3	MVZ_133859	Watanabe J., 2018. Evolution, 72(12): 2632-2652.	1635.99	Herbivore ground	NA	NA	NA
Anseriformes	Anatidae	Anser_rossii	Chen_rossii	115.5	112.8	NA	66.5	56.5	100	61.9	MVZ_46025	Watanabe J., 2018. Evolution, 72(12): 2632-2652.	1635.99	Herbivore ground	NA	NA	NA
Anseriformes	Anatidae	Anser_rossii	Chen_rossii	126.3	126	NA	73.4	60	113	70.1	MVZ_46026	Watanabe J., 2018. Evolution, 72(12): 2632-2652.	1635.99	Herbivore ground	NA	NA	NA
Anseriformes	Anatidae	Anser_rossii	Chen_rossii	NA	NA	NA	NA	67.6	NA	NA	MVZ_53760	Watanabe J., 2018. Evolution, 72(12): 2632-2652.	1635.99	Herbivore ground	NA	NA	NA
Anseriformes	Anatidae	Anser_rossii	Chen_rossii	NA	NA	NA	NA	59.1	NA	NA	MVZ_53761	Watanabe J., 2018. Evolution, 72(12): 2632-2652.	1635.99	Herbivore ground	NA	NA	NA
Anseriformes	Anatidae	Anser_rossii	Chen_rossii	126.8	126.1	NA	71.6	61.5	109.8	66.2	MVZ_68056	Watanabe J., 2018. Evolution, 72(12): 2632-2652.	1635.99	Herbivore ground	NA	NA	NA
Anseriformes	Anatidae	Anser_rossii	Chen_rossii	131.6	128.5	NA	73.8	61.8	112.2	70.9	MVZ_84696	Watanabe J., 2018. Evolution, 72(12): 2632-2652.	1635.99	Herbivore ground	NA	NA	NA
Anseriformes	Anatidae	Anser_indicus	Anser_indicus	155.5	148.8	NA	NA	74.3	126.6	78.2	MVZ_136143	Watanabe J., 2018. Evolution, 72(12): 2632-2652.	2212.6	Herbivore ground	Herbivore terrestrial	Wetland	215.2
Anseriformes	Anatidae	Anser_indicus	Anser_indicus	147.3	143.6	NA	83.2	68.4	120.1	71.1	NMNSAS_1164	Watanabe J., 2018. Evolution, 72(12): 2632-2652.	2212.6	Herbivore ground	Herbivore terrestrial	Wetland	215.2
Anseriformes	Anatidae	Anser_indicus	Anser_indicus	NA	NA	NA	NA	69.9	NA	NA	YIO_62676	Watanabe J., 2018. Evolution, 72(12): 2632-2652.	2212.6	Herbivore ground	Herbivore terrestrial	Wetland	215.2
Anseriformes	Anatidae	Anser_anser	Anser_anser	158.5	152.1	NA	86.5	73.2	131.6	79.9	NMNSAS_1307	Watanabe J., 2018. Evolution, 72(12): 2632-2652.	3302.4	Herbivore ground	Herbivore terrestrial	Wetland	204.7
Anseriformes	Anatidae	Anser_anser	Anser_anser	151.9	143.5	NA	NA	72	125.5	74	YIO_62481	Watanabe J., 2018. Evolution, 72(12): 2632-2652.	3302.4	Herbivore ground	Herbivore terrestrial	Wetland	204.7
Anseriformes	Anatidae	Anser_anser	Anser_anser	164	155.8	NA	NA	75.1	134.6	85.1	YIO_62516	Watanabe J., 2018. Evolution, 72(12): 2632-2652.	3302.4	Herbivore ground	Herbivore terrestrial	Wetland	204.7
Anseriformes	Anatidae	Anser_anser	Anser_anser	NA	NA	NA	NA	66.1	NA	NA	YIO_62823	Watanabe J., 2018. Evolution, 72(12): 2632-2652.	3302.4	Herbivore ground	Herbivore terrestrial	Wetland	204.7
Anseriformes	Anatidae	Anser_cygnoid	Anser_cygnoides	158.5	148.6	NA	88.7	76.6	133.6	84.6	NMNSAS_1306	Watanabe J., 2018. Evolution, 72(12): 2632-2652.	3511.94	Herbivore ground	NA	NA	NA
Anseriformes	Anatidae	Anser_cygnoid	Anser_cygnoides	159.2	NA	NA	NA	73.9	130.9	79.9	YIO_62578	Watanabe J., 2018. Evolution, 72(12): 2632-2652.	3511.94	Herbivore ground	NA	NA	NA
Anseriformes	Anatidae	Anser_cygnoid	Anser_cygnoides	NA	NA	NA	NA	85.6	NA	NA	YIO_62822	Watanabe J., 2018. Evolution, 72(12): 2632-2652.	3511.94	Herbivore ground	NA	NA	NA
Anseriformes	Anatidae	Anser_fabalis	Anser_fabalis	161	152	NA	90.9	78.8	131.2	77.9	NMNSAS_1138	Watanabe J., 2018. Evolution, 72(12): 2632-2652.	2754.7	Herbivore ground	Herbivore terrestrial	Wetland	225.4
Anseriformes	Anatidae	Anser_fabalis	Anser_fabalis	189.1	175.9	NA	103.6	91.8	154.7	94.1	NMNSAS_1211	Watanabe J., 2018. Evolution, 72(12): 2632-2652.	2754.7	Herbivore ground	Herbivore terrestrial	Wetland	225.4
Anseriformes	Anatidae	Anser_fabalis	Anser_fabalis	NA	NA	NA	NA	77.3	NA	NA	YIO_14082	Watanabe J., 2018. Evolution, 72(12): 2632-2652.	2754.7	Herbivore ground	Herbivore terrestrial	Wetland	225.4
Anseriformes	Anatidae	Anser_fabalis	Anser_fabalis	175.2	166.5	NA	99.7	82.1	140.9	84.1	YIO_62581	Watanabe J., 2018. Evolution, 72(12): 2632-2652.	2754.7	Herbivore ground	Herbivore terrestrial	Wetland	225.4
Anseriformes	Anatidae	Anser_fabalis	Anser_fabalis	188.6	180.3	NA	104.6	90.4	153.7	90.3	YIO_62595	Watanabe J., 2018. Evolution, 72(12): 2632-2652.	2754.7	Herbivore ground	Herbivore terrestrial	Wetland	225.4
Anseriformes	Anatidae	Anser_fabalis	Anser_fabalis	NA	NA	NA	NA	90	154.2	93.2	YIO_62596	Watanabe J., 2018. Evolution, 72(12): 2632-2652.	2754.7	Herbivore ground	Herbivore terrestrial	Wetland	225.4
Anseriformes	Anatidae	Anser_fabalis	Anser_fabalis	183.7	NA	NA	NA	87.2	153.1	93.2	YIO_62974	Watanabe J., 2018. Evolution, 72(12): 2632-2652.	2754.7	Herbivore ground	Herbivore terrestrial	Wetland	225.4
Anseriformes	Anatidae	Anser_albifrons	Anser_albifrons	153.8	NA	NA	NA	73	129.7	75.8	EP_25	Watanabe J., 2018. Evolution, 72(12): 2632-2652.	2506.4	Herbivore ground	Herbivore terrestrial	Grassland	213.8
Anseriformes	Anatidae	Anser_albifrons	Anser_albifrons	143.5	138.7	NA	81.1	69.4	119.9	72.5	MVZ_22466	Watanabe J., 2018. Evolution, 72(12): 2632-2652.	2506.4	Herbivore ground	Herbivore terrestrial	Grassland	213.8
Anseriformes	Anatidae	Anser_albifrons	Anser_albifrons	175.3	NA	NA	NA	NA	NA	NA	MVZ_27134	Watanabe J., 2018. Evolution, 72(12): 2632-2652.	2506.4	Herbivore ground	Herbivore terrestrial	Grassland	213.8
Anseriformes	Anatidae	Anser_albifrons	Anser_albifrons	NA	NA	NA	NA	80.6	NA	NA	MVZ_27175	Watanabe J., 2018. Evolution, 72(12): 2632-2652.	2506.4	Herbivore ground	Herbivore terrestrial	Grassland	213.8
Anseriformes	Anatidae	Anser_albifrons	Anser_albifrons	NA	NA	NA	NA	78.8	NA	NA	MVZ_27176	Watanabe J., 2018. Evolution, 72(12): 2632-2652.	2506.4	Herbivore ground	Herbivore terrestrial	Grassland	213.8
Anseriformes	Anatidae	Anser_albifrons	Anser_albifrons	NA	NA	NA	NA	83.3	NA	NA	MVZ_27177	Watanabe J., 2018. Evolution, 72(12): 2632-2652.	2506.4	Herbivore ground	Herbivore terrestrial	Grassland	213.8
Anseriformes	Anatidae	Anser_albifrons	Anser_albifrons	NA	NA	NA	NA	79	NA	NA	MVZ_27572	Watanabe J., 2018. Evolution, 72(12): 2632-2652.	2506.4	Herbivore ground	Herbivore terrestrial	Grassland	213.8
Anseriformes	Anatidae	Anser_albifrons	Anser_albifrons	NA	NA	NA	NA	69.6	NA	NA	MVZ_27574	Watanabe J., 2018. Evolution, 72(12): 2632-2652.	2506.4	Herbivore ground	Herbivore terrestrial	Grassland	213.8
Anseriformes	Anatidae	Anser_albifrons	Anser_albifrons	NA	NA	NA	NA	80.1	NA	NA	MVZ_27575	Watanabe J., 2018. Evolution, 72(12): 2632-2652.	2506.4	Herbivore ground	Herbivore terrestrial	Grassland	213.8
Anseriformes	Anatidae	Anser_albifrons	Anser_albifrons	NA	NA	NA	NA	77.2	NA	NA	MVZ_27576	Watanabe J., 2018. Evolution, 72(12): 2632-2652.	2506.4	Herbivore ground	Herbivore terrestrial	Grassland	213.8
Anseriformes	Anatidae	Anser_albifrons	Anser_albifrons	NA	NA	NA	NA	78.1	NA	NA	MVZ_27577	Watanabe J., 2018. Evolution, 72(12): 2632-2652.	2506.4	Herbivore ground	Herbivore terrestrial	Grassland	213.8
Anseriformes	Anatidae	Anser_albifrons	Anser_albifrons	NA	NA	NA	NA	78.2	NA	NA	MVZ_27578	Watanabe J., 2018. Evolution, 72(12): 2632-2652.	2506.4	Herbivore ground	Herbivore terrestrial	Grassland	213.8
Anseriformes	Anatidae	Anser_albifrons	Anser_albifrons	NA	NA	NA	NA	72.9	NA	NA	MVZ_27579	Watanabe J., 2018. Evolution, 72(12): 2632-2652.	2506.4	Herbivore ground	Herbivore terrestrial	Grassland	213.8
Anseriformes	Anatidae	Anser_albifrons	Anser_albifrons	NA	NA	NA	NA	67.9	NA	NA	MVZ_27580	Watanabe J., 2018. Evolution, 72(12): 2632-2652.	2506.4	Herbivore ground	Herbivore terrestrial	Grassland	213.8
Anseriformes	Anatidae	Anser_albifrons	Anser_albifrons	NA	NA	NA	NA	75	NA	NA	MVZ_27581	Watanabe J., 2018. Evolution, 72(12): 2632-2652.	2506.4	Herbivore ground	Herbivore terrestrial	Grassland	213.8
Anseriformes	Anatidae	Anser_albifrons	Anser_albifrons	NA	NA	NA	NA	69.9	NA	NA	MVZ_27582	Watanabe J., 2018. Evolution, 72(12): 2632-2652.	2506.4	Herbivore ground	Herbivore terrestrial	Grassland	213.8
Anseriformes	Anatidae	Anser_albifrons	Anser_albifrons	157.2	151.5	NA	89.5	74.3	127.5	77.3	MVZ_27794	Watanabe J., 2018. Evolution, 72(12): 2632-2652.	2506.4	Herbivore ground	Herbivore terrestrial	Grassland	213.8
Anseriformes	Anatidae	Anser_albifrons	Anser_albifrons	NA	151.9	NA	89.7	NA	134.9	79.6	MVZ_28983	Watanabe J., 2018. Evolution, 72(12): 2632-2652.	2506.4	Herbivore ground	Herbivore terrestrial	Grassland	213.8
Anseriformes	Anatidae	Anser_albifrons	Anser_albifrons	NA	NA	NA	NA	69.2	NA	NA	MVZ_43648	Watanabe J., 2018. Evolution, 72(12): 2632-2652.	2506.4	Herbivore ground	Herbivore terrestrial	Grassland	213.8
Anseriformes	Anatidae	Anser_albifrons	Anser_albifrons	154.2	148.9	NA	88.8	75.7	128	76.3	MVZ_46018	Watanabe J., 2018. Evolution, 72(12): 2632-2652.	2506.4	Herbivore ground	Herbivore terrestrial	Grassland	213.8
Anseriformes	Anatidae	Anser_albifrons	Anser_albifrons	NA	NA	NA	NA	65.8	NA	NA	MVZ_53758	Watanabe J., 2018. Evolution, 72(12): 2632-2652.	2506.4	Herbivore ground	Herbivore terrestrial	Grassland	213.8
Anseriformes	Anatidae	Anser_albifrons	Anser_albifrons	NA	NA	NA	NA	74.5	NA	NA	MVZ_53759	Watanabe J., 2018. Evolution, 72(12): 2632-2652.	2506.4	Herbivore ground	Herbivore terrestrial	Grassland	213.8
Anseriformes	Anatidae	Anser_albifrons	Anser_albifrons	150.4	149.4	NA	86.4	73.4	129.4	77	MVZ_70320	Watanabe J., 2018. Evolution, 72(12): 2632-2652.	2506.4	Herbivore ground	Herbivore terrestrial	Grassland	213.8
Anseriformes	Anatidae	Anser_albifrons	Anser_albifrons	150.3	146.4	NA	85.2	71.6	122.5	75	MVZ_70321	Watanabe J., 2018. Evolution, 72(12): 2632-2652.	2506.4	Herbivore ground	Herbivore terrestrial	Grassland	213.8
Anseriformes	Anatidae	Anser_albifrons	Anser_albifrons	145	139.9	NA	84.1	72.4	120.2	73.2	MVZ_70322	Watanabe J., 2018. Evolution, 72(12): 2632-2652.	2506.4	Herbivore ground	Herbivore terrestrial	Grassland	213.8
Anseriformes	Anatidae	Anser_albifrons	Anser_albifrons	150.7	143.5	NA	85.9	72.9	130.3	78.3	MVZ_70323	Watanabe J., 2018. Evolution, 72(12): 2632-2652.	2506.4	Herbivore ground	Herbivore terrestrial	Grassland	213.8
Anseriformes	Anatidae	Anser_albifrons	Anser_albifrons	147.2	143	NA	83.5	70.1	119.7	71.7	MVZ_70324	Watanabe J., 2018. Evolution, 72(12): 2632-2652.	2506.4	Herbivore ground	Herbivore terrestrial	Grassland	213.8
Anseriformes	Anatidae	Anser_albifrons	Anser_albifrons	152.1	148.9	NA	87.5	72.3	128.2	78.6	MVZ_70327	Watanabe J., 2018. Evolution, 72(12): 2632-2652.	2506.4	Herbivore ground	Herbivore terrestrial	Grassland	213.8
Anseriformes	Anatidae	Anser_albifrons	Anser_albifrons	147.3	141.1	NA	83.1	68.9	121	71.2	USNM_429116	Watanabe J., 2018. Evolution, 72(12): 2632-2652.	2506.4	Herbivore ground	Herbivore terrestrial	Grassland	213.8
Anseriformes	Anatidae	Anser_albifrons	Anser_albifrons	139.5	135.8	NA	79.2	68	117.3	69.6	USNM_430298	Watanabe J., 2018. Evolution, 72(12): 2632-2652.	2506.4	Herbivore ground	Herbivore terrestrial	Grassland	213.8
Anseriformes	Anatidae	Anser_albifrons	Anser_albifrons	143.5	138.3	NA	80.7	68.9	NA	69	USNM_431949	Watanabe J., 2018. Evolution, 72(12): 2632-2652.	2506.4	Herbivore ground	Herbivore terrestrial	Grassland	213.8
Anseriformes	Anatidae	Anser_albifrons	Anser_albifrons	152.3	148.4	NA	86.3	75.2	129.7	77.5	USNM_432003	Watanabe J., 2018. Evolution, 72(12): 2632-2652.	2506.4	Herbivore ground	Herbivore terrestrial	Grassland	213.8
Anseriformes	Anatidae	Anser_albifrons	Anser_albifrons	148.7	143.6	NA	83.9	72.1	127.3	75.8	USNM_488577	Watanabe J., 2018. Evolution, 72(12): 2632-2652.	2506.4	Herbivore ground	Herbivore terrestrial	Grassland	213.8
Anseriformes	Anatidae	Anser_albifrons	Anser_albifrons	144.8	140.2	NA	82.9	70.9	122.2	75.4	USNM_488658	Watanabe J., 2018. Evolution, 72(12): 2632-2652.	2506.4	Herbivore ground	Herbivore terrestrial	Grassland	213.8
Anseriformes	Anatidae	Anser_albifrons	Anser_albifrons	152.3	147	NA	87.8	72.5	125.7	75.2	USNM_488745	Watanabe J., 2018. Evolution, 72(12): 2632-2652.	2506.4	Herbivore ground	Herbivore terrestrial	Grassland	213.8
Anseriformes	Anatidae	Anser_albifrons	Anser_albifrons	154.7	151.9	NA	89.2	74.5	128	78.8	USNM_489350	Watanabe J., 2018. Evolution, 72(12): 2632-2652.	2506.4	Herbivore ground	Herbivore terrestrial	Grassland	213.8
Anseriformes	Anatidae	Anser_albifrons	Anser_albifrons	142.7	137.8	NA	79.8	69.1	118.8	69.5	USNM_489754	Watanabe J., 2018. Evolution, 72(12): 2632-2652.	2506.4	Herbivore ground	Herbivore terrestrial	Grassland	213.8
Anseriformes	Anatidae	Anser_albifrons	Anser_albifrons	NA	NA	NA	NA	73.5	NA	NA	USNM_528783	Watanabe J., 2018. Evolution, 72(12): 2632-2652.	2506.4	Herbivore ground	Herbivore terrestrial	Grassland	213.8
Anseriformes	Anatidae	Anser_albifrons	Anser_albifrons	NA	NA	NA	NA	68.2	NA	NA	YIO_63257	Watanabe J., 2018. Evolution, 72(12): 2632-2652.	2506.4	Herbivore ground	Herbivore terrestrial	Grassland	213.8
Anseriformes	Anatidae	Anser_albifrons	Anser_albifrons	NA	NA	NA	NA	72.5	NA	NA	YIO_63258	Watanabe J., 2018. Evolution, 72(12): 2632-2652.	2506.4	Herbivore ground	Herbivore terrestrial	Grassland	213.8
Anseriformes	Anatidae	Anser_erythropus	Anser_erythropus	135.1	130.4	NA	75.2	64.6	110.1	63.7	NMNSAS_1076	Watanabe J., 2018. Evolution, 72(12): 2632-2652.	1755.5	Herbivore ground	Herbivore terrestrial	Grassland	195.5
Anseriformes	Anatidae	Anser_erythropus	Anser_erythropus	127.8	123.4	NA	72.2	63.5	110.5	65.8	NMNSAS_727	Watanabe J., 2018. Evolution, 72(12): 2632-2652.	1755.5	Herbivore ground	Herbivore terrestrial	Grassland	195.5
Anseriformes	Anatidae	Clangula_hyemalis	Clangula_hyemalis	71.2	63.8	NA	45.5	42.3	67.5	34.9	MVZ_125127	Watanabe J., 2018. Evolution, 72(12): 2632-2652.	871	Aquatic dive	Aquatic predator	Wetland	108.5
Anseriformes	Anatidae	Clangula_hyemalis	Clangula_hyemalis	72.6	64.4	NA	45.3	42.4	66	34.4	MVZ_125128	Watanabe J., 2018. Evolution, 72(12): 2632-2652.	871	Aquatic dive	Aquatic predator	Wetland	108.5
Anseriformes	Anatidae	Clangula_hyemalis	Clangula_hyemalis	76.5	69.5	NA	48	43.5	72.7	36.6	MVZ_126639	Watanabe J., 2018. Evolution, 72(12): 2632-2652.	871	Aquatic dive	Aquatic predator	Wetland	108.5
Anseriformes	Anatidae	Clangula_hyemalis	Clangula_hyemalis	72.4	NA	NA	NA	42.5	NA	NA	MVZ_144551	Watanabe J., 2018. Evolution, 72(12): 2632-2652.	871	Aquatic dive	Aquatic predator	Wetland	108.5
Anseriformes	Anatidae	Clangula_hyemalis	Clangula_hyemalis	NA	63.7	NA	43.6	41	65.6	34.4	MVZ_177562	Watanabe J., 2018. Evolution, 72(12): 2632-2652.	871	Aquatic dive	Aquatic predator	Wetland	108.5
Anseriformes	Anatidae	Clangula_hyemalis	Clangula_hyemalis	68.5	62.2	NA	42.9	39.8	64.4	33.1	MVZ_60325	Watanabe J., 2018. Evolution, 72(12): 2632-2652.	871	Aquatic dive	Aquatic predator	Wetland	108.5
Anseriformes	Anatidae	Clangula_hyemalis	Clangula_hyemalis	70.8	63.2	NA	44.5	40.3	65.7	34.1	MVZ_60326	Watanabe J., 2018. Evolution, 72(12): 2632-2652.	871	Aquatic dive	Aquatic predator	Wetland	108.5
Anseriformes	Anatidae	Clangula_hyemalis	Clangula_hyemalis	72.7	66.1	NA	45.3	41.5	69.5	34.9	MVZ_60327	Watanabe J., 2018. Evolution, 72(12): 2632-2652.	871	Aquatic dive	Aquatic predator	Wetland	108.5
Anseriformes	Anatidae	Clangula_hyemalis	Clangula_hyemalis	73.7	66.5	NA	46.8	41.4	66.5	36.2	MVZ_60330	Watanabe J., 2018. Evolution, 72(12): 2632-2652.	871	Aquatic dive	Aquatic predator	Wetland	108.5
Anseriformes	Anatidae	Clangula_hyemalis	Clangula_hyemalis	71.4	63.5	NA	44.3	41	66.5	33.8	MVZ_60331	Watanabe J., 2018. Evolution, 72(12): 2632-2652.	871	Aquatic dive	Aquatic predator	Wetland	108.5
Anseriformes	Anatidae	Clangula_hyemalis	Clangula_hyemalis	71.8	64	NA	43.9	NA	64.9	34.7	MVZ_68390	Watanabe J., 2018. Evolution, 72(12): 2632-2652.	871	Aquatic dive	Aquatic predator	Wetland	108.5
Anseriformes	Anatidae	Clangula_hyemalis	Clangula_hyemalis	NA	64.1	NA	44.9	NA	NA	34.7	MVZ_68391	Watanabe J., 2018. Evolution, 72(12): 2632-2652.	871	Aquatic dive	Aquatic predator	Wetland	108.5
Anseriformes	Anatidae	Somateria_mollissima	Somateria_mollissima	105.2	92.3	NA	62.8	61.1	97.1	49.1	USNM_16782	Watanabe J., 2018. Evolution, 72(12): 2632-2652.	2060.9	Aquatic dive	Aquatic predator	Marine	126.2
Anseriformes	Anatidae	Somateria_mollissima	Somateria_mollissima	110.7	96.6	NA	65.1	63.5	101.6	52.5	USNM_492714	Watanabe J., 2018. Evolution, 72(12): 2632-2652.	2060.9	Aquatic dive	Aquatic predator	Marine	126.2
Anseriformes	Anatidae	Somateria_mollissima	Somateria_mollissima	105.8	93.4	NA	64.5	63	101.3	51.9	USNM_499635	Watanabe J., 2018. Evolution, 72(12): 2632-2652.	2060.9	Aquatic dive	Aquatic predator	Marine	126.2
Anseriformes	Anatidae	Somateria_mollissima	Somateria_mollissima	100.8	88.9	NA	61.5	60	97.5	52.6	USNM_561000	Watanabe J., 2018. Evolution, 72(12): 2632-2652.	2060.9	Aquatic dive	Aquatic predator	Marine	126.2
Anseriformes	Anatidae	Somateria_mollissima	Somateria_mollissima	110.1	95.2	NA	66.3	63.2	101.6	51.4	USNM_610690	Watanabe J., 2018. Evolution, 72(12): 2632-2652.	2060.9	Aquatic dive	Aquatic predator	Marine	126.2
Anseriformes	Anatidae	Somateria_mollissima	Somateria_mollissima	106.5	93	NA	63.5	64	97.7	49	USNM_632082	Watanabe J., 2018. Evolution, 72(12): 2632-2652.	2060.9	Aquatic dive	Aquatic predator	Marine	126.2
Anseriformes	Anatidae	Somateria_mollissima	Somateria_mollissima	110.2	96.9	NA	66.7	64.1	103.3	54.4	USNM_632087	Watanabe J., 2018. Evolution, 72(12): 2632-2652.	2060.9	Aquatic dive	Aquatic predator	Marine	126.2
Anseriformes	Anatidae	Somateria_mollissima	Somateria_mollissima	108.7	95.1	NA	65.2	64	101.7	51.7	USNM_632089	Watanabe J., 2018. Evolution, 72(12): 2632-2652.	2060.9	Aquatic dive	Aquatic predator	Marine	126.2
Anseriformes	Anatidae	Somateria_mollissima	Somateria_mollissima	116.8	101.6	NA	69.5	68.5	104.1	53.4	USNM_632090	Watanabe J., 2018. Evolution, 72(12): 2632-2652.	2060.9	Aquatic dive	Aquatic predator	Marine	126.2
Anseriformes	Anatidae	Somateria_mollissima	Somateria_mollissima	108.9	96.6	NA	65.1	64.6	99.9	51.6	USNM_632091	Watanabe J., 2018. Evolution, 72(12): 2632-2652.	2060.9	Aquatic dive	Aquatic predator	Marine	126.2
Anseriformes	Anatidae	Melanitta_perspicillata	Melanitta_perspicillata	84	76.2	NA	49.1	49	81	43.7	MVZ_151662	Watanabe J., 2018. Evolution, 72(12): 2632-2652.	1096.3	Aquatic dive	Aquatic predator	Wetland	115
Anseriformes	Anatidae	Melanitta_perspicillata	Melanitta_perspicillata	79.4	71.8	NA	46.1	47.4	79	42.9	MVZ_151663	Watanabe J., 2018. Evolution, 72(12): 2632-2652.	1096.3	Aquatic dive	Aquatic predator	Wetland	115
Anseriformes	Anatidae	Melanitta_perspicillata	Melanitta_perspicillata	82.3	74.3	NA	47.4	48	78.5	41.1	MVZ_151664	Watanabe J., 2018. Evolution, 72(12): 2632-2652.	1096.3	Aquatic dive	Aquatic predator	Wetland	115
Anseriformes	Anatidae	Melanitta_perspicillata	Melanitta_perspicillata	84.3	75.6	NA	49.3	48.7	81.1	45	MVZ_176016	Watanabe J., 2018. Evolution, 72(12): 2632-2652.	1096.3	Aquatic dive	Aquatic predator	Wetland	115
Anseriformes	Anatidae	Melanitta_perspicillata	Melanitta_perspicillata	NA	NA	NA	NA	48.2	NA	NA	MVZ_183939	Watanabe J., 2018. Evolution, 72(12): 2632-2652.	1096.3	Aquatic dive	Aquatic predator	Wetland	115
Anseriformes	Anatidae	Melanitta_perspicillata	Melanitta_perspicillata	85.5	77.6	NA	50.3	52.1	85.6	45.7	MVZ_19095	Watanabe J., 2018. Evolution, 72(12): 2632-2652.	1096.3	Aquatic dive	Aquatic predator	Wetland	115
Anseriformes	Anatidae	Melanitta_perspicillata	Melanitta_perspicillata	77.7	72.8	NA	46.2	46.9	77.2	42.2	MVZ_41843	Watanabe J., 2018. Evolution, 72(12): 2632-2652.	1096.3	Aquatic dive	Aquatic predator	Wetland	115
Anseriformes	Anatidae	Melanitta_perspicillata	Melanitta_perspicillata	87.3	79.3	NA	51	50.5	84.7	45.3	MVZ_46811	Watanabe J., 2018. Evolution, 72(12): 2632-2652.	1096.3	Aquatic dive	Aquatic predator	Wetland	115
Anseriformes	Anatidae	Melanitta_perspicillata	Melanitta_perspicillata	85.4	77.2	NA	51.4	50.6	82.4	45.2	MVZ_49391	Watanabe J., 2018. Evolution, 72(12): 2632-2652.	1096.3	Aquatic dive	Aquatic predator	Wetland	115
Anseriformes	Anatidae	Melanitta_perspicillata	Melanitta_perspicillata	81.3	74.8	NA	48.3	48.5	79.9	43.7	MVZ_49502	Watanabe J., 2018. Evolution, 72(12): 2632-2652.	1096.3	Aquatic dive	Aquatic predator	Wetland	115
Anseriformes	Anatidae	Melanitta_perspicillata	Melanitta_perspicillata	78.3	72	NA	47.2	46.3	75.6	40.7	MVZ_54433	Watanabe J., 2018. Evolution, 72(12): 2632-2652.	1096.3	Aquatic dive	Aquatic predator	Wetland	115
Anseriformes	Anatidae	Melanitta_perspicillata	Melanitta_perspicillata	81	72.8	NA	47.1	47	78.4	42.9	MVZ_54436	Watanabe J., 2018. Evolution, 72(12): 2632-2652.	1096.3	Aquatic dive	Aquatic predator	Wetland	115
Anseriformes	Anatidae	Melanitta_perspicillata	Melanitta_perspicillata	82.7	74.2	NA	48.2	48.9	79.8	43.3	MVZ_70626	Watanabe J., 2018. Evolution, 72(12): 2632-2652.	1096.3	Aquatic dive	Aquatic predator	Wetland	115
Anseriformes	Anatidae	Melanitta_perspicillata	Melanitta_perspicillata	83.3	77.4	NA	50.7	49.5	83.8	44.4	MVZ_70627	Watanabe J., 2018. Evolution, 72(12): 2632-2652.	1096.3	Aquatic dive	Aquatic predator	Wetland	115
Anseriformes	Anatidae	Melanitta_nigra	Melanitta_nigra	95	85.9	NA	53.6	52.4	86.3	45.6	USNM_432286	Watanabe J., 2018. Evolution, 72(12): 2632-2652.	1050	Aquatic dive	Aquatic predator	Wetland	100.5
Anseriformes	Anatidae	Melanitta_nigra	Melanitta_nigra	89.9	83.2	NA	51.8	50.3	81.8	43.2	USNM_432289	Watanabe J., 2018. Evolution, 72(12): 2632-2652.	1050	Aquatic dive	Aquatic predator	Wetland	100.5
Anseriformes	Anatidae	Bucephala_albeola	Bucephala_albeola	56.8	48	NA	31.9	35.8	51.4	29.7	MVZ_151004	Watanabe J., 2018. Evolution, 72(12): 2632-2652.	397.5	Aquatic dive	Aquatic predator	Wetland	75
Anseriformes	Anatidae	Bucephala_albeola	Bucephala_albeola	NA	52.9	NA	36.6	NA	NA	34	MVZ_28975	Watanabe J., 2018. Evolution, 72(12): 2632-2652.	397.5	Aquatic dive	Aquatic predator	Wetland	75
Anseriformes	Anatidae	Bucephala_albeola	Bucephala_albeola	63.8	55.4	NA	38	38.9	59.1	34.1	MVZ_45050	Watanabe J., 2018. Evolution, 72(12): 2632-2652.	397.5	Aquatic dive	Aquatic predator	Wetland	75
Anseriformes	Anatidae	Bucephala_albeola	Bucephala_albeola	57.5	50.2	NA	34	36.5	NA	31	MVZ_84716	Watanabe J., 2018. Evolution, 72(12): 2632-2652.	397.5	Aquatic dive	Aquatic predator	Wetland	75
Anseriformes	Anatidae	Bucephala_clangula	Bucephala_clangula	75.4	64.2	NA	45.6	46.7	66.9	36.6	MVZ_120322	Watanabe J., 2018. Evolution, 72(12): 2632-2652.	918.6	Aquatic dive	Aquatic predator	Wetland	105.4
Anseriformes	Anatidae	Bucephala_clangula	Bucephala_clangula	78.3	68.4	NA	46.2	48.5	69.3	37.2	MVZ_120323	Watanabe J., 2018. Evolution, 72(12): 2632-2652.	918.6	Aquatic dive	Aquatic predator	Wetland	105.4
Anseriformes	Anatidae	Bucephala_clangula	Bucephala_clangula	80.3	70.3	NA	47.9	49.9	72.2	39.2	MVZ_122571	Watanabe J., 2018. Evolution, 72(12): 2632-2652.	918.6	Aquatic dive	Aquatic predator	Wetland	105.4
Anseriformes	Anatidae	Bucephala_clangula	Bucephala_clangula	70.9	61.1	NA	42.1	44.4	63.3	34.1	MVZ_128710	Watanabe J., 2018. Evolution, 72(12): 2632-2652.	918.6	Aquatic dive	Aquatic predator	Wetland	105.4
Anseriformes	Anatidae	Bucephala_clangula	Bucephala_clangula	71.5	62.1	NA	43.4	44.4	62.8	34.4	MVZ_140395	Watanabe J., 2018. Evolution, 72(12): 2632-2652.	918.6	Aquatic dive	Aquatic predator	Wetland	105.4
Anseriformes	Anatidae	Bucephala_clangula	Bucephala_clangula	NA	62.9	NA	43.3	44.3	64.6	35	MVZ_151656	Watanabe J., 2018. Evolution, 72(12): 2632-2652.	918.6	Aquatic dive	Aquatic predator	Wetland	105.4
Anseriformes	Anatidae	Bucephala_clangula	Bucephala_clangula	NA	76.8	NA	52.8	NA	NA	42.2	MVZ_28962	Watanabe J., 2018. Evolution, 72(12): 2632-2652.	918.6	Aquatic dive	Aquatic predator	Wetland	105.4
Anseriformes	Anatidae	Bucephala_clangula	Bucephala_clangula	75	64.9	NA	45.2	46	66.2	36	MVZ_46039	Watanabe J., 2018. Evolution, 72(12): 2632-2652.	918.6	Aquatic dive	Aquatic predator	Wetland	105.4
Anseriformes	Anatidae	Bucephala_clangula	Bucephala_clangula	72.2	62.6	NA	42.3	45.1	65.3	36.1	MVZ_72529	Watanabe J., 2018. Evolution, 72(12): 2632-2652.	918.6	Aquatic dive	Aquatic predator	Wetland	105.4
Anseriformes	Anatidae	Bucephala_clangula	Bucephala_clangula	72.9	63.3	NA	44.1	45.9	66	35.9	MVZ_84717	Watanabe J., 2018. Evolution, 72(12): 2632-2652.	918.6	Aquatic dive	Aquatic predator	Wetland	105.4
Anseriformes	Anatidae	Bucephala_clangula	Bucephala_clangula	83.3	73.2	NA	50.2	50.6	75.3	42.9	NMNSAS_40	Watanabe J., 2018. Evolution, 72(12): 2632-2652.	918.6	Aquatic dive	Aquatic predator	Wetland	105.4
Anseriformes	Anatidae	Bucephala_islandica	Bucephala_islandica	77.4	68.6	NA	47.6	46.8	68	36.5	MVZ_63056	Watanabe J., 2018. Evolution, 72(12): 2632-2652.	921.2	Aquatic dive	Aquatic predator	Wetland	103
Anseriformes	Anatidae	Mergellus_albellus	Mergellus_albellus	72.3	59.5	NA	41.6	40.6	63.4	34.9	NMNSAS_1250	Watanabe J., 2018. Evolution, 72(12): 2632-2652.	608.6	Aquatic dive	Aquatic predator	Wetland	98.8
Anseriformes	Anatidae	Lophodytes_cucullatus	Lophodytes_cucullatus	64.4	53.2	NA	38.9	37.5	58.4	30.9	MVZ_63057	Watanabe J., 2018. Evolution, 72(12): 2632-2652.	613.8	Aquatic dive	Aquatic predator	Wetland	95
Anseriformes	Anatidae	Mergus_merganser	Mergus_merganser	86.3	73.1	NA	52.2	49	81.7	46.7	MVZ_66591	Watanabe J., 2018. Evolution, 72(12): 2632-2652.	1451	Aquatic dive	Aquatic predator	Riverine	123.8
Anseriformes	Anatidae	Mergus_merganser	Mergus_merganser	85.9	72.4	NA	52.7	47.7	NA	NA	USNM_18596	Watanabe J., 2018. Evolution, 72(12): 2632-2652.	1451	Aquatic dive	Aquatic predator	Riverine	123.8
Anseriformes	Anatidae	Mergus_merganser	Mergus_merganser	95.9	NA	NA	NA	NA	NA	NA	USNM_223929	Watanabe J., 2018. Evolution, 72(12): 2632-2652.	1451	Aquatic dive	Aquatic predator	Riverine	123.8
Anseriformes	Anatidae	Mergus_merganser	Mergus_merganser	89.2	74.7	NA	55.2	49.9	NA	NA	USNM_289881	Watanabe J., 2018. Evolution, 72(12): 2632-2652.	1451	Aquatic dive	Aquatic predator	Riverine	123.8
Anseriformes	Anatidae	Mergus_merganser	Mergus_merganser	102.4	84.2	NA	61.3	57.1	NA	NA	USNM_291659	Watanabe J., 2018. Evolution, 72(12): 2632-2652.	1451	Aquatic dive	Aquatic predator	Riverine	123.8
Anseriformes	Anatidae	Mergus_merganser	Mergus_merganser	104.2	87.3	NA	61.7	57.4	NA	NA	USNM_292743	Watanabe J., 2018. Evolution, 72(12): 2632-2652.	1451	Aquatic dive	Aquatic predator	Riverine	123.8
Anseriformes	Anatidae	Mergus_merganser	Mergus_merganser	86.4	74.4	NA	52.6	48.9	NA	NA	USNM_292744	Watanabe J., 2018. Evolution, 72(12): 2632-2652.	1451	Aquatic dive	Aquatic predator	Riverine	123.8
Anseriformes	Anatidae	Mergus_merganser	Mergus_merganser	91.9	77	NA	53.6	50.1	NA	NA	USNM_292745	Watanabe J., 2018. Evolution, 72(12): 2632-2652.	1451	Aquatic dive	Aquatic predator	Riverine	123.8
Anseriformes	Anatidae	Mergus_merganser	Mergus_merganser	90.9	NA	NA	NA	50.5	NA	NA	USNM_292746	Watanabe J., 2018. Evolution, 72(12): 2632-2652.	1451	Aquatic dive	Aquatic predator	Riverine	123.8
Anseriformes	Anatidae	Mergus_merganser	Mergus_merganser	88.3	75.1	NA	53.6	49.2	NA	NA	USNM_292747	Watanabe J., 2018. Evolution, 72(12): 2632-2652.	1451	Aquatic dive	Aquatic predator	Riverine	123.8
Anseriformes	Anatidae	Mergus_merganser	Mergus_merganser	91.8	76.2	NA	54.9	48.2	81.6	46.3	USNM_292748	Watanabe J., 2018. Evolution, 72(12): 2632-2652.	1451	Aquatic dive	Aquatic predator	Riverine	123.8
Anseriformes	Anatidae	Mergus_merganser	Mergus_merganser	92	78	NA	55.1	51.6	84.7	48.2	USNM_292749	Watanabe J., 2018. Evolution, 72(12): 2632-2652.	1451	Aquatic dive	Aquatic predator	Riverine	123.8
Anseriformes	Anatidae	Mergus_merganser	Mergus_merganser	100	84.1	NA	61.2	54.6	90.5	52.2	USNM_292750	Watanabe J., 2018. Evolution, 72(12): 2632-2652.	1451	Aquatic dive	Aquatic predator	Riverine	123.8
Anseriformes	Anatidae	Mergus_merganser	Mergus_merganser	88	75.4	NA	54	47.2	NA	NA	USNM_292751	Watanabe J., 2018. Evolution, 72(12): 2632-2652.	1451	Aquatic dive	Aquatic predator	Riverine	123.8
Anseriformes	Anatidae	Mergus_merganser	Mergus_merganser	90.7	77.1	NA	54.1	50.9	NA	NA	USNM_318986	Watanabe J., 2018. Evolution, 72(12): 2632-2652.	1451	Aquatic dive	Aquatic predator	Riverine	123.8
Anseriformes	Anatidae	Mergus_merganser	Mergus_merganser	89.4	75.3	NA	53.8	49.2	NA	NA	USNM_321972	Watanabe J., 2018. Evolution, 72(12): 2632-2652.	1451	Aquatic dive	Aquatic predator	Riverine	123.8
Anseriformes	Anatidae	Mergus_merganser	Mergus_merganser	85.5	72.1	NA	51.3	47.5	79.5	45.2	USNM_432709	Watanabe J., 2018. Evolution, 72(12): 2632-2652.	1451	Aquatic dive	Aquatic predator	Riverine	123.8
Anseriformes	Anatidae	Mergus_merganser	Mergus_merganser	97.3	81.5	NA	59	54.6	NA	NA	USNM_432711	Watanabe J., 2018. Evolution, 72(12): 2632-2652.	1451	Aquatic dive	Aquatic predator	Riverine	123.8
Anseriformes	Anatidae	Mergus_merganser	Mergus_merganser	NA	79.6	NA	57.8	52.8	NA	NA	USNM_488720	Watanabe J., 2018. Evolution, 72(12): 2632-2652.	1451	Aquatic dive	Aquatic predator	Riverine	123.8
Anseriformes	Anatidae	Mergus_merganser	Mergus_merganser	87.9	75.2	NA	53.2	48.4	NA	NA	USNM_499636	Watanabe J., 2018. Evolution, 72(12): 2632-2652.	1451	Aquatic dive	Aquatic predator	Riverine	123.8
Anseriformes	Anatidae	Mergus_merganser	Mergus_merganser	89.2	73.2	NA	53.7	48.6	78.5	46.2	USNM_499637	Watanabe J., 2018. Evolution, 72(12): 2632-2652.	1451	Aquatic dive	Aquatic predator	Riverine	123.8
Anseriformes	Anatidae	Mergus_merganser	Mergus_merganser	87.9	75	NA	53.1	48.8	82.3	46.1	USNM_499637	Watanabe J., 2018. Evolution, 72(12): 2632-2652.	1451	Aquatic dive	Aquatic predator	Riverine	123.8
Anseriformes	Anatidae	Mergus_merganser	Mergus_merganser	94.6	NA	NA	56.4	NA	NA	NA	USNM_555255	Watanabe J., 2018. Evolution, 72(12): 2632-2652.	1451	Aquatic dive	Aquatic predator	Riverine	123.8
Anseriformes	Anatidae	Mergus_merganser	Mergus_merganser	89	79.5	NA	58.1	52.9	83.7	45.3	USNM_560990	Watanabe J., 2018. Evolution, 72(12): 2632-2652.	1451	Aquatic dive	Aquatic predator	Riverine	123.8
Anseriformes	Anatidae	Mergus_merganser	Mergus_merganser	96.3	81.1	NA	59.5	54.6	92.1	52.2	USNM_610716	Watanabe J., 2018. Evolution, 72(12): 2632-2652.	1451	Aquatic dive	Aquatic predator	Riverine	123.8
Anseriformes	Anatidae	Mergus_merganser	Mergus_merganser	94	79.7	NA	58.2	53.1	87.1	50	USNM_610717	Watanabe J., 2018. Evolution, 72(12): 2632-2652.	1451	Aquatic dive	Aquatic predator	Riverine	123.8
Anseriformes	Anatidae	Mergus_merganser	Mergus_merganser	93.8	77.1	NA	56	50.9	NA	NA	USNM_615092	Watanabe J., 2018. Evolution, 72(12): 2632-2652.	1451	Aquatic dive	Aquatic predator	Riverine	123.8
Anseriformes	Anatidae	Mergus_merganser	Mergus_merganser	NA	78.5	NA	56.6	52.7	NA	NA	USNM_616715	Watanabe J., 2018. Evolution, 72(12): 2632-2652.	1451	Aquatic dive	Aquatic predator	Riverine	123.8
Anseriformes	Anatidae	Mergus_merganser	Mergus_merganser	86	72.2	NA	51.9	46.8	NA	NA	USNM_631972	Watanabe J., 2018. Evolution, 72(12): 2632-2652.	1451	Aquatic dive	Aquatic predator	Riverine	123.8
Anseriformes	Anatidae	Mergus_merganser	Mergus_merganser	95.2	81.3	NA	59	51.9	89	51.2	USNM_634857	Watanabe J., 2018. Evolution, 72(12): 2632-2652.	1451	Aquatic dive	Aquatic predator	Riverine	123.8
Anseriformes	Anatidae	Mergus_squamatus	Mergus_squamatus	85.7	73.3	NA	52.6	48.4	80	44.8	USNM_292752	Watanabe J., 2018. Evolution, 72(12): 2632-2652.	1234	Aquatic dive	Aquatic predator	Wetland	124.4
Anseriformes	Anatidae	Mergus_serrator	Mergus_serrator	87.8	73.5	NA	51.4	47.9	82.5	46.3	NMNSAS_1110	Watanabe J., 2018. Evolution, 72(12): 2632-2652.	1015.2	Aquatic dive	Aquatic predator	Wetland	114.8
Anseriformes	Anatidae	Mergus_serrator	Mergus_serrator	NA	NA	NA	NA	43.3	NA	NA	YIO_21372	Watanabe J., 2018. Evolution, 72(12): 2632-2652.	1015.2	Aquatic dive	Aquatic predator	Wetland	114.8
Anseriformes	Anatidae	Histrionicus_histrionicus	Histrionicus_histrionicus	64.1	54.9	NA	40.8	41.7	67.6	36.4	EP_260	Watanabe J., 2018. Evolution, 72(12): 2632-2652.	561.6	Aquatic dive	Aquatic predator	Marine	95
Anseriformes	Anatidae	Histrionicus_histrionicus	Histrionicus_histrionicus	65.6	55.2	NA	41	42.2	69.9	NA	EP_uncat.	Watanabe J., 2018. Evolution, 72(12): 2632-2652.	561.6	Aquatic dive	Aquatic predator	Marine	95
Anseriformes	Anatidae	Histrionicus_histrionicus	Histrionicus_histrionicus	67.5	NA	NA	NA	43	NA	NA	MVZ_119054	Watanabe J., 2018. Evolution, 72(12): 2632-2652.	561.6	Aquatic dive	Aquatic predator	Marine	95
Anseriformes	Anatidae	Histrionicus_histrionicus	Histrionicus_histrionicus	66.5	57.6	NA	41.6	43.2	69.4	36.9	MVZ_49749	Watanabe J., 2018. Evolution, 72(12): 2632-2652.	561.6	Aquatic dive	Aquatic predator	Marine	95
Anseriformes	Anatidae	Histrionicus_histrionicus	Histrionicus_histrionicus	64.6	55.4	NA	40.2	41.9	67.8	36.4	MVZ_60342	Watanabe J., 2018. Evolution, 72(12): 2632-2652.	561.6	Aquatic dive	Aquatic predator	Marine	95
Anseriformes	Anatidae	Histrionicus_histrionicus	Histrionicus_histrionicus	64.3	55.4	NA	40.3	41.8	69.9	37	MVZ_60343	Watanabe J., 2018. Evolution, 72(12): 2632-2652.	561.6	Aquatic dive	Aquatic predator	Marine	95
Anseriformes	Anatidae	Histrionicus_histrionicus	Histrionicus_histrionicus	67.8	58.5	NA	42.9	43.2	72.5	38.3	MVZ_60344	Watanabe J., 2018. Evolution, 72(12): 2632-2652.	561.6	Aquatic dive	Aquatic predator	Marine	95
Anseriformes	Anatidae	Histrionicus_histrionicus	Histrionicus_histrionicus	67	NA	NA	NA	42.5	NA	NA	MVZ_97129	Watanabe J., 2018. Evolution, 72(12): 2632-2652.	561.6	Aquatic dive	Aquatic predator	Marine	95
Anseriformes	Anatidae	Chloephaga_melanoptera	Chloephaga_melanoptera	132.1	133.6	NA	73.7	71.8	127.7	75.8	MVZ_125160	Watanabe J., 2018. Evolution, 72(12): 2632-2652.	2037	Herbivore ground	Herbivore terrestrial	Wetland	152.8
Anseriformes	Anatidae	Chloephaga_melanoptera	Chloephaga_melanoptera	151.6	155.2	NA	85.8	82.5	143.1	88	MVZ_125161	Watanabe J., 2018. Evolution, 72(12): 2632-2652.	2037	Herbivore ground	Herbivore terrestrial	Wetland	152.8
Anseriformes	Anatidae	Chloephaga_melanoptera	Chloephaga_melanoptera	128.8	130.5	NA	71.1	71.2	124	77.9	MVZ_125162	Watanabe J., 2018. Evolution, 72(12): 2632-2652.	2037	Herbivore ground	Herbivore terrestrial	Wetland	152.8
Anseriformes	Anatidae	Chloephaga_picta	Chloephaga_picta	174	168	NA	99.1	NA	NA	NA	MNHN_1869-474	Watanabe J., 2018. Evolution, 72(12): 2632-2652.	2880.4	Herbivore ground	Herbivore terrestrial	Grassland	178.2
Anseriformes	Anatidae	Chloephaga_picta	Chloephaga_picta	162.9	158.4	NA	92.5	90.5	164.3	99.6	MNHN_1884-773	Watanabe J., 2018. Evolution, 72(12): 2632-2652.	2880.4	Herbivore ground	Herbivore terrestrial	Grassland	178.2
Anseriformes	Anatidae	Chloephaga_picta	Chloephaga_picta	167.8	164	NA	96.7	93.3	163.8	104.2	MNHN_1887-423	Watanabe J., 2018. Evolution, 72(12): 2632-2652.	2880.4	Herbivore ground	Herbivore terrestrial	Grassland	178.2
Anseriformes	Anatidae	Chloephaga_picta	Chloephaga_picta	145.7	138.7	NA	83.8	80.3	138.2	NA	MNHN_1887-531	Watanabe J., 2018. Evolution, 72(12): 2632-2652.	2880.4	Herbivore ground	Herbivore terrestrial	Grassland	178.2
Anseriformes	Anatidae	Chloephaga_picta	Chloephaga_picta	151.2	147.3	NA	87.7	86.8	155.4	93	MNHN_1889-40	Watanabe J., 2018. Evolution, 72(12): 2632-2652.	2880.4	Herbivore ground	Herbivore terrestrial	Grassland	178.2
Anseriformes	Anatidae	Chloephaga_picta	Chloephaga_picta	150	147.2	NA	85.5	85.1	147.2	94.3	MNHN_1891-649	Watanabe J., 2018. Evolution, 72(12): 2632-2652.	2880.4	Herbivore ground	Herbivore terrestrial	Grassland	178.2
Anseriformes	Anatidae	Chloephaga_picta	Chloephaga_picta	152.2	149.6	NA	86.8	85.1	148.6	93.4	MNHN_1909-316	Watanabe J., 2018. Evolution, 72(12): 2632-2652.	2880.4	Herbivore ground	Herbivore terrestrial	Grassland	178.2
Anseriformes	Anatidae	Chloephaga_picta	Chloephaga_picta	163.3	159.2	NA	93.1	88.6	153.3	96.9	MNHN_1983-11	Watanabe J., 2018. Evolution, 72(12): 2632-2652.	2880.4	Herbivore ground	Herbivore terrestrial	Grassland	178.2
Anseriformes	Anatidae	Chloephaga_picta	Chloephaga_picta	163.3	158	NA	91.9	89.1	149.7	90	MNHN_1994-105	Watanabe J., 2018. Evolution, 72(12): 2632-2652.	2880.4	Herbivore ground	Herbivore terrestrial	Grassland	178.2
Anseriformes	Anatidae	Tadorna_tadorna	Tadorna_tadorna	114.1	106.6	NA	67.4	57.3	99.5	59.2	USNM_432291	Watanabe J., 2018. Evolution, 72(12): 2632-2652.	1146.8	Aquatic ground	Aquatic predator	Coastal	161.7
Anseriformes	Anatidae	Tadorna_tadorna	Tadorna_tadorna	98.7	92.2	NA	60.4	50.1	88.3	54.8	USNM_502094	Watanabe J., 2018. Evolution, 72(12): 2632-2652.	1146.8	Aquatic ground	Aquatic predator	Coastal	161.7
Anseriformes	Anatidae	Tadorna_tadorna	Tadorna_tadorna	107.4	100.6	NA	64.7	53.2	94.8	55	USNM_553295	Watanabe J., 2018. Evolution, 72(12): 2632-2652.	1146.8	Aquatic ground	Aquatic predator	Coastal	161.7
[truncated: 2,877 more rows]
