# Supplementary material for: Bird clades with less complex appendicular skeletons tend to have higher species richness
Source: Nat Commun. 2023 Sep 19;14:5817. doi: 10.1038/s41467-023-41415-2 (PMC10509246; doi:10.1038/s41467-023-41415-2)
Supplement: Supplementary file 6 — Supplementary Data 2 [file 41467_2023_41415_MOESM6_ESM.txt]

Accipitriformes	252
Anseriformes	178
Apodiformes	465
Bucerotiformes	72
Caprimulgiformes	132
Charadriiformes	379
Cariamiformes	2
Cathartiformes	7
Ciconiiformes	19
Coliiformes	6
Columbiformes	348
Coraciiformes	183
Cuculiformes	147
Eurypygiformes	2
Falconiformes	66
Galbuliformes	54
Galliformes	295
Gaviiformes	5
Gruiformes	192
Leptosomiformes	1
Mesitornithiformes	3
Musophagiformes	23
Opisthocomiformes	1
Otidiformes	26
Passeriformes	6386
Pelecaniformes	114
Phaethontiformes	3
Podicipediformes	22
Phoenicopteriformes	6
Piciformes	378
Procellariiformes	138
Psittaciformes	387
Pterocliformes	16
Suliformes	59
Sphenisciformes	18
Strigiformes	234
Struthioniformes	13
Tinamiformes	46
Trogoniformes	43
