# Supplementary material for: Bird clades with less complex appendicular skeletons tend to have higher species richness
Source: Nat Commun. 2023 Sep 19;14:5817. doi: 10.1038/s41467-023-41415-2 (PMC10509246; doi:10.1038/s41467-023-41415-2)
Supplement: Supplementary file 7 — Supplementary Code 1 [file 41467_2023_41415_MOESM7_ESM.zip]

Archive with 3 entries (3 files):
- Supplementary_Software/order_level_tree.tre
- Supplementary_Software/Prum_merge_hackett_stage2_1K_mcc.tree
- Supplementary_Software/Supplementary_Software.R
