# Supplementary material for: Bird clades with less complex appendicular skeletons tend to have higher species richness
Source: Nat Commun. 2023 Sep 19;14:5817. doi: 10.1038/s41467-023-41415-2 (PMC10509246; doi:10.1038/s41467-023-41415-2)
Supplement: Supplementary file 7 — Supplementary Code 1 [file 41467_2023_41415_MOESM7_ESM.zip › Supplementary_Software/order_level_tree.tre]

((((((((((((Passeriformes:56.259863,Psittaciformes:56.25986499):2.524747,Falconiformes:58.78461001):1.573323,Cariamiformes:60.357933):1.655527,(((((((Piciformes:50.115111,Galbuliformes:50.11511099):5.497927,Coraciiformes:55.613039):1.318857,Bucerotiformes:56.931896):1.114083,Trogoniformes:58.045978):0.979261,Leptosomiformes:59.025239):0.814733,Coliiformes:59.839972):1.063904,Strigiformes:60.903876):1.109585):0.896458,(Accipitriformes:56.891899,Cathartiformes:56.891898):6.018021):1.291546,Opisthocomiformes:64.201465):0.88978,((((((Pelecaniformes:57.376501,Suliformes:57.3765):2.491947,Ciconiiformes:59.868447):1.494904,(Procellariiformes:60.830449,Sphenisciformes:60.830448):0.532903):0.900216,Gaviiformes:62.26356699):0.929661,(Eurypygiformes:57.470455,Phaethontiformes:57.470455):5.722773):0.832507,(Charadriiformes:61.391391,(Podicipediformes:36.743746,Phoenicopteriformes:36.743746):24.647645):2.634345):1.065508):0.648648,Gruiformes:65.739891):0.767205,((Columbiformes:58.264793,(Pterocliformes:53.530724,Mesitornithiformes:53.530725):4.734068):4.361767,((Otidiformes:36.45541426,Cuculiformes:36.45541427):19.52061074,Musophagiformes:55.976025):6.650534):3.880537):0.912384,(Apodiformes:64.451236,Caprimulgiformes:64.451236):2.968245):4.437161,(Galliformes:54.61173501,Anseriformes:54.611735):17.244907):1.050597,(Tinamiformes:50.589113,Struthioniformes:50.589113):22.318124);
