# Supplementary material for: Bird clades with less complex appendicular skeletons tend to have higher species richness
Source: Nat Commun. 2023 Sep 19;14:5817. doi: 10.1038/s41467-023-41415-2 (PMC10509246; doi:10.1038/s41467-023-41415-2)
Supplement: Supplementary file 7 — Supplementary Code 1 [file 41467_2023_41415_MOESM7_ESM.zip › Supplementary_Software/Prum_merge_hackett_stage2_1K_mcc.tree]

((((((((((((((((((((((((((((((((((((((((((Myiotheretes_pernix:0.1561471503,Myiotheretes_fumigatus:0.1561471503):0.8306690537,Myiotheretes_fuscorufus:0.9868162037):0.3277723635,Myiotheretes_striaticollis:1.314588567):0.09601238071,Xolmis_cinereus:1.410600948):1.530443057,Xolmis_dominicanus:2.941044004):1.703691821,Xolmis_pyrope:4.644735826):0.3267158814,((((Agriornis_micropterus:2.076425139,Agriornis_montanus:2.076425139):0.5924089109,(Agriornis_lividus:2.587006769,Agriornis_albicauda:2.587006769):0.08182728):0.105985394,Agriornis_murinus:2.774819444):0.5436171084,(Neoxolmis_rufiventris:2.737463753,Xolmis_rubetra:2.737463753):0.5809727982):1.653015155):0.08904250715,Xolmis_coronatus:5.060494214):1.49169682,((Xolmis_velatus:1.516712596,Xolmis_irupero:1.516712596):1.688140977,Xolmis_salinarum:3.204853573):3.34733746):0.254268954,(Cnemarchus_erythropygius:1.997039504,Polioxolmis_rufipennis:1.997039504):4.809420484):1.928804792,(((((((((Muscisaxicola_frontalis:0.3201713093,Muscisaxicola_capistratus:0.3201713093):0.4010859964,Muscisaxicola_maclovianus:0.7212573057):0.01418158321,Muscisaxicola_alpinus:0.7354388891):0.0640915599,Muscisaxicola_albilora:0.7995304487):0.3021917418,(((Muscisaxicola_albifrons:0.2085466933,Muscisaxicola_rufivertex:0.2085466933):0.1094386621,(Muscisaxicola_flavinucha:0.2641886188,Muscisaxicola_cinereus:0.2641886188):0.05379673665):0.06498814306,Muscisaxicola_juninensis:0.3829734985):0.7187486921):1.597085766,Muscisaxicola_griseus:2.698807956):2.525071703,Muscisaxicola_maculirostris:5.22387966):1.622696691,Satrapa_icterophrys:6.846576351):0.5987427261,(Muscipipra_vetula:2.268796081,Muscisaxicola_fluviatilis:2.268796081):5.176522997):1.289945703):0.5316849561,(((((((Knipolegus_aterrimus:1.828249963,Knipolegus_striaticeps:1.828249963):0.03302618085,Knipolegus_cyanirostris:1.861276144):0.04726289562,(Knipolegus_signatus:1.318309843,Knipolegus_hudsoni:1.318309843):0.5902291961):1.04091185,((Knipolegus_lophotes:0.5652476111,Knipolegus_nigerrimus:0.5652476111):2.209896396,(Knipolegus_orenocensis:0.1134218816,Knipolegus_franciscanus:0.1134218816):2.661722126):0.1743068818):3.390465572,(Knipolegus_poecilocercus:1.639610692,Knipolegus_poecilurus:1.639610692):4.70030577):1.101445809,Hymenops_perspicillatus:7.441362272):0.8770489862,(Lessonia_oreas:2.07512824,Lessonia_rufa:2.07512824):6.243283017):0.9485384795):1.932842669,((((((((((((Empidonax_affinis:0.697707796,Empidonax_oberholseri:0.697707796):1.550890942,Empidonax_hammondii:2.248598738):0.5121995159,Empidonax_wrightii:2.760798253):0.3588802497,Empidonax_minimus:3.119678503):0.5098741321,(Empidonax_fulvifrons:0.8875339304,Empidonax_atriceps:0.8875339304):2.742018705):0.7924052563,((Empidonax_alnorum:1.768023604,Empidonax_traillii:1.768023604):0.4036097836,Empidonax_albigularis:2.171633387):2.250324504):0.8047067531,(((Empidonax_difficilis:0.3764066417,Empidonax_occidentalis:0.3764066417):1.632913946,Empidonax_flavescens:2.009320588):0.1628069362,Empidonax_flaviventris:2.172127524):3.054537121):0.1186104608,Empidonax_virescens:5.345275106):0.1811351983,((((Contopus_cinereus:2.107166452,Contopus_sordidulus:2.107166452):0.627207572,Contopus_lugubris:2.734374024):0.01961131912,Contopus_virens:2.753985343):1.024055315,(((Contopus_caribaeus:0.7034288979,Contopus_cooperi:0.7034288979):2.770344089,Contopus_fumigatus:3.473772987):0.03260894844,Contopus_pallidus:3.506381935):0.271658723):1.748369645):0.5450197068,((((((Contopus_punensis:2.379548421,Contopus_hispaniolensis:2.379548421):0.2314928457,Contopus_latirostris:2.611041266):0.3680533643,Contopus_albogularis:2.979094631):1.872412745,(Mitrephanes_olivaceus:2.155908777,Mitrephanes_phaeocercus:2.155908777):2.695598599):0.7618093102,Contopus_nigrescens:5.613316687):0.2831052063,((Sayornis_nigricans:1.6456038,Sayornis_phoebe:1.6456038):2.007606369,Sayornis_saya:3.653210169):2.243211725):0.1750081178):3.832226758,(Contopus_ochraceus:1.68709169,Contopus_pertinax:1.68709169):8.21656508):0.5590270909,((((Lathrotriccus_griseipectus:0.6210788463,Lathrotriccus_euleri:0.6210788463):1.031617339,(Aphanotriccus_capitalis:1.415500331,Aphanotriccus_audax:1.415500331):0.2371958542):6.874661706,((Xenotriccus_mexicanus:1.71839459,Xenotriccus_callizonus:1.71839459):3.711416943,Cnemotriccus_fuscatus:5.429811534):3.097546357):0.3992423505,Ochthornis_littoralis:8.926600239):1.53608362):0.7371085438):0.3886604183,((((((((((Ochthoeca_frontalis:0.09825242503,Ochthoeca_jelskii:0.09825242503):0.5192493236,Ochthoeca_piurae:0.6175017486):1.443228849,(Ochthoeca_rufipectoralis:0.2963688871,Ochthoeca_nigrita:0.2963688871):1.764361711):1.275356215,(Tumbezia_salvini:3.282242906,Ochthoeca_oenanthoides:3.282242906):0.05384390743):0.429828464,Ochthoeca_cinnamomeiventris:3.765915277):4.609325543,(((Ochthoeca_leucophrys:1.949390888,Ochthoeca_diadema:1.949390888):4.292894032,Ochthoeca_thoracica:6.24228492):1.512651696,(Ochthoeca_fumicolor:2.494279229,Ochthoeca_pulchella:2.494279229):5.260657388):0.6203042039):0.3362765531,((Myiophobus_flavicans:0.7949485658,Myiophobus_roraimae:0.7949485658):4.260710955,Myiophobus_phoenicomitra:5.055659521):3.655857852):0.2668098286,((Myiophobus_cryptoxanthus:1.261788929,Myiophobus_fasciatus:1.261788929):7.084459578,Colorhamphus_parvirostris:8.346248507):0.6320786933):1.767528114,(((((((Alectrurus_risora:2.261654344,Alectrurus_tricolor:2.261654344):2.016903019,Gubernetes_yetapa:4.278557364):1.754899766,Arundinicola_leucocephala:6.033457129):0.6688303805,((Fluvicola_albiventer:0.6045336131,Fluvicola_pica:0.6045336131):0.01411470661,Phelpsia_inornatus:0.6186483198):6.08363919):0.9365589621,Pyrocephalus_rubinus:7.638846473):0.9826585926,((Sublegatus_arenarum:0.1335075673,Sublegatus_obscurior:0.1335075673):0.6801676964,Sublegatus_modestus:0.8136752638):7.807829798):1.226982809,Fluvicola_nengeta:9.848487874):0.8973674424):0.3269984791,(Colonia_colonus:3.495287581,Myiophobus_inornatus:3.495287581):7.577566215):0.5155990272):1.124228418,((((((((((((((Myiarchus_oberi:1.27559496,Myiarchus_cinerascens:1.27559496):0.4887857561,(Myiarchus_nuttingi:0.6911399308,Myiarchus_barbirostris:0.6911399308):1.073240785):0.1479072888,((Myiarchus_tyrannulus:0.01941947442,Myiarchus_semirufus:0.01941947442):1.728823203,Myiarchus_magnirostris:1.748242677):0.1640453271):0.1325420244,(((Myiarchus_crinitus:0.001501178159,Myiarchus_apicalis:0.001501178159):1.290391102,Myiarchus_stolidus:1.29189228):0.277861338,Myiarchus_cephalotes:1.569753618):0.4750764106):0.2880265382,Myiarchus_venezuelensis:2.332856567):0.7889423481,Myiarchus_phaeocephalus:3.121798915):1.033941244,((((Myiarchus_nugator:0.5067060288,Myiarchus_panamensis:0.5067060288):0.5431353289,Myiarchus_ferox:1.049841358):0.2716064333,Myiarchus_antillarum:1.321447791):1.910896546,((Myiarchus_sagrae:1.544447788,Myiarchus_tuberculifer:1.544447788):0.9538535724,(Myiarchus_swainsoni:1.370423111,Myiarchus_yucatanensis:1.370423111):1.127878249):0.7340429756):0.923395822):0.2939489513,Myiarchus_validus:4.44968911):0.3032796314,(((Rhytipterna_holerythra:0.6317997771,Rhytipterna_immunda:0.6317997771):0.3281508827,Rhytipterna_simplex:0.9599506597):0.354098078,(Casiornis_fuscus:0.4616843861,Casiornis_rufus:0.4616843861):0.8523643517):3.438920003):1.789912287,(Sirystes_sibilator:0.2689082794,Sirystes_albogriseus:0.2689082794):6.273972749):2.456461269,((((((((((((Tyrannus_melancholicus:0.4827667311,Tyrannus_caudifasciatus:0.4827667311):1.258951859,Tyrannus_couchii:1.741718591):0.1342763641,((Tyrannus_niveigularis:0.4478733793,Tyrannus_albogularis:0.4478733793):0.2981436911,Tyrannus_crassirostris:0.7460170702):1.129977884):0.008687231834,(Tyrannus_dominicensis:1.857725451,Tyrannus_savana:1.857725451):0.0269567349):2.141152905,(Tyrannus_cubensis:0.4054428058,Tyrannus_vociferans:0.4054428058):3.620392285):0.6307796216,Tyrannus_tyrannus:4.656614712):0.4632830239,(Tyrannus_forficatus:0.495864977,Tyrannus_verticalis:0.495864977):4.624032759):0.2069151404,(Empidonomus_aurantioatrocristatus:1.332808265,Empidonomus_varius:1.332808265):3.994004612):0.6584104441,(Megarynchus_pitangua:3.939728493,Tyrannopsis_sulphurea:3.939728493):2.045494828):0.3612029111,((((Myiodynastes_bairdii:0.1611274083,Myiodynastes_hemichrysus:0.1611274083):0.9683635696,Myiodynastes_chrysocephalus:1.129490977):0.6146366414,Myiodynastes_luteiventris:1.744127619):0.950033546,Myiodynastes_maculatus:2.694161165):3.652265067):1.088211966,((Myiozetetes_granadensis:0.5698970541,Myiozetetes_cayanensis:0.5698970541):2.89961901,(Myiozetetes_similis:3.433524188,Myiozetetes_luteiventris:3.433524188):0.03599187587):3.965122134):1.063263124,((Pitangus_sulphuratus:6.811284843,Pitangus_lictor:6.811284843):1.057457644,Machetornis_rixosa:7.86874249):0.6291588319):0.5014409751):0.5107620561,Legatus_leucophaius:9.510104352):0.3089290029,(((Attila_torridus:0.2823201129,Attila_spadiceus:0.2823201129):0.9959556251,(Attila_cinnamomeus:0.4131254534,Attila_citriniventris:0.4131254534):0.8651502845):3.96943651,((Attila_phoenicurus:0.7251645547,Attila_bolivianus:0.7251645547):3.09925594,Attila_rufus:3.824420495):1.423291753):4.571321108):0.7322516258,(((Ramphotrigon_ruficauda:3.985962522,Ramphotrigon_fuscicauda:3.985962522):2.341031984,Deltarhynchus_flammulatus:6.326994507):2.04400249,Ramphotrigon_megacephalum:8.370996996):2.180287986):2.161396258):0.4652792058,Muscigralla_brevicauda:13.17796045):1.592629181,(((((((((((Anairetes_agraphia:0.2860141617,Anairetes_nigrocristatus:0.2860141617):0.5312004911,Anairetes_reguloides:0.8172146531):2.684617857,Anairetes_agilis:3.50183251):0.4938151498,((Anairetes_flavirostris:2.233159712,Anairetes_alpinus:2.233159712):1.003043713,(Anairetes_fernandezianus:0.6540796557,Anairetes_parulus:0.6540796557):2.582123769):0.7594442351):2.931784475,(((Serpophaga_subcristata:0.4069665391,Serpophaga_munda:0.4069665391):0.2572962449,Serpophaga_hypoleuca:0.6642627842):3.767463972,(Polystictus_pectoralis:0.1045682927,Polystictus_superciliaris:0.1045682927):4.327158463):2.495705378):0.6504910126,((((Pseudocolopteryx_sclateri:1.225220866,Pseudocolopteryx_dinelliana:1.225220866):1.241683033,(Pseudocolopteryx_acutipennis:1.922113778,Pseudocolopteryx_flaviventris:1.922113778):0.5447901207):3.145703779,(Serpophaga_nigricans:0.4660272289,Serpophaga_cinerea:0.4660272289):5.146580449):1.258599223,Culicivora_caudacuta:6.8712069):0.7067162467):1.429637783,Mecocerculus_leucophrys:9.007560933):0.5897754944,(Pseudelaenia_leucospodia:5.794732778,Stigmatura_napensis:5.794732778):3.802603647):1.142406673,((((Nesotriccus_ridgwayi:0.508096442,Phyllomyias_griseiceps:0.508096442):1.647001478,Phyllomyias_fasciatus:2.155097921):5.1402116,Capsiempis_flaveola:7.295309518):1.210881719,(((Phaeomyias_tumbezana:2.101750647,Phaeomyias_murina:2.101750647):2.462331624,Phyllomyias_reiseri:4.564082273):2.5025341,Phyllomyias_griseocapilla:7.06661637):1.439574867):2.233551858):1.703327724,(((((((((((Elaenia_albiceps:1.06948711,Elaenia_frantzii:1.06948711):0.4152758437,Elaenia_pallatangae:1.484762954):0.9493027753,Elaenia_martinica:2.434065729):0.3813543669,Elaenia_fallax:2.815420096):0.6638640425,(Elaenia_chiriquensis:2.664046423,Elaenia_mesoleuca:2.664046423):0.8152377158):3.415703668,(((Elaenia_pelzelni:0.9163263125,Elaenia_spectabilis:0.9163263125):2.86103995,Elaenia_parvirostris:3.777366262):0.5106610811,Elaenia_flavogaster:4.288027343):2.606960464):0.2136773093,Elaenia_strepera:7.108665119):0.6375303363,((Elaenia_ridleyana:0.9222152144,Elaenia_obscura:0.9222152144):0.3764281563,Elaenia_dayi:1.298643371):6.447552082):1.512889632,Elaenia_gigas:9.259085086):0.7233195471,(Elaenia_cristata:7.645784601,Elaenia_ruficeps:7.645784601):2.33662003):1.59950753,((((((Myiopagis_gaimardii:1.973812213,Myiopagis_subplacens:1.973812213):0.06621406189,Myiopagis_cotta:2.040026274):3.498986225,(Myiopagis_flavivertex:5.089104569,Myiopagis_viridicata:5.089104569):0.4499079297):3.834615384,(Myiopagis_caniceps:1.643243991,Myiopagis_olallai:1.643243991):7.73038389):0.1838097172,Tyrannulus_elatus:9.557437603):1.596096318,(Suiriri_islerorum:3.754281949,Suiriri_suiriri:3.754281949):7.399251972):0.4283782431):0.8611586599):1.152648168,((((((((Phyllomyias_cinereiceps:1.971869102,Mecocerculus_poecilocercus:1.971869102):4.00040923,(Phyllomyias_nigrocapillus:1.513664096,Mecocerculus_calopterus:1.513664096):4.458614236):0.9198516801,((Mecocerculus_minor:1.456309424,Phyllomyias_zeledoni:1.456309424):4.993429653,Phyllomyias_virescens:6.449739077):0.4423909341):0.5948809071,((Conopias_albovittatus:0.6606582716,Conopias_parvus:0.6606582716):2.130856448,(Conopias_trivirgatus:0.7064723377,Conopias_cinchoneti:0.7064723377):2.085042383):4.695496198):0.7402816057,Phyllomyias_plumbeiceps:8.227292525):2.943888458,((((Phyllomyias_burmeisteri:2.926757539,Phyllomyias_weedeni:2.926757539):1.187028851,Phyllomyias_uropygialis:4.113786391):1.446322961,(Mecocerculus_hellmayri:0.7923010649,Mecocerculus_stictopterus:0.7923010649):4.767808286):3.344135009,((((Camptostoma_obsoletum:5.194353642,Camptostoma_imberbe:5.194353642):0.2298153255,Ornithion_inerme:5.424168968):0.2889246736,Ornithion_semiflavum:5.713093641):2.676546089,Ornithion_brunneicapillus:8.389639732):0.51460463):2.266936622):0.3969764958,(((((((Zimmerius_flavidifrons:0.2696947301,Zimmerius_viridiflavus:0.2696947301):0.3824921225,Zimmerius_gracilipes:0.6521868525):1.420578292,Zimmerius_chrysops:2.072765145):0.8687326108,Zimmerius_bolivianus:2.941497755):0.406701485,((Zimmerius_acer:1.2783298,Zimmerius_improbus:1.2783298):0.9931916154,Zimmerius_cinereicapilla:2.271521415):1.076677825):0.3861379804,(Zimmerius_albigularis:1.076884663,Zimmerius_vilissimus:1.076884663):2.657452558):5.124936398,Zimmerius_villarejoi:8.859273616):2.708883859):0.3722301332,((((Inezia_inornata:3.33299075,Inezia_subflava:3.33299075):4.496299283,(Inezia_caudata:1.414468366,Inezia_tenuirostris:1.414468366):6.414821667):1.141438585,(Euscarthmus_meloryphus:3.467117066,Euscarthmus_rufomarginatus:3.467117066):5.503611552):1.968494042,((Phyllomyias_urichi:3.60236587,Phyllomyias_sclateri:3.60236587):4.888309245,Stigmatura_budytoides:8.490675112):2.448547546):1.00116495):1.65533138):1.174870637):0.5874332397,((((Myiophobus_ochraceiventris:0.8192961622,Myiophobus_lintoni:0.8192961622):4.542520802,Myiophobus_pulcher:5.361816964):2.465072628,Myiotriccus_ornatus:7.826889594):2.974094673,(Hirundinea_ferruginea:6.178803257,Pyrrhomyias_cinnamomeus:6.178803257):4.622181009):4.557038602):4.460293581,(((((Platyrinchus_mystaceus:2.207139163,Platyrinchus_cancrominus:2.207139163):1.859170944,Platyrinchus_flavigularis:4.066310107):0.192063255,Platyrinchus_saturatus:4.258373363):9.731074824,((Platyrinchus_coronatus:0.5556514689,Platyrinchus_platyrhynchos:0.5556514689):6.488633883,Platyrinchus_leucoryphus:7.04428535):6.945162831):1.310532991,Neopipo_cinnamomea:15.29998118):4.518335272):1.113699074,(((((((((((((((Lophotriccus_eulophotes:1.368728632,Lophotriccus_vitiosus:1.368728632):0.6099210005,(Lophotriccus_galeatus:1.22227588,Lophotriccus_pileatus:1.22227588):0.7563737519):0.348378822,(Oncostoma_cinereigulare:0.7084045569,Oncostoma_olivaceum:0.7084045569):1.618623898):0.4063016912,Hemitriccus_minor:2.733330146):1.355073503,Atalotriccus_pilaris:4.088403649):0.3274302013,((Hemitriccus_griseipectus:0.09997198705,Hemitriccus_zosterops:0.09997198705):0.8743028971,Hemitriccus_inornatus:0.9742748844):3.441558966):1.78955933,(Hemitriccus_furcatus:0.4546378356,Hemitriccus_diops:0.4546378356):5.750755344):0.5458015034,(((((Hemitriccus_orbitatus:2.967501071,Hemitriccus_granadensis:2.967501071):0.9389023742,Hemitriccus_cinnamomeipectus:3.906403446):1.505873396,(Hemitriccus_obsoletus:3.789716281,Hemitriccus_josephinae:3.789716281):1.622560562):0.3919799483,(Hemitriccus_kaempferi:4.933784485,Hemitriccus_mirandae:4.933784485):0.8704723051):0.8173994601,Hemitriccus_flammulatus:6.62165625):0.1295384331):0.6893434906,(((((Hemitriccus_spodiops:0.8299554355,Hemitriccus_striaticollis:0.8299554355):2.031105451,(Hemitriccus_margaritaceiventer:2.129637125,Hemitriccus_iohannis:2.129637125):0.7314237622):1.431750153,Hemitriccus_nidipendulus:4.29281104):0.5921736591,Hemitriccus_rufigularis:4.884984699):1.473380867,Hemitriccus_minimus:6.358365566):1.082172608):0.0426982038,((Myiornis_ecaudatus:1.151704518,Myiornis_auricularis:1.151704518):3.240419051,(Myiornis_albiventris:0.7234798226,Myiornis_atricapillus:0.7234798226):3.668643747):3.091112808):2.203692311,(((((((Poecilotriccus_pulchellus:0.4340234885,Poecilotriccus_russatus:0.4340234885):0.7567336366,Poecilotriccus_sylvia:1.190757125):1.369711251,Poecilotriccus_plumbeiceps:2.560468376):0.7740933591,(Poecilotriccus_fumifrons:2.591970657,Poecilotriccus_senex:2.591970657):0.742591079):1.673502977,Poecilotriccus_latirostris:5.008064713):2.007962622,((((Poecilotriccus_capitalis:1.909684682,Poecilotriccus_luluae:1.909684682):0.8147265557,Poecilotriccus_ruficeps:2.724411238):0.2534647102,Poecilotriccus_albifacies:2.977875948):1.471782946,Poecilotriccus_calopterus:4.449658894):2.566368441):0.1101001311,((((Todirostrum_cinereum:0.3272241946,Todirostrum_viridanum:0.3272241946):1.976704107,(Todirostrum_maculatum:1.031730185,Todirostrum_pictum:1.031730185):1.272198116):0.3837618519,Todirostrum_poliocephalum:2.687690153):1.147028716,(Todirostrum_chrysocrotaphum:1.512029554,Todirostrum_nigriceps:1.512029554):2.322689315):3.291408598):2.560801222):4.826707678,((Cnipodectes_superrufus:4.081478641,Cnipodectes_subbrunneus:4.081478641):5.168313371,Taeniotriccus_andrei:9.249792014):5.263844354):1.521290286,((((((Tolmomyias_sulphurescens:1.997106918,Tolmomyias_assimilis:1.997106918):1.436514722,Tolmomyias_traylori:3.433621639):0.9180285639,(Tolmomyias_flaviventris:4.20338251,Tolmomyias_flavotectus:4.20338251):0.1482676932):1.165541905,(Tolmomyias_viridiceps:4.872262002,Tolmomyias_poliocephalus:4.872262002):0.6449301061):5.508410444,((Rhynchocyclus_olivaceus:1.001759701,Rhynchocyclus_brevirostris:1.001759701):3.488649123,Rhynchocyclus_pacificus:4.490408825):6.53519373):3.309965144,Rhynchocyclus_fulvipectus:14.3355677):1.699358956):0.6656651405,((((((((Phylloscartes_gualaquizae:0.9260147686,Phylloscartes_lanyoni:0.9260147686):2.46125304,(Phylloscartes_beckeri:3.36695484,Phylloscartes_paulista:3.36695484):0.02031296812):1.069255711,Phylloscartes_virescens:4.45652352):2.085999837,Phylloscartes_orbitalis:6.542523356):1.802642178,(((Phylloscartes_difficilis:1.489170368,Phylloscartes_roquettei:1.489170368):2.293312862,Phylloscartes_flavovirens:3.78248323):2.743271124,((Phylloscartes_flaviventris:1.101155153,Phylloscartes_venezuelanus:1.101155153):5.195584288,Phylloscartes_eximius:6.296739442):0.2290149127):1.819411182):4.39084853,((((((Phylloscartes_poecilotis:0.425545715,Phylloscartes_chapmani:0.425545715):1.445955349,Phylloscartes_ophthalmicus:1.871501064):1.784197372,Phylloscartes_superciliaris:3.655698437):1.052185242,Phylloscartes_sylviolus:4.707883679):2.353980067,(((Phylloscartes_parkeri:0.2346318787,Phylloscartes_kronei:0.2346318787):1.356914876,Phylloscartes_nigrifrons:1.591546755):4.042166103,(Phylloscartes_ventralis:0.6322188232,Phylloscartes_ceciliae:0.6322188232):5.001494035):1.428150889):0.9347196986,Phylloscartes_oustaleti:7.996583444):4.739430621):2.289442693,(((Pseudotriccus_pelzelni:4.509063415,Pseudotriccus_simplex:4.509063415):5.48820814,Pseudotriccus_ruficeps:9.997271553):1.902063082,(Corythopis_torquatus:3.439620391,Corythopis_delalandi:3.439620391):8.459714245):3.126122121):0.6521026925,((((Mionectes_oleagineus:1.130120612,Mionectes_macconnelli:1.130120612):0.3465580498,Mionectes_rufiventris:1.476678662):3.343661241,(Mionectes_olivaceus:1.817332802,Mionectes_striaticollis:1.817332802):3.003007102):9.035655721,(((Leptopogon_superciliaris:1.791348757,Leptopogon_amaurocephalus:1.791348757):0.7448859112,Leptopogon_taczanowskii:2.536234668):5.860619682,Leptopogon_rufipectus:8.396854352):5.459141278):1.821563823):1.023032342):2.029079889,Tachuris_rubrigastra:18.72967168):2.20234384):0.6693162306,((Piprites_pileata:3.064041044,Piprites_griseiceps:3.064041044):10.21216853,Piprites_chloris:13.27620957):8.325122187):0.4695633669,Oxyruncus_cristatus:22.07089512):0.1788485756,((((((((((Pachyramphus_spodiurus:0.4498647278,Pachyramphus_rufus:0.4498647278):1.36806841,(Pachyramphus_viridis:0.8793665241,Pachyramphus_xanthogenys:0.8793665241):0.9385666139):1.453660728,Pachyramphus_versicolor:3.271593866):2.740763249,Pachyramphus_niger:6.012357114):1.749761553,(((Pachyramphus_homochrous:1.533760055,Pachyramphus_aglaiae:1.533760055):1.859460209,Pachyramphus_minor:3.393220264):1.09598676,Pachyramphus_validus:4.489207023):3.272911643):2.013705118,((((Pachyramphus_polychopterus:2.934758716,Pachyramphus_albogriseus:2.934758716):1.315925384,Pachyramphus_marginatus:4.2506841):0.8956765837,Pachyramphus_major:5.146360684):2.623195374,((Pachyramphus_castaneus:1.405715912,Pachyramphus_cinnamomeus:1.405715912):2.332985618,Pachyramphus_surinamus:3.738701531):4.030854527):2.006267726):1.104372666,Xenopsaris_albinucha:10.88019645):0.8349511914,((Tityra_cayana:2.772595174,Tityra_semifasciata:2.772595174):7.807555357,Tityra_inquisitor:10.58015053):1.134997114):4.237908452,((Iodopleura_fusca:1.792769622,Iodopleura_pipra:1.792769622):1.54655507,Iodopleura_isabellae:3.339324691):12.6137314):1.948616583,(((Laniocera_rufescens:7.834709908,Laniocera_hypopyrra:7.834709908):2.369037314,(Laniisoma_elegans:1.946243236,Laniisoma_buckleyi:1.946243236):8.257503982):2.527917369,((Schiffornis_turdina:3.451323544,Schiffornis_virescens:3.451323544):5.571505263,Schiffornis_major:9.022828807):3.70883578):5.17000809):4.348071018):0.5479583051,(((((Myiobius_villosus:0.2598891094,Myiobius_atricaudus:0.2598891094):0.5556756174,Myiobius_barbatus:0.8155647265):1.964653257,Myiobius_sulphureipygius:2.780217984):5.269686525,Terenotriccus_erythrurus:8.049904508):10.07696348,(((Onychorhynchus_mexicanus:3.219695355,Onychorhynchus_coronatus:3.219695355):0.8547574416,Onychorhynchus_occidentalis:4.074452796):3.849919019,Onychorhynchus_swainsoni:7.924371817):10.20249617):4.670834015):1.979105,(((((((((((((Carpodectes_hopkei:0.0597098117,Carpodectes_nitidus:0.0597098117):1.410351477,Carpodectes_antoniae:1.470061289):1.490191002,((Xipholena_punicea:0.8186708048,Xipholena_lamellipennis:0.8186708048):1.48619246,Xipholena_atropurpurea:2.304863265):0.6553890255):3.66912936,((Calyptura_cristata:0.4622606056,Gymnoderus_foetidus:0.4622606056):4.309415559,Conioptilon_mcilhennyi:4.771676165):1.857705486):0.9153420441,Porphyrolaema_porphyrolaema:7.544723696):0.4987250532,(((Procnias_nudicollis:2.575823192,Procnias_averano:2.575823192):1.968819775,Procnias_tricarunculatus:4.544642967):1.359625272,Procnias_albus:5.904268239):2.139180509):0.4239480888,(((((Lipaugus_fuscocinereus:1.942870618,Lipaugus_weberi:1.942870618):0.4343512483,Lipaugus_streptophorus:2.377221867):1.707352302,(Lipaugus_uropygialis:1.984972091,Lipaugus_vociferans:1.984972091):2.099602079):0.7167417433,(Lipaugus_unirufus:3.331582018,Lipaugus_lanioides:3.331582018):1.469733895):0.5238052656,(Tijuca_condita:2.156544117,Tijuca_atra:2.156544117):3.168577062):3.142275658):0.4104028383,(((((Cotinga_cayana:0.07222611439,Cotinga_maynana:0.07222611439):1.760595585,(Cotinga_nattererii:0.3185323823,Cotinga_ridgwayi:0.3185323823):1.514289317):1.675578337,Cotinga_maculata:3.508400037):4.446452555,Cotinga_amabilis:7.954852592):0.6297469154,Cotinga_cotinga:8.584599508):0.2932001673):0.6848232514,((((((Cephalopterus_ornatus:0.3212295134,Cephalopterus_glabricollis:0.3212295134):0.6728970698,Cephalopterus_penduliger:0.9941265833):1.270438466,Perissocephalus_tricolor:2.264565049):0.537261979,Pyroderus_scutatus:2.801827028):4.265822993,Querula_purpurata:7.067650023):1.687528244,Haematoderus_militaris:8.755178262):0.807444662):2.433237624,((Snowornis_subalaris:4.306885875,Snowornis_cryptolophus:4.306885875):6.675016671,(Carpornis_cucullata:2.020999524,Carpornis_melanocephala:2.020999524):8.960903025):1.013958):1.170387904,((((Doliornis_sclateri:0.4431502377,Doliornis_remseni:0.4431502377):5.329721736,(Ampelion_rubrocristatus:2.859002662,Ampelion_rufaxilla:2.859002662):2.913869311):3.037447504,((Phytotoma_rara:2.411957034,Phytotoma_rutila:2.411957034):4.241856531,Phytotoma_raimondii:6.653813563):2.156505912):0.1810491499,(Phibalura_flavirostris:1.052127054,Zaratornis_stresemanni:1.052127054):7.939241575):4.174879827):0.2851198704,((Phoenicircus_nigricollis:1.535514277,Phoenicircus_carnifex:1.535514277):4.795085769,(Rupicola_rupicola:5.690247128,Rupicola_peruvianus:5.690247128):0.6403529175):7.12076828):1.148783679,((((((((Pipreola_whitelyi:0.1406267952,Pipreola_aureopectus:0.1406267952):1.511307334,Pipreola_chlorolepidota:1.651934129):1.922615534,Pipreola_frontalis:3.574549663):0.4714652027,Pipreola_lubomirskii:4.046014866):1.106626557,Pipreola_intermedia:5.152641423):2.549392751,(((Pipreola_jucunda:0.8417403964,Pipreola_pulchra:0.8417403964):0.7442497174,Pipreola_arcuata:1.585990114):3.104368918,Pipreola_formosa:4.690359032):3.011675141):0.4231322125,Pipreola_riefferii:8.125166386):0.4336328417,Ampelioides_tschudii:8.558799224):6.041352776):10.176654):2.007664,((((((((((Pipra_chloromeros:0.5351228665,Machaeropterus_deliciosus:0.5351228665):1.03186015,Pipra_cornuta:1.566983017):2.789609672,Pipra_pipra:4.356592688):0.581378573,((Pipra_erythrocephala:1.244123545,Pipra_mentalis:1.244123545):0.6055983498,Pipra_rubrocapilla:1.849721894):3.088249367):0.9177077635,(Machaeropterus_regulus:0.9962011299,Machaeropterus_pyrocephalus:0.9962011299):4.859477895):0.6075016365,((Pipra_fasciicauda:0.7034913207,Pipra_aureola:0.7034913207):0.5407129574,Pipra_filicauda:1.244204279):5.218976383):0.9436200386,(((Manacus_manacus:0.3788091535,Manacus_vitellinus:0.3788091535):0.5874432654,(Manacus_candei:0.2962555593,Manacus_aurantiacus:0.2962555593):0.6699968596):5.593220555,((Heterocercus_aurantiivertex:4.600292168,Heterocercus_linteatus:4.600292168):0.7581536532,Heterocercus_flavivertex:5.358445821):1.201027153):0.8473277262):0.5594256585,(((((Lepidothrix_suavissima:2.225393101,Lepidothrix_nattereri:2.225393101):0.1196179941,Lepidothrix_coronata:2.345011096):0.4199755632,((Lepidothrix_coeruleocapilla:2.013975677,Lepidothrix_iris:2.013975677):0.5628041653,Lepidothrix_isidorei:2.576779842):0.1882068165):1.214235251,Lepidothrix_serena:3.97922191):2.009941273,Lepidothrix_vilasboasi:5.989163183):1.977063176):3.246168682,((((((Chiroxiphia_lanceolata:0.8780862656,Chiroxiphia_boliviana:0.8780862656):1.981173916,Chiroxiphia_linearis:2.859260181):0.3632276937,(Chiroxiphia_caudata:2.200201874,Chiroxiphia_pareola:2.200201874):1.022286001):0.05385052785,(Antilophia_galeata:1.670525213,Antilophia_bokermanni:1.670525213):1.605813189):4.542273852,((((Corapipo_gutturalis:0.3147348301,Corapipo_altera:0.3147348301):1.312967777,Corapipo_leucorrhoa:1.627702607):1.205389317,Masius_chrysopterus:2.833091924):3.685834576,Ilicura_militaris:6.5189265):1.299685755):2.279796883,((((Xenopipo_atronitens:0.1668852193,Xenopipo_flavicapilla:0.1668852193):1.175494666,Xenopipo_holochlora:1.342379885):3.103834357,Xenopipo_uniformis:4.446214243):5.629972893,Xenopipo_unicolor:10.07618714):0.02222200245):1.113985904):2.90962296,((((Neopelma_chrysolophum:0.6586873064,Neopelma_sulphureiventer:0.6586873064):2.713868336,(Neopelma_chrysocephalum:3.349922384,Neopelma_pallescens:3.349922384):0.02263325846):2.200328117,Neopelma_aurifrons:5.57288376):2.411565111,(Tyranneutes_virescens:2.805122267,Tyranneutes_stolzmanni:2.805122267):5.179326604):6.137569129):12.662453):11.41444,(((((((((((((((((((((((((((((((((Cranioleuca_curtata:0.1448747465,Cranioleuca_vulpecula:0.1448747465):0.08949247902,(Cranioleuca_antisiensis:0.1923580139,Cranioleuca_hellmayri:0.1923580139):0.0420092115):0.1749353253,((Cranioleuca_semicinerea:0.1935606623,Cranioleuca_gutturata:0.1935606623):0.1127400415,Cranioleuca_baroni:0.3063007039):0.1030018469):0.4990371886,Cranioleuca_pallida:0.9083397392):0.007020651965,(Cranioleuca_erythrops:0.7563571341,Cranioleuca_muelleri:0.7563571341):0.1590032571):0.175204888,(Cranioleuca_subcristata:0.8263924321,Cranioleuca_demissa:0.8263924321):0.2641728476):0.1699296797,((((Cranioleuca_henricae:0.1508347852,Cranioleuca_obsoleta:0.1508347852):0.05252785675,Cranioleuca_pyrrhophia:0.2033626419):0.6921091118,Cranioleuca_albicapilla:0.8954717534):0.2728960634,Cranioleuca_vulpina:1.168367817):0.09212714201):0.1633847741,Cranioleuca_dissita:1.423879733):0.2769737723,(Cranioleuca_albiceps:0.4329976216,Cranioleuca_marcapatae:0.4329976216):1.267855884):0.3014731847,(Cranioleuca_sulphurifera:1.057774015,Limnoctites_rectirostris:1.057774015):0.9445526746):0.6460792158,((((Thripophaga_macroura:0.102401269,Thripophaga_cherriei:0.102401269):0.7884853697,(Thripophaga_berlepschi:0.7022806741,Thripophaga_fusciceps:0.7022806741):0.1886059644):0.2557717304,Roraimia_adusta:1.146658369):0.5476495994,Siptornis_striaticollis:1.694307968):0.9540979378):1.349476411,((Xenerpestes_minlosi:2.376993551,Xenerpestes_singularis:2.376993551):0.02683816592,Metopothrix_aurantiaca:2.403831718):1.5940506):0.4758761037,Acrobatornis_fonsecai:4.47375842):0.6095770139,Asthenes_arequipae:5.083335434):0.6319842539,(((((Pseudoseisura_gutturalis:0.0928744876,Pseudoseisura_unirufa:0.0928744876):0.6485819606,Pseudoseisura_lophotes:0.741456448):1.868797638,Pseudoseisura_cristata:2.610254086):1.688167552,(Asthenes_heterura:0.8069568797,Spartonoica_maluroides:0.8069568797):3.491464759):0.198896543,((Asthenes_humicola:2.861736762,Asthenes_cactorum:2.861736762):0.9120505898,Asthenes_virgata:3.773787352):0.7235308291):1.218001507):0.1683733182,(((((((((Synallaxis_frontalis:0.4497072853,Synallaxis_albescens:0.4497072853):0.1850893286,(Synallaxis_subpudica:0.5836941502,Synallaxis_azarae:0.5836941502):0.05110246376):0.1991707242,(Synallaxis_brachyura:0.02728061845,Synallaxis_maranonica:0.02728061845):0.8066867197):1.592585745,((Synallaxis_propinqua:0.557693777,Synallaxis_spixi:0.557693777):0.9102734892,Synallaxis_stictothorax:1.467967267):0.9585858163):1.291798811,((Gyalophylax_hellmayri:0.5318226233,Synallaxis_cabanisi:0.5318226233):0.1578101889,(Synallaxis_zimmeri:0.01484499705,Synallaxis_albilora:0.01484499705):0.6747878151):3.028719082):0.1825445436,((Certhiaxis_cinnamomeus:3.184174647,Certhiaxis_mustelinus:3.184174647):0.1929565361,Schoeniophylax_phryganophilus:3.377131183):0.5237652542):0.5432022107,((((((Synallaxis_hypospodia:0.4806093166,Synallaxis_moesta:0.4806093166):1.316237361,Synallaxis_whitneyi:1.796846677):1.94407087,((Synallaxis_kollari:0.5003148443,Synallaxis_tithys:0.5003148443):2.464498442,Synallaxis_ruficapilla:2.964813287):0.7761042609):0.02373289252,Synallaxis_scutata:3.76465044):0.286446925,(Synallaxis_gujanensis:0.4358474556,Synallaxis_macconnelli:0.4358474556):3.615249909):0.008297568335,((Synallaxis_unirufa:0.1622898755,Synallaxis_erythrothorax:0.1622898755):1.514578087,(Synallaxis_castanea:1.353336765,Synallaxis_candei:1.353336765):0.3235311972):2.38252697):0.3847037147):0.4126304776,(((((Synallaxis_albigularis:0.06182549195,Synallaxis_fuscorufa:0.06182549195):1.40308196,Synallaxis_infuscata:1.464907452):0.1416825208,Synallaxis_rutilans:1.606589973):0.1266993566,(Synallaxis_courseni:0.3038038719,Synallaxis_cinnamomea:0.3038038719):1.429485457):2.869099818,(Synallaxis_cherriei:1.137109894,Synallaxis_cinerascens:1.137109894):3.465279254):0.2543399777):0.07080142415,((Asthenes_steinbachi:1.208609174,Asthenes_patagonica:1.208609174):3.445152417,Siptornopsis_hypochondriaca:4.653761591):0.2737689591):0.9561624563):0.3784626719,((((((((Schizoeaca_coryi:0.4257118475,Schizoeaca_helleri:0.4257118475):0.3025946813,Schizoeaca_perijana:0.7283065289):0.09528000445,(Schizoeaca_vilcabambae:0.7556127107,Schizoeaca_fuliginosa:0.7556127107):0.06797382244):0.4900890471,Schizoeaca_griseomurina:1.31367558):0.7845059033,(Schizoeaca_harterti:1.127091208,Schizoeaca_palpebralis:1.127091208):0.971090276):0.2256575061,(((Asthenes_ottonis:1.171771591,Asthenes_pudibunda:1.171771591):0.5461441171,(Asthenes_hudsoni:0.2429141894,Asthenes_pyrrholeuca:0.2429141894):1.475001519):0.5203168582,(Asthenes_luizae:0.7294222397,Oreophylax_moreirae:0.7294222397):1.508810327):0.08560642312):1.148458817,((((((Asthenes_anthoides:0.6260770562,Asthenes_maculicauda:0.6260770562):0.8112858377,(Asthenes_sclateri:0.6659660597,Asthenes_wyatti:0.6659660597):0.7713968342):0.0003796950445,Asthenes_modesta:1.437742589):0.08583152851,(Asthenes_berlepschi:0.6585660396,Asthenes_humilis:0.6585660396):0.8650080784):0.1479673727,(Asthenes_huancavelicae:0.4607387463,Asthenes_flammulata:0.4607387463):1.210802744):0.4630121665,Asthenes_urubambensis:2.134553657):1.33774415):0.8093046616,(Asthenes_baeri:0.1108290699,Asthenes_dorbignyi:0.1108290699):4.170773399):1.98055321):0.4732871381,((Coryphistera_alaudina:5.370515699,Anumbius_annumbi:5.370515699):0.6607327546,Hellmayrea_gularis:6.031248453):0.7041943633):0.4262719852,((((Phacellodomus_rufifrons:1.205651108,Phacellodomus_ferrugineigula:1.205651108):0.5247003656,(Phacellodomus_striaticeps:1.614801066,Phacellodomus_sibilatrix:1.614801066):0.115550407):0.0818296818,Phacellodomus_inornatus:1.812181155):0.8824572609,(((Phacellodomus_maculipectus:0.8446931436,Phacellodomus_erythrophthalmus:0.8446931436):0.8494489232,Phacellodomus_ruber:1.694142067):0.3274237746,(Phacellodomus_dorsalis:1.665382623,Phacellodomus_striaticollis:1.665382623):0.3561832186):0.6730725747):4.467076385):0.3159542764,((((((Leptasthenura_aegithaloides:1.007210229,Leptasthenura_striolata:1.007210229):0.8492550275,Leptasthenura_andicola:1.856465257):0.002369088823,(Leptasthenura_fuliginiceps:1.741513313,Leptasthenura_xenothorax:1.741513313):0.1173210322):0.9234734515,Leptasthenura_platensis:2.782307797):0.6294482082,Leptasthenura_pileata:3.411756005):2.479520746,(((Leptasthenura_setaria:0.1659513201,Sylviorthorhynchus_desmursii:0.1659513201):1.784315472,Leptasthenura_striata:1.950266792):1.97836789,Leptasthenura_yanacensis:3.928634683):1.962642069):1.586392327):0.4816788333,(Aphrastura_masafuerae:0.3909495873,Aphrastura_spinicauda:0.3909495873):7.568398322):1.240110562,(((((((((((Cinclodes_albiventris:0.006707068036,Cinclodes_comechingonus:0.006707068036):0.8574363611,Cinclodes_albidiventris:0.8641434288):0.03308624871,(Cinclodes_oustaleti:0.2022666759,Cinclodes_olrogi:0.2022666759):0.6949630017):0.1576018982,(Cinclodes_fuscus:0.1004802327,Cinclodes_antarcticus:0.1004802327):0.9543513431):1.56935129,((((Cinclodes_taczanowskii:0.1546482859,Cinclodes_nigrofumosus:0.1546482859):0.9347997879,Cinclodes_patagonicus:1.089448074):0.4844589342,(Cinclodes_atacamensis:0.9582872272,Cinclodes_palliatus:0.9582872272):0.6156197804):0.5719784439,Cinclodes_aricomae:2.145885452):0.4782974139):0.2753473027,Cinclodes_excelsior:2.899530168):0.6001407327,Cinclodes_pabsti:3.499670901):1.563730292,(((Upucerthia_saturatior:0.2155476658,Upucerthia_jelskii:0.2155476658):0.3171543985,Upucerthia_validirostris:0.5327020643):3.16468727,(Upucerthia_dumetaria:1.688130518,Upucerthia_albigula:1.688130518):2.009258816):1.366011858):1.133033803,Upucerthia_serrana:6.196434996):1.096905146,((Phleocryptes_melanops:5.151802592,Limnornis_curvirostris:5.151802592):0.8757793894,Lochmias_nematura:6.027581982):1.26575816):0.5429089674,((((((Furnarius_figulus:1.960147638,Furnarius_leucopus:1.960147638):0.6397480301,Furnarius_cinnamomeus:2.599895668):0.6818637595,(Furnarius_cristatus:0.8363458093,Furnarius_rufus:0.8363458093):2.445413618):0.2476993622,Furnarius_torridus:3.52945879):1.771252608,Furnarius_minor:5.300711398):0.8669913379,Furnarius_longirostris:6.167702736):1.668546373):1.363209364):0.269500239,(((Tarphonomus_certhioides:0.4582196768,Tarphonomus_harterti:0.4582196768):7.415035297,Premnornis_guttuligera:7.873254971):0.3995992422,((Pseudocolaptes_lawrencii:1.766113894,Pseudocolaptes_boissonneautii:1.766113894):1.684370972,Pseudocolaptes_johnsoni:3.450484867):4.822369348):1.196104498):0.2510179602,Berlepschia_rikeri:9.719976671):0.2755843889,((((Margarornis_bellulus:0.5261154164,Margarornis_squamiger:0.5261154164):0.2922617195,Margarornis_rubiginosus:0.8183771359):3.531260485,Margarornis_stellatus:4.349637621):2.506087971,(Premnoplex_tatei:3.533050533,Premnoplex_brunnescens:3.533050533):3.322675059):3.13983547):0.214425502,((((((((((Syndactyla_dimidiata:0.6241694205,Syndactyla_roraimae:0.6241694205):0.2867484631,Syndactyla_subalaris:0.9109178837):1.287279153,((Syndactyla_rufosuperciliata:0.2811687721,Syndactyla_guttulata:0.2811687721):0.09315767704,Syndactyla_ruficollis:0.3743264491):1.823870587):0.04458588285,(Simoxenops_striatus:1.241200886,Simoxenops_ucayalae:1.241200886):1.001582032):2.136340703,((Anabacerthia_amaurotis:0.1832988699,Anabacerthia_variegaticeps:0.1832988699):0.032982471,Anabacerthia_striaticollis:0.2162813409):4.162842281):0.9353217532,Megaxenops_parnaguae:5.314445375):0.3814379401,(((((Philydor_novaesi:0.1850503735,Philydor_erythrocercum:0.1850503735):0.09458918741,Philydor_ruficaudatum:0.2796395609):3.042223111,(Philydor_rufum:2.272880742,Philydor_atricapillus:2.272880742):1.048981929):0.7218646722,(((Philydor_erythropterum:1.13449158,Philydor_lichtensteini:1.13449158):0.4556361048,Philydor_fuscipenne:1.590127684):2.442362802,Philydor_pyrrhodes:4.032490486):0.01123685785):0.0536703963,Heliobletus_contaminatus:4.09739774):1.598485575):0.1795999849,(Anabazenops_dorsalis:4.472558284,Anabazenops_fuscus:4.472558284):1.402925016):0.5708249899,Ancistrops_strigilatus:6.44630829):0.8583939027,((((((((Thripadectes_scrutator:0.3253504831,Thripadectes_rufobrunneus:0.3253504831):1.784891864,Thripadectes_melanorhynchus:2.110242347):0.3635595213,Thripadectes_flammulatus:2.473801868):0.7418023551,(Thripadectes_holostictus:1.051550899,Thripadectes_ignobilis:1.051550899):2.164053323):0.5422055983,Thripadectes_virgaticeps:3.757809822):0.1625586344,((Automolus_rufipileatus:1.470563777,Automolus_melanopezus:1.470563777):0.3070129805,Cichlocolaptes_leucophrus:1.777576757):2.142791698):0.699656118,(((Hyloctistes_virgatus:1.427886503,Hyloctistes_subulatus:1.427886503):0.9974647012,(Automolus_leucophthalmus:1.018474962,Automolus_infuscatus:1.018474962):1.406876243):0.5832214834,Automolus_ochrolaemus:3.008572688):1.611451885):0.8644327519,(((Hylocryptus_erythrocephalus:0.7746243021,Hylocryptus_rectirostris:0.7746243021):0.1636896653,Automolus_rubiginosus:0.9383139675):2.615355968,Clibanornis_dendrocolaptoides:3.553669936):1.93078739):1.820244867):2.905284371):0.7466377135,(((((Ochetorhynchus_ruficaudus:1.55651977,Ochetorhynchus_phoenicurus:1.55651977):1.049188945,Ochetorhynchus_andaecola:2.605708715):0.7689324651,Ochetorhynchus_melanura:3.374641181):3.644587514,Pygarrhichas_albogularis:7.019228695):1.52100586,(Xenops_milleri:2.983017471,Xenops_tenuirostris:2.983017471):5.557217084):2.416389722):1.939433576,(Xenops_rutilans:5.199927682,Xenops_minutus:5.199927682):7.696130172):0.2018856687,((((((((((((Lepidocolaptes_souleyetii:1.288394015,Lepidocolaptes_albolineatus:1.288394015):0.1161615197,Lepidocolaptes_squamatus:1.404555534):0.003062268911,Lepidocolaptes_angustirostris:1.407617804):0.466771631,((Lepidocolaptes_lacrymiger:0.7337229261,Lepidocolaptes_affinis:0.7337229261):0.8414648256,Lepidocolaptes_leucogaster:1.575187752):0.299201683):0.9341938642,Lepidocolaptes_falcinellus:2.808583299):1.477997743,(Campylorhamphus_pucherani:3.202204487,Drymornis_bridgesii:3.202204487):1.084376555):0.4433803323,(((Campylorhamphus_trochilirostris:0.7927700929,Campylorhamphus_procurvoides:0.7927700929):1.084004386,Campylorhamphus_pusillus:1.876774479):0.5053516357,Campylorhamphus_falcularius:2.382126115):2.347835259):0.2182910797,(Dendroplex_kienerii:1.4846864,Dendroplex_picus:1.4846864):3.463566055):0.48928949,(((((Xiphorhynchus_lachrymosus:0.9808484454,Xiphorhynchus_flavigaster:0.9808484454):1.518321381,(Xiphorhynchus_guttatus:2.131311979,Xiphorhynchus_susurrans:2.131311979):0.3678578473):0.5296939432,Xiphorhynchus_obsoletus:3.02886377):0.09738609826,(Xiphorhynchus_erythropygius:1.685300781,Xiphorhynchus_triangularis:1.685300781):1.440949087):0.9179274696,(((Xiphorhynchus_ocellatus:1.203172178,Xiphorhynchus_pardalotus:1.203172178):1.372897225,(Xiphorhynchus_spixii:1.265789101,Xiphorhynchus_elegans:1.265789101):1.310280301):0.2601744678,Xiphorhynchus_fuscus:2.83624387):1.207933468):1.393364607):1.609074658,(((((Hylexetastes_uniformis:0.9235070945,Hylexetastes_perrotii:0.9235070945):0.3090538866,Hylexetastes_brigidai:1.232560981):0.5608035718,Hylexetastes_stresemanni:1.793364553):1.685272264,(((Xiphocolaptes_major:0.49116024,Xiphocolaptes_promeropirhynchus:0.49116024):0.06583040846,Xiphocolaptes_albicollis:0.5569906485):1.674227877,Xiphocolaptes_falcirostris:2.231218525):1.247418292):2.044549323,((((Dendrocolaptes_platyrostris:0.9482596986,Dendrocolaptes_picumnus:0.9482596986):1.156134815,Dendrocolaptes_hoffmannsi:2.104394513):1.472746657,(Dendrocolaptes_sanctithomae:1.405944892,Dendrocolaptes_certhia:1.405944892):2.171196279):1.181387516,(Nasica_longirostris:4.226415563,Dendrexetastes_rufigula:4.226415563):0.5321131246):0.7646574534):1.523430463):2.519811844,(((((Dendrocincla_anabatina:1.673997898,Dendrocincla_fuliginosa:1.673997898):0.4328237798,Dendrocincla_homochroa:2.106821678):1.107265209,Dendrocincla_merula:3.214086887):0.447324214,(Dendrocincla_tyrannina:1.539579185,Dendrocincla_turdina:1.539579185):2.121831917):2.886543487,((Deconychura_stictolaema:0.4321782687,Deconychura_longicauda:0.4321782687):4.837413222,Sittasomus_griseicapillus:5.269591491):1.278363098):3.018473858):0.6046620594,Glyphorynchus_spirurus:10.1710905):2.926853015):2.035141128,(((((((Geositta_isabellina:3.179450094,Geositta_saxicolina:3.179450094):0.9076973443,Geositta_antarctica:4.087147439):0.08445524802,Geositta_maritima:4.171602687):0.7636382593,((Geositta_punensis:1.074590664,Geositta_rufipennis:1.074590664):3.388677011,Geositta_crassirostris:4.463267676):0.4719732711):0.3690945038,Geositta_poeciloptera:5.30433545):2.427042432,((Geositta_cunicularia:3.472455962,Geositta_tenuirostris:3.472455962):1.369445877,Geositta_peruviana:4.841901839):2.889476044):3.80632786,((((Sclerurus_albigularis:2.238872294,Sclerurus_caudacutus:2.238872294):2.327256753,Sclerurus_mexicanus:4.566129047):0.5919702477,Sclerurus_rufigularis:5.158099295):1.843885318,(Sclerurus_scansor:6.10907992,Sclerurus_guatemalensis:6.10907992):0.8929046927):4.53572113):3.595378907):5.389325586,((((Chamaeza_meruloides:0.2886579306,Chamaeza_nobilis:0.2886579306):7.582618956,(Chamaeza_mollissima:3.893275524,Chamaeza_turdina:3.893275524):3.978001364):1.40122954,(Chamaeza_ruficauda:2.774886048,Chamaeza_campanisona:2.774886048):6.49762038):5.898211725,((((Formicarius_nigricapillus:2.001013639,Formicarius_moniliger:2.001013639):0.5439752093,Formicarius_analis:2.544988848):0.9360528891,Formicarius_rufipectus:3.481041737):1.171914342,(Formicarius_colma:0.7340781014,Formicarius_rufifrons:0.7340781014):3.918877979):10.51776208):5.351692082):6.087227761,(((((((((((((Scytalopus_canus:2.674414432,Scytalopus_affinis:2.674414432):1.397346212,Scytalopus_fuscus:4.071760645):0.4901567538,Scytalopus_chocoensis:4.561917398):0.08445555727,((Scytalopus_superciliaris:2.428198188,Scytalopus_stilesi:2.428198188):0.5718707538,Scytalopus_zimmeri:3.000068942):1.646304014):3.603017837,((((Scytalopus_sanctaemartae:3.818852045,Scytalopus_panamensis:3.818852045):0.1461538532,Scytalopus_simonsi:3.965005898):0.8363270486,((Scytalopus_speluncae:3.155189537,Scytalopus_novacapitalis:3.155189537):1.321642154,Scytalopus_urubambae:4.476831691):0.3245012555):1.458204711,Scytalopus_iraiensis:6.259537657):1.989853135):1.136603241,(((((Scytalopus_femoralis:0.5826143617,Scytalopus_micropterus:0.5826143617):1.073226979,Scytalopus_latrans:1.65584134):4.507269919,Scytalopus_rodriguezi:6.163111259):1.501657186,((Scytalopus_vicinior:2.31940194,Scytalopus_macropus:2.31940194):1.06331116,Scytalopus_robbinsi:3.382713101):4.282055344):0.1849705106,(((Scytalopus_meridanus:1.560988707,Scytalopus_parvirostris:1.560988707):2.044797939,Scytalopus_bolivianus:3.605786647):2.759832536,Scytalopus_griseicollis:6.365619182):1.484119774):1.536255078):1.093442411,((((((Scytalopus_magellanicus:0.09146973332,Scytalopus_caracae:0.09146973332):5.398427848,Scytalopus_parkeri:5.489897581):0.9438948945,(Scytalopus_unicolor:5.032779094,Scytalopus_acutirostris:5.032779094):1.401013382):0.5642478621,Scytalopus_altirostris:6.998040338):1.372572593,Scytalopus_atratus:8.370612928):0.6267603771,((Scytalopus_latebricola:1.904429547,Scytalopus_spillmanni:1.904429547):4.469145522,Scytalopus_argentifrons:6.37357507):2.623798239):1.482063137):1.264725637,(Scytalopus_schulenbergi:0.5306821973,Scytalopus_pachecoi:0.5306821973):11.21347989):0.009316423627,Eugralla_paradoxa:11.75347851):1.958324434,Myornis_senilis:13.71180294):2.313036092,((Merulaxis_stresemanni:10.16287007,Merulaxis_ater:10.16287007):3.374064072,(Eleoscytalopus_psychopompus:3.253144104,Eleoscytalopus_indigoticus:3.253144104):10.28379003):2.487904892):4.341797222,((((Pteroptochos_castaneus:2.330066036,Pteroptochos_tarnii:2.330066036):3.742565252,(Scelorchilus_rubecula:4.72385649,Scelorchilus_albicollis:4.72385649):1.348774798):4.638386767,Pteroptochos_megapodius:10.71101806):6.984332649,(((Acropternis_orthonyx:12.72642541,Teledromas_fuscus:12.72642541):0.2257598686,Rhinocrypta_lanceolata:12.95218528):2.924595415,(Liosceles_thoracicus:11.08995761,Psilorhamphus_guttatus:11.08995761):4.786823083):1.818570016):2.671285548):6.056469869,((((((((((Grallaria_przewalskii:1.408205987,Grallaria_ruficapilla:1.408205987):1.741314467,Grallaria_watkinsi:3.149520453):2.077546929,((Grallaria_erythrotis:0.3869371369,Grallaria_nuchalis:0.3869371369):2.234081984,Grallaria_flavotincta:2.621019121):2.606048261):1.645932107,((Grallaria_ridgelyi:0.09489361462,Grallaria_andicolus:0.09489361462):1.167007898,Grallaria_griseonucha:1.261901513):5.611097976):1.083706497,(((Grallaria_hypoleuca:1.081042905,Grallaria_alleni:1.081042905):2.714544475,Grallaria_haplonota:3.79558738):0.7245293046,Grallaria_chthonia:4.520116684):3.436589302):0.05442057442,((Grallaria_quitensis:1.120088624,Grallaria_erythroleuca:1.120088624):3.213137625,Grallaria_carrikeri:4.33322625):3.677900311):0.1047155655,((Grallaria_dignissima:0.4424681874,Grallaria_milleri:0.4424681874):2.822482052,(Grallaria_eludens:1.580841614,Grallaria_excelsa:1.580841614):1.684108625):4.850891887):5.28881721,((((Grallaria_bangsi:1.05093684,Grallaria_gigantea:1.05093684):7.906444991,Grallaria_rufocinerea:8.957381827):0.7760916653,(Grallaria_rufula:6.82769807,Grallaria_blakei:6.82769807):2.905775424):0.9162528501,Grallaria_capitalis:10.64972635):2.754932992):4.037440733,((((Grallaria_guatimalensis:3.954422019,Grallaria_kaestneri:3.954422019):2.020215212,Grallaria_varia:5.97463723):4.309181719,Grallaria_squamigera:10.28381895):1.182352082,Grallaria_albigula:11.46617104):5.975929037):2.868589982,(((((((Hylopezus_auricularis:0.08733718529,Hylopezus_dives:0.08733718529):1.693508356,Hylopezus_macularius:1.780845542):1.427389257,Hylopezus_ochroleucus:3.208234799):3.890112524,((Hylopezus_fulviventris:0.967038397,Hylopezus_perspicillatus:0.967038397):4.982022638,Hylopezus_berlepschi:5.949061035):1.149286289):2.378690807,Hylopezus_nattereri:9.477038131):0.07129821209,(Myrmothera_simplex:3.927511046,Myrmothera_campanisona:3.927511046):5.620825295):3.534820456,(((((Grallaricula_loricata:0.3859572264,Grallaricula_flavirostris:0.3859572264):4.749723302,(Grallaricula_lineifrons:1.542704714,Grallaricula_nana:1.542704714):3.592975814):1.229052032,Grallaricula_ochraceifrons:6.364732561):2.078683361,Grallaricula_ferrugineipectus:8.443415922):3.438434164,(Grallaricula_peruviana:0.5274868918,Grallaricula_cucullata:0.5274868918):11.35436319):1.201306711):7.227533256):6.112416071):0.1865318768):4.163029,((((((((Conopophaga_melanops:0.8762247812,Conopophaga_melanogaster:0.8762247812):1.998930236,Conopophaga_ardesiaca:2.875155018):3.547474177,Conopophaga_cearae:6.422629197):0.9282208761,Conopophaga_roberti:7.350850069):2.31307677,(((Conopophaga_aurita:0.73981405,Conopophaga_castaneiceps:0.73981405):1.078718364,Conopophaga_lineata:1.818532413):3.122981993,Conopophaga_peruviana:4.941514406):4.722412435):6.108213734,(Pittasoma_rufopileatum:8.418853698,Pittasoma_michleri:8.418853698):7.353286877):6.305260262,(((Melanopareia_torquata:1.105045708,Melanopareia_maranonica:1.105045708):2.262184789,Melanopareia_maximiliani:3.367230496):6.613048737,Melanopareia_elegans:9.980279234):12.0971216):4.575957163,((((((((((((((Drymophila_caudata:2.354956046,Drymophila_devillei:2.354956046):3.164267312,Drymophila_ochropyga:5.519223357):1.388645557,Drymophila_squamata:6.907868914):0.1003661087,(((Drymophila_malura:0.1125463227,Drymophila_rubricollis:0.1125463227):2.270596988,Drymophila_genei:2.383143311):2.312520487,Drymophila_ferruginea:4.695663798):2.312571225):0.001158948881,(((((Hypocnemis_striata:0.791667988,Hypocnemis_peruviana:0.791667988):0.6012662641,Hypocnemis_cantator:1.392934252):0.2870807661,Hypocnemis_subflava:1.680015018):4.364447409,(Hypocnemis_ochrogyna:0.2105698836,Hypocnemis_flavescens:0.2105698836):5.833892543):0.06960749256,Hypocnemis_hypoxantha:6.114069919):0.8953240526):1.143285364,(((((((Cercomacra_carbonaria:0.1028483776,Cercomacra_cinerascens:0.1028483776):0.2765472612,Cercomacra_nigricans:0.3793956389):1.272992662,Cercomacra_ferdinandi:1.652388301):0.5872408308,Cercomacra_melanaria:2.239629131):1.576022131,Cercomacra_brasiliana:3.815651262):1.175961417,Cercomacra_manu:4.991612679):2.854669834,((((Cercomacra_serva:2.986484882,Cercomacra_tyrannina:2.986484882):0.5149543544,Cercomacra_nigrescens:3.501439236):0.4299825593,Cercomacra_parkeri:3.931421795):0.5474885603,Cercomacra_laeta:4.478910355):3.367372157):0.3063968239):0.2766095644,(Myrmeciza_hemimelaena:2.201812824,Myrmeciza_castanea:2.201812824):6.227476078):1.522072279,(((((((Rhegmatorhina_hoffmannsi:0.8347426338,Rhegmatorhina_gymnops:0.8347426338):1.000100984,Rhegmatorhina_cristata:1.834843618):0.11763878,(Rhegmatorhina_melanosticta:1.024199016,Rhegmatorhina_berlepschi:1.024199016):0.928283382):2.009030675,((Gymnopithys_leucaspis:0.1196761382,Gymnopithys_rufigula:0.1196761382):3.203406352,(Gymnopithys_lunulatus:2.289817383,Gymnopithys_salvini:2.289817383):1.033265107):0.6384305835):2.796997539,((Phlegopsis_nigromaculata:1.35903565,Skutchia_borbae:1.35903565):2.989241352,Phlegopsis_erythroptera:4.348277002):2.410233611):0.872918233,((Pithys_castaneus:2.349333837,Pithys_albifrons:2.349333837):4.831635809,Phaenostictus_mcleannani:7.180969645):0.4504592002):0.3700747781,Willisornis_poecilinotus:8.001503624):1.949857555):0.9883750071,(((((((((((Myrmeciza_disjuncta:0.8755071417,Myrmeciza_fortis:0.8755071417):0.5467971742,Myrmeciza_immaculata:1.422304316):2.27341325,(Myrmeciza_melanoceps:1.849640157,Myrmeciza_goeldii:1.849640157):1.846077408):0.2470892046,Gymnocichla_nudiceps:3.94280677):0.3939052446,Rhopornis_ardesiacus:4.336712015):0.5718928178,((Pyriglena_leuconota:1.03860931,Pyriglena_leucoptera:1.03860931):2.058494516,Pyriglena_atra:3.097103826):1.811501006):0.8445934904,((Percnostola_rufifrons:0.1076362479,Percnostola_arenarum:0.1076362479):5.146000459,Percnostola_lophotes:5.253636708):0.4995616158):0.863672589,(((Myrmoborus_myotherinus:0.8037810011,Myrmoborus_lugubris:0.8037810011):2.6581011,Myrmoborus_leucophrys:3.461882102):0.6985675746,Myrmoborus_melanurus:4.160449677):2.456421235):2.056218119,Myrmeciza_longipes:8.67308903):0.9966243522,(((((Hylophylax_naevioides:2.91744132,Hylophylax_naevius:2.91744132):2.380897222,Hylophylax_punctulatus:5.298338542):1.646012203,(Hypocnemoides_melanopogon:0.351248427,Hypocnemoides_maculicauda:0.351248427):6.593102317):2.079543156,(((Myrmeciza_squamosa:2.521370101,Myrmeciza_loricata:2.521370101):2.287797718,Myrmeciza_ferruginea:4.809167819):0.2750231448,Biatas_nigropectus:5.084190964):3.939702936):0.2745699611,((((Myrmeciza_nigricauda:2.961897225,Myrmeciza_berlepschi:2.961897225):0.5139123971,Myrmeciza_laemosticta:3.475809621):3.209615503,Myrmeciza_griseiceps:6.685425123):1.322396191,Myrmeciza_exsul:8.007821313):1.290642546):0.3712495218):0.2794449602,(((((((Schistocichla_saturata:0.06714455824,Schistocichla_humaythae:0.06714455824):1.258531878,Myrmeciza_ruficauda:1.325676436):0.5151381818,Schistocichla_caurensis:1.840814618):0.5284562488,(Schistocichla_rufifacies:2.231744654,Schistocichla_brunneiceps:2.231744654):0.1375262123):2.517250069,Schistocichla_schistacea:4.886520935):1.94311158,(Schistocichla_leucostigma:4.915133124,Myrmeciza_hyperythra:4.915133124):1.91449939):1.222721349,Sclateria_naevia:8.052353866):1.89680448):0.9905778433):0.03598544382,((((((((((((((Thamnophilus_aethiops:0.7656559421,Thamnophilus_divisorius:0.7656559421):0.8047375692,Thamnophilus_aroyae:1.570393511):0.874345999,Thamnophilus_caerulescens:2.44473951):0.5910675513,Thamnophilus_unicolor:3.035807062):0.6066108345,(((Thamnophilus_sticturus:0.4982400066,Thamnophilus_pelzelni:0.4982400066):1.016982843,Thamnophilus_ambiguus:1.515222849):1.256705495,(Thamnophilus_stictocephalus:0.8607496964,Thamnophilus_punctatus:0.8607496964):1.911178648):0.8704895519):0.4964558476,(Thamnophilus_cryptoleucus:0.4967257048,Thamnophilus_nigrocinereus:0.4967257048):3.642148039):0.4627290657,(Thamnophilus_praecox:1.423496097,Thamnophilus_nigriceps:1.423496097):3.178106713):0.619078114,(((Thamnophilus_amazonicus:3.480145761,Sakesphorus_melanothorax:3.480145761):0.04212840812,Thamnophilus_insignis:3.522274169):0.474374084,Sakesphorus_melanonotus:3.996648253):1.22403267):0.9065161331,(Thamnophilus_schistaceus:3.805343541,Thamnophilus_murinus:3.805343541):2.321853516):0.1863020965,(((Xenornis_setifrons:1.147117585,Thamnophilus_bridgesi:1.147117585):2.056418472,Thamnophilus_atrinucha:3.203536057):1.505285598,Sakesphorus_bernardi:4.708821654):1.604677499):0.2640228281,((((Thamnophilus_palliatus:0.5330070864,Thamnophilus_tenuepunctatus:0.5330070864):0.8434078578,Thamnophilus_multistriatus:1.376414944):0.9515181457,Thamnophilus_zarumae:2.327933089):0.9438559215,((Thamnophilus_torquatus:1.301547533,Thamnophilus_ruficapillus:1.301547533):1.846384582,Thamnophilus_doliatus:3.147932116):0.1238568952):3.30573297):2.230722575,((Sakesphorus_canadensis:2.541903045,Sakesphorus_luctuosus:2.541903045):5.292432611,Sakesphorus_cristatus:7.834335655):0.9739089009):0.07705269626,(((((((((Herpsilochmus_sticturus:0.1539655464,Herpsilochmus_parkeri:0.1539655464):0.1954803334,Herpsilochmus_motacilloides:0.3494458798):1.98489036,Herpsilochmus_atricapillus:2.33433624):1.207976766,((Herpsilochmus_gentryi:2.135847421,Herpsilochmus_dorsimaculatus:2.135847421):1.047888954,Herpsilochmus_stictocephalus:3.183736376):0.3585766301):0.03932567453,(Herpsilochmus_pectoralis:0.3318673017,Herpsilochmus_pileatus:0.3318673017):3.249771378):0.9749329886,Herpsilochmus_rufimarginatus:4.556571669):0.1795835582,(((Herpsilochmus_sellowi:0.3311715036,Herpsilochmus_axillaris:0.3311715036):1.568518929,Herpsilochmus_dugandi:1.899690433):1.718974947,(Herpsilochmus_longirostris:0.039862028,Herpsilochmus_roraimae:0.039862028):3.578803351):1.117489848):2.628835588,((Dysithamnus_striaticeps:3.165422102,Dysithamnus_mentalis:3.165422102):0.9765920906,(Dysithamnus_plumbeus:1.88439373,Dysithamnus_stictothorax:1.88439373):2.257620463):3.222976622):1.287372907,(((Dysithamnus_xanthopterus:0.6981727537,Dysithamnus_leucostictus:0.6981727537):4.552783882,Dysithamnus_occidentalis:5.250956635):1.202972754,Dysithamnus_puncticeps:6.453929391):2.198434333):0.2329335305):1.285238978,(((((((Frederickena_viridis:3.53628412,Frederickena_unduligera:3.53628412):3.000783269,(Mackenziaena_severa:4.292340438,Mackenziaena_leachii:4.292340438):2.244726952):0.7232107312,(Batara_cinerea:6.40559205,Hypoedaleus_guttatus:6.40559205):0.8546860698):0.3948008224,((Cymbilaimus_lineatus:5.132839839,Cymbilaimus_sanctaemariae:5.132839839):0.3738524179,Taraba_major:5.506692257):2.148386686):1.679557027,Dichrozona_cincta:9.334635973):0.4520954171,(((Thamnomanes_saturninus:2.783651644,Thamnomanes_ardesiacus:2.783651644):2.603183258,(Thamnomanes_caesius:2.047886958,Thamnomanes_schistogynus:2.047886958):3.338947945):2.166616305,Myrmotherula_hauxwelli:7.553451207):2.233280181):0.118254899,Megastictus_margaritatus:9.904986286):0.2655499433):0.8051854007):0.2936364331,(((((((((((Formicivora_littoralis:0.07372370098,Formicivora_iheringi:0.07372370098):1.119133845,Formicivora_serrana:1.192857547):0.7865646952,Formicivora_rufa:1.979422242):0.5619163115,Formicivora_grisea:2.541338553):0.8209869856,Formicivora_melanogaster:3.362325539):3.221122882,(Formicivora_erythronotos:0.08276759894,Formicivora_intermedia:0.08276759894):6.500680822):0.4425318799,Myrmotherula_iheringi:7.0259803):1.347456267,((Myrmotherula_axillaris:1.239204667,Myrmotherula_guttata:1.239204667):5.812488533,Myrmotherula_longipennis:7.051693204):1.321743367):0.4343998798,(((Myrmotherula_sunensis:0.4943581454,Myrmotherula_behni:0.4943581454):0.80618781,Myrmotherula_grisea:1.300545955):3.228759293,(Myrmotherula_schisticolor:1.696633544,Myrmotherula_snowi:1.696633544):2.832671703):4.2785312):0.4839132759,(Myrmotherula_menetriesii:7.643195323,Myrmotherula_assimilis:7.643195323):1.648554402):0.8333192098,((((((Myrmotherula_urosticta:0.2613284818,Myrmotherula_sclateri:0.2613284818):2.333513128,Myrmotherula_luctuosa:2.59484161):0.7004173323,Myrmotherula_ambigua:3.295258942):0.3997017621,(Myrmotherula_brachyura:1.7472529,Myrmotherula_ignota:1.7472529):1.947707804):2.366358992,(Myrmotherula_longicauda:1.564183197,Myrmotherula_klagesi:1.564183197):4.497136498):1.034313414,(((Myrmotherula_pacifica:0.5474974878,Myrmotherula_surinamensis:0.5474974878):2.908476835,Myrmotherula_multostriata:3.455974323):2.44827025,(Myrmochanes_hemileucus:4.224892218,Myrmotherula_cherriei:4.224892218):1.679352356):1.191388537):3.029435824):1.14428913):0.3036447195,((((((((Epinecrophylla_fjeldsaai:2.620643582,Myrmotherula_gutturalis:2.620643582):0.722540147,(Epinecrophylla_haematonota:2.333520887,Epinecrophylla_spodionota:2.333520887):1.009662843):1.359110461,Epinecrophylla_ornata:4.70229419):0.6249085242,(Epinecrophylla_erythrura:3.124831283,Epinecrophylla_leucophthalma:3.124831283):2.202371431):0.2788911295,((Clytoctantes_atrogularis:1.20461087,Clytoctantes_alixii:1.20461087):2.144729079,Epinecrophylla_fulviventris:3.34933995):2.256753894):2.238827617,(Stymphalornis_acutirostris:2.14291695,Neoctantes_niger:2.14291695):5.70200451):1.782245735,((((Myrmotherula_minor:0.798282522,Myrmotherula_gularis:0.798282522):3.388527505,Myrmeciza_pelzelni:4.186810026):2.223960597,((Myrmotherula_fluminensis:2.153028382,Myrmeciza_atrothorax:2.153028382):2.516232991,Myrmotherula_unicolor:4.669261373):1.74150925):3.156975374,Microrhopias_quixensis:9.567745997):0.05942119916):1.058357721,Myrmorchilus_strigilatus:10.68552491):0.8874778667):2.028129892,((Pygiptila_stellaris:7.391377738,Thamnistes_anabatinus:7.391377738):4.234682726,Myrmornis_torquata:11.62606046):1.975072212):1.827809191,((((Terenura_maculata:0.5926705538,Terenura_humeralis:0.5926705538):1.403853419,(Terenura_sharpei:0.630405217,Terenura_callinota:0.630405217):1.366118756):0.8724105651,Terenura_sicki:2.868934538):0.8356486921,Terenura_spodioptila:3.70458323):11.72435864):11.22441613):4.119308):7.426244):4.113251,((((((((((((Pitta_ussheri:4.124902534,Pitta_iris:4.124902534):0.3648024269,(Pitta_superba:1.303011692,Pitta_megarhyncha:1.303011692):3.186693269):0.2436199615,(((Pitta_elegans:4.276580597,Pitta_maxima:4.276580597):0.2603222453,Pitta_steerii:4.536902842):0.148515749,Pitta_anerythra:4.685418591):0.04790633017):0.8793964619,(Pitta_versicolor:3.693557652,Pitta_dohertyi:3.693557652):1.919163732):1.17076323,((Pitta_nympha:4.778639966,Pitta_sordida:4.778639966):0.5859208444,Pitta_moluccensis:5.36456081):1.418923803):1.252057635,Pitta_brachyura:8.035542251):1.617824114,(Pitta_angolensis:2.884935703,Pitta_reichenowi:2.884935703):6.768430659):2.312558188,(((Pitta_arcuata:3.805629876,Pitta_granatina:3.805629876):1.492824546,Pitta_venusta:5.298454422):5.147159698,(Pitta_erythrogaster:7.367445245,Pitta_kochi:7.367445245):3.078168874):1.520310431):1.338116154,((((((Pitta_gurneyi:2.53115483,Pitta_elliotii:2.53115483):2.013240004,Pitta_cyanea:4.544394834):0.08791942716,((Pitta_baudii:3.138675845,Pitta_schneideri:3.138675845):0.3495425099,Pitta_guajana:3.488218355):1.144095906):2.50052822,Pitta_caerulea:7.132842481):0.3977128576,((Pitta_nipalensis:1.192464444,Pitta_soror:1.192464444):2.277063914,Pitta_oatesi:3.469528358):4.06102698):2.912486825,Pitta_phayrei:10.44304216):2.860998541):13.84554081,(((Calyptomena_whiteheadi:4.70028842,Calyptomena_viridis:4.70028842):0.07017305575,Calyptomena_hosii:4.770461475):18.05783315,((Smithornis_capensis:5.318479891,Smithornis_rufolateralis:5.318479891):6.145199519,Smithornis_sharpei:11.46367941):11.3646152):4.321286895):1.667427581,((((((Eurylaimus_javanicus:3.625162408,Eurylaimus_ochromalus:3.625162408):3.006891512,(Serilophus_lunatus:5.522470864,Cymbirhynchus_macrorhynchos:5.522470864):1.109583056):3.180087834,(Eurylaimus_steerii:2.946095623,Eurylaimus_samarensis:2.946095623):6.86604613):3.744049743,(Psarisomus_dalhousiae:5.442695251,Corydon_sumatranus:5.442695251):8.113496245):5.002311387,Pseudocalyptomena_graueri:18.55850288):2.198700575,((Neodrepanis_coruscans:13.60980152,Neodrepanis_hypoxantha:13.60980152):1.304343648,(Philepitta_castanea:10.55690619,Philepitta_schlegeli:10.55690619):4.35723898):5.843058295):8.059805632):1.423045909,Sapayoa_aenigma:30.240055):12.072106):4.524726,(((((((((((((((((((((((((((((((((((((((Diglossa_humeralis:0.06073110882,Diglossa_carbonaria:0.06073110882):0.02254222243,Diglossa_brunneiventris:0.08327333122):0.05192863661,Diglossa_gloriosa:0.1352019678):1.50969078,(Diglossa_venezuelensis:0.7858606628,Diglossa_albilatera:0.7858606628):0.8590320843):0.2227742595,Diglossa_major:1.867667007):0.05563806336,Diglossa_duidae:1.92330507):1.27381139,((Diglossa_gloriosissima:0.4247762712,Diglossa_lafresnayii:0.4247762712):0.5047138434,Diglossa_mystacalis:0.9294901146):2.267626345):0.4668424911,(((Diglossa_plumbea:0.2477014457,Diglossa_baritula:0.2477014457):1.574474318,Diglossa_sittoides:1.822175764):1.49813106,Diglossa_indigotica:3.320306824):0.3436521265):0.3302884179,((Diglossa_caerulescens:1.134345464,Diglossa_cyanea:1.134345464):1.188097931,Diglossa_glauca:2.322443395):1.671803974):0.5884989364,((((((Phrygilus_plebejus:1.056309692,Xenospingus_concolor:1.056309692):0.1700027454,Phrygilus_unicolor:1.226312437):0.5030901211,Phrygilus_erythronotus:1.729402558):1.725106712,((Haplospiza_rustica:3.02032556,Haplospiza_unicolor:3.02032556):0.06083672876,Acanthidops_bairdii:3.081162288):0.3733469817):0.7647346778,((Catamenia_homochroa:0.3671568573,Catamenia_analis:0.3671568573):2.617655406,Catamenia_inornata:2.984812263):1.234431685):0.002303755899,((Phrygilus_dorsalis:2.254596695,Idiopsar_brachyurus:2.254596695):1.226879989,(Xenodacnis_parina:0.01571477517,Coryphaspiza_melanotis:0.01571477517):3.465761909):0.7400710197):0.3611986007):0.2011524562,((((((((Sicalis_auriventris:0.4190133541,Sicalis_lebruni:0.4190133541):0.4016304459,Sicalis_olivascens:0.8206437999):0.1297029758,Sicalis_citrina:0.9503467758):0.3827918103,(Sicalis_columbiana:0.2069185241,Sicalis_luteocephala:0.2069185241):1.126220062):0.3752013923,(Sicalis_lutea:0.2100188408,Sicalis_taczanowskii:0.2100188408):1.498321138):0.9684775555,(Sicalis_uropygialis:0.5539858235,Sicalis_raimondii:0.5539858235):2.122831711):0.677752493,(Sicalis_luteola:2.095195433,Sicalis_flaveola:2.095195433):1.259374594):0.7663420326,(((Phrygilus_atriceps:0.639706544,Phrygilus_gayi:0.639706544):0.07820996286,Phrygilus_patagonicus:0.7179165064):2.624894348,(Melanodera_melanodera:1.602197707,Melanodera_xanthogramma:1.602197707):1.740613147):0.7781012057):0.6629867007):0.2054807923,(((((Conirostrum_sitticolor:0.6215506569,Conirostrum_tamarugense:0.6215506569):0.9527860343,Conirostrum_albifrons:1.574336691):0.09729696902,Oreomanes_fraseri:1.67163366):0.2987687869,(Conirostrum_speciosum:0.04781895108,Conirostrum_leucogenys:0.04781895108):1.922583496):0.2654648895,(((Conirostrum_ferrugineiventre:0.1097743917,Conirostrum_cinereum:0.1097743917):0.3610541867,Conirostrum_margaritae:0.4708285783):0.9231789559,(Conirostrum_bicolor:0.502036466,Conirostrum_rufum:0.502036466):0.8919710678):0.8418598027):2.753512216):0.2116139188,((((((((((((Sporophila_ruficollis:0.05051058374,Sporophila_hypochroma:0.05051058374):0.02359379023,Sporophila_palustris:0.07410437399):0.006956975433,(Sporophila_hypoxantha:0.05628636439,Sporophila_nigrorufa:0.05628636439):0.02477498502):0.06611216911,Sporophila_bouvreuil:0.1471735185):0.2059237415,(Sporophila_melanogaster:0.1898246315,Sporophila_cinnamomea:0.1898246315):0.1632726286):0.6502503326,Sporophila_minuta:1.003347592):0.236757043,((Sporophila_ardesiaca:0.1826868607,Sporophila_castaneiventris:0.1826868607):0.3689049442,(Sporophila_simplex:0.2483365946,Sporophila_telasco:0.2483365946):0.3032552103):0.6885128304):0.6262869592,Sporophila_leucoptera:1.866391595):0.1482018163,Sporophila_murallae:2.014593411):0.06329203117,(((((((Sporophila_caerulescens:0.06244048177,Sporophila_nigricollis:0.06244048177):0.1299602445,Sporophila_peruviana:0.1924007262):0.1770236544,Sporophila_frontalis:0.3694243807):0.9663456549,Sporophila_lineola:1.335770036):0.3913207756,(Sporophila_luctuosa:0.901042743,Sporophila_melanops:0.901042743):0.8260480682):0.09229496954,Sporophila_collaris:1.819385781):0.09863817313,((Sporophila_americana:0.2217831247,Sporophila_corvina:0.2217831247):0.6740146881,Sporophila_intermedia:0.8957978125):1.022226141):0.1598614883):0.07944066314,((((Sporophila_plumbea:0.3495200627,Sporophila_bouvronides:0.3495200627):0.6853467899,Sporophila_albogularis:1.034866852):0.09648885027,(Sporophila_schistacea:0.2395623531,Sporophila_falcirostris:0.2395623531):0.8917933498):0.6590217613,Sporophila_torqueola:1.790377464):0.3669486416):0.06554238153,(((((Oryzoborus_maximiliani:0.9209566897,Oryzoborus_crassirostris:0.9209566897):0.3111194105,Oryzoborus_atrirostris:1.2320761):0.4303942122,(Oryzoborus_funereus:0.1465670658,Oryzoborus_angolensis:0.1465670658):1.515903247):0.2105450183,Oryzoborus_nuttingi:1.873015331):0.1238203767,Dolospingus_fringilloides:1.996835708):0.2260327794):2.978124985):0.07861772322,((((((((Lanio_aurantius:0.09313132621,Lanio_leucothorax:0.09313132621):1.858903321,Lanio_fulvus:1.952034647):0.08861935031,Lanio_versicolor:2.040653997):1.858005666,(Trichothraupis_melanops:2.341630468,Eucometis_penicillata:2.341630468):1.557029195):0.1697253547,Tachyphonus_surinamus:4.068385017):0.06574377068,((((Tachyphonus_luctuosus:1.732482652,Tachyphonus_rufiventer:1.732482652):0.2607623063,Tachyphonus_cristatus:1.993244958):1.268937364,(Tachyphonus_delatrii:2.831400828,Rhodospingus_cruentus:2.831400828):0.4307814937):0.5218729653,(Coryphospingus_pileatus:2.29540783,Coryphospingus_cucullatus:2.29540783):1.488647457):0.3500735008):0.4064907677,((((((Ramphocelus_nigrogularis:0.2493581891,Ramphocelus_dimidiatus:0.2493581891):0.373139645,(Ramphocelus_carbo:0.1973328591,Ramphocelus_melanogaster:0.1973328591):0.4251649751):0.0725494558,Ramphocelus_bresilius:0.6950472902):0.7090365816,((Ramphocelus_costaricensis:0.198363603,Ramphocelus_passerinii:0.198363603):0.663444358,(Ramphocelus_flammigerus:0.4860205756,Ramphocelus_icteronotus:0.4860205756):0.3757873853):0.542275911):1.010173889,Ramphocelus_sanguinolentus:2.414257761):0.4361188708,((Tachyphonus_coronatus:1.337621621,Tachyphonus_rufus:1.337621621):0.8897597309,Tachyphonus_phoenicius:2.227381352):0.6229952801):1.690242924):0.4460274538,((((Phrygilus_punensis:2.198182517,Volatinia_jacarina:2.198182517):1.207761177,(Conothraupis_mesoleuca:0.6650482509,Conothraupis_speculigera:0.6650482509):2.740895443):0.373597665,Piezorhina_cinerea:3.779541359):0.4175704762,((((Incaspiza_laeta:1.075260405,Incaspiza_watkinsi:1.075260405):0.2045729046,Incaspiza_ortizi:1.279833309):0.7489498478,Incaspiza_pulchra:2.028783157):1.467505838,Incaspiza_personata:3.496288995):0.7008228392):0.7895351746):0.2929641857):0.03344138727,(((((((Dacnis_berlepschi:0.9618714928,Dacnis_flaviventer:0.9618714928):0.5631274199,Dacnis_viguieri:1.524998913):0.8485116025,Dacnis_egregia:2.373510515):0.7241696787,(Dacnis_cayana:2.680453564,Dacnis_nigripes:2.680453564):0.4172266302):0.1913344027,(((Dacnis_lineata:0.6499135711,Dacnis_hartlaubi:0.6499135711):0.0134032745,Dacnis_albiventris:0.6633168454):1.580388615,Dacnis_venusta:2.24370546):1.045309136):0.439810159,Tersina_viridis:3.728824756):0.2920623499,(((Cyanerpes_nitidus:1.919612595,Cyanerpes_lucidus:1.919612595):0.4623140119,Cyanerpes_caeruleus:2.381926607):0.8431854992,Cyanerpes_cyaneus:3.225112106):0.7957750001):1.292165476):0.3148976152,((((((((((((Poospiza_melanoleuca:0.2863227628,Poospiza_cinerea:0.2863227628):0.5396519376,Poospiza_alticola:0.8259747006):0.6272596929,(Poospiza_nigrorufa:1.111730701,Poospiza_erythrophrys:1.111730701):0.3415036927):0.2030406572,((Poospiza_torquata:0.007675309462,Hemispingus_ochraceus:0.007675309462):1.291655229,Hemispingus_trifasciatus:1.299330538):0.3569445126):0.3422669986,Poospiza_lateralis:1.998542049):1.248486177,((((Poospiza_hypochondria:1.133867871,Poospiza_caesar:1.133867871):0.3177721674,Donacospiza_albifrons:1.451640039):0.3693019898,Cypsnagra_hirundinacea:1.820942028):1.22630031,Poospiza_cabanisi:3.047242338):0.1997858879):0.4277647229,(((((Thlypopsis_pectoralis:0.6888951755,Thlypopsis_ornata:0.6888951755):0.5796909374,(Thlypopsis_sordida:0.2544413147,Thlypopsis_fulviceps:0.2544413147):1.014144798):0.5358280407,(Thlypopsis_inornata:1.246098712,Thlypopsis_ruficeps:1.246098712):0.5583154426):0.2194506443,(Pyrrhocoma_ruficeps:0.2206535099,Hemispingus_superciliaris:0.2206535099):1.803211289):1.592648201,(((Hemispingus_frontalis:1.282799778,Hemispingus_melanotis:1.282799778):0.3430586182,Hemispingus_piurae:1.625858396):1.307548002,Nephelornis_oneilli:2.933406399):0.6831066005):0.05827994971):0.1534874496,((Hemispingus_parodii:0.02223888883,Hemispingus_calophrys:0.02223888883):2.78066818,(Hemispingus_atropileus:0.07289942839,Hemispingus_auricularis:0.07289942839):2.73000764):1.02537333):0.08280329533,(((((Poospiza_whitii:0.1121842183,Hemispingus_goeringi:0.1121842183):1.150775232,Poospiza_thoracica:1.26295945):1.204577648,((Poospiza_rubecula:0.161483618,Charitospiza_eucosma:0.161483618):0.3786925044,Hemispingus_verticalis:0.5401761224):1.927360976):0.2749968897,((Poospiza_boliviana:0.9615585745,Poospiza_ornata:0.9615585745):0.6163970225,Hemispingus_xanthophthalmus:1.577955596):1.164578391):0.1409239804,(Poospiza_hispaniolensis:1.707735892,Hemispingus_reyi:1.707735892):1.175722077):1.027625726):0.2368419158,((Compsospiza_baeri:0.4607736785,Compsospiza_garleppi:0.4607736785):1.604306641,Hemispingus_rufosuperciliaris:2.065080319):2.082845291):0.117567693,Cnemoscopus_rubrirostris:4.265493303):1.231570528,(((Emberizoides_herbicola:0.3518031389,Emberizoides_duidae:0.3518031389):0.8582840782,Emberizoides_ypiranganus:1.210087217):1.112261333,(Embernagra_longicauda:0.5891947914,Embernagra_platensis:0.5891947914):1.733153759):3.174715281):0.1308863663):0.1023066039,((((((Hemithraupis_flavicollis:1.119755142,Hemithraupis_guira:1.119755142):1.680482124,Hemithraupis_ruficapilla:2.800237266):1.179912531,(Chrysothlypis_chrysomelas:2.201597145,Chrysothlypis_salmoni:2.201597145):1.778552652):0.4752387896,(Heterospingus_xanthopygius:0.8914526105,Heterospingus_rubrifrons:0.8914526105):3.563935977):0.7433090726,(Chlorophanes_spiza:2.149271186,Iridophanes_pulcherrimus:2.149271186):3.049426474):0.4591676058,((((Phrygilus_carbonarius:1.489266217,Phrygilus_alaudinus:1.489266217):1.172717135,Porphyrospiza_caerulescens:2.661983352):0.2157011098,Phrygilus_fruticeti:2.877684462):2.085259439,(Creurgops_verticalis:2.199734912,Creurgops_dentatus:2.199734912):2.76320899):0.6949213637):0.07239153637):0.2182371872,((Nemosia_rourei:0.6332314835,Nemosia_pileata:0.6332314835):4.386682737,Sericossypha_albocristata:5.01991422):0.9285797687):5.948553474e-05,((((((Saltator_orenocensis:0.248792833,Saltator_nigriceps:0.248792833):0.2081719787,Saltator_cinctus:0.4569648117):2.008830224,(Saltator_grossus:1.774697586,Saltator_aurantiirostris:1.774697586):0.69109745):0.2866804884,(((Saltator_similis:0.3184463822,Saltator_albicollis:0.3184463822):0.7667273105,Saltator_striatipectus:1.085173692):0.1909260505,Saltator_coerulescens:1.276099743):1.476375781):0.6222750402,(((Saltator_maxillosus:0.9259913704,Saltator_atriceps:0.9259913704):0.4991941587,Saltator_atripennis:1.425185529):0.7252523367,Saltator_maximus:2.150437866):1.224312699):2.293865351,((Saltatricula_multicolor:2.316828475,Saltator_atricollis:2.316828475):1.089572015,Saltator_fuliginosus:3.40640049):2.262215426):0.2799375588):0.9416312257,(((((((((((((((((Tangara_schrankii:1.538964711,Tangara_parzudakii:1.538964711):0.2129894611,Tangara_johannae:1.751954172):0.1130054201,(Tangara_rufigenis:0.3344827217,Tangara_phillipsi:0.3344827217):1.530476871):0.04661195975,((Tangara_icterocephala:0.7257145658,Tangara_florida:0.7257145658):0.7034126157,Tangara_arthus:1.429127181):0.4824443705):0.2192770337,Tangara_chrysotis:2.130848585):0.03062526885,(Tangara_xanthocephala:0.2726247591,Tangara_cabanisi:0.2726247591):1.888849095):0.4124029497,Tangara_cyanotis:2.573876804):0.2476794936,(((((Tangara_cyanoventris:0.8314508349,Tangara_desmaresti:0.8314508349):0.4401230183,Tangara_cyanocephala:1.271573853):0.05315764401,(Tangara_seledon:0.5008338565,Tangara_fastuosa:0.5008338565):0.8238976405):0.9908034768,(Tangara_gyrola:1.045482332,Tangara_lavinia:1.045482332):1.270052641):0.3777877803,(((Tangara_velia:0.7325437158,Tangara_callophrys:0.7325437158):0.1463208846,Tangara_chilensis:0.878864601):1.672057943,(Tangara_inornata:0.9028090008,Tangara_mexicana:0.9028090008):1.648113542):0.1424002105):0.128233544):1.023597691,Tangara_labradorides:3.845153989):0.07449012506,(((Tangara_fucosa:1.267375168,Tangara_dowii:1.267375168):0.5625913898,Tangara_nigroviridis:1.829966557):0.3882330932,(Tangara_vassorii:0.03189023456,Tangara_peruviana:0.03189023456):2.186309416):1.701444463):0.2036034214,((((((Tangara_cucullata:0.1015106095,Tangara_vitriolina:0.1015106095):0.2837715137,Tangara_cayana:0.3852821232):0.3998210618,Tangara_meyerdeschauenseei:0.7851031848):0.9610065056,Tangara_preciosa:1.74610969):1.021402013,((((Tangara_heinei:0.2032764348,Tangara_argyrofenges:0.2032764348):0.3127484578,Tangara_viridicollis:0.5160248927):1.084919974,Tangara_cyanoptera:1.600944866):0.6133899703,Tangara_ruficervix:2.214334837):0.5531768665):0.3738057734,(((((Tangara_xanthogastra:1.135814665,Tangara_punctata:1.135814665):0.3381201927,Tangara_guttata:1.473934858):0.2215853618,Tangara_rufigula:1.695520219):0.05204544421,Tangara_varia:1.747565663):1.199089668,(((Tangara_cyanicollis:0.7152973733,Tangara_larvata:0.7152973733):0.146069888,Tangara_nigrocincta:0.8613672615):1.934529671,Tangara_palmeri:2.795896933):0.1507583989):0.1946621452):0.9819300582):0.7585660305,((((((((((((((Camarhynchus_parvulus:0.1705048472,Camarhynchus_pauper:0.1705048472):0.1451430581,(Camarhynchus_psittacula:0.2701829372,Camarhynchus_pallidus:0.2701829372):0.04546496809):0.03052192401,Camarhynchus_heliobates:0.3461698293):0.04236519571,Pinaroloxias_inornata:0.388535025):0.04489641404,((((Geospiza_fuliginosa:0.06425327928,Geospiza_difficilis:0.06425327928):0.0262002244,Geospiza_magnirostris:0.09045350368):0.07121360086,Geospiza_conirostris:0.1616671046):0.08988417644,Geospiza_scandens:0.251551281):0.181880158):0.1691920083,Platyspiza_crassirostris:0.6026234474):0.1417153902,Certhidea_olivacea:0.7443388375):1.254964951,Geospiza_fortis:1.999303789):0.06989402936,((((Tiaris_obscurus:0.8966706888,Tiaris_fuliginosus:0.8966706888):0.901278082,Tiaris_canorus:1.797948771):0.03317584094,Tiaris_bicolor:1.831124612):0.1111998062,Tiaris_olivaceus:1.942324418):0.1268733997):0.2873483996,Melanospiza_richardsoni:2.356546218):0.4055798937,(Orthogonys_chloricterus:0.4700089296,Loxipasser_anoxanthus:0.4700089296):2.292117181):0.6772023857,Euneornis_campestris:3.439328497):0.2052684441,(((Melopyrrha_nigra:2.170507045,Loxigilla_violacea:2.170507045):0.7763601856,Loxigilla_portoricensis:2.946867231):0.5402768229,(Loxigilla_barbadensis:0.08023557504,Loxigilla_noctis:0.08023557504):3.406908478):0.1574528879):0.2040787439,(Orchesticus_abeillei:1.444893396,Coereba_flaveola:1.444893396):2.403782289):1.033137881):0.2735187817,((((((((Delothraupis_castaneoventris:2.110094639,Dubusia_taeniata:2.110094639):0.9098152356,Saltator_rufiventris:3.019909875):0.6676058533,Chlorornis_riefferii:3.687515728):0.3926510831,(Buthraupis_wetmorei:3.656916174,Thraupis_cyanocephala:3.656916174):0.4232506371):0.2419845773,((Anisognathus_lacrymosus:1.041952763,Anisognathus_igniventris:1.041952763):0.2041185085,Anisognathus_melanogenys:1.246071271):3.076080117):0.1135210435,((((Buthraupis_eximia:0.9041791537,Thraupis_glaucocolpa:0.9041791537):0.9834440643,Buthraupis_aureodorsalis:1.887623218):1.093062011,Buthraupis_montana:2.980685229):0.6740755942,(Anisognathus_somptuosus:2.711991792,Anisognathus_notabilis:2.711991792):0.942769031):0.7809116086):0.4327095708,(((((Thraupis_palmarum:0.5642741504,Thraupis_ornata:0.5642741504):0.6446146108,Thraupis_abbas:1.208888761):0.2284218712,Compsothraupis_loricata:1.437310633):0.5355837019,((Thraupis_sayaca:0.3785605232,Thraupis_episcopus:0.3785605232):1.502054786,Thraupis_cyanoptera:1.880615309):0.0922790256):2.459719092,Thraupis_bonariensis:4.432613426):0.4357685764):0.006847911598,(Calochaetes_coccineus:1.346862386,Oreothraupis_arremonops:1.346862386):3.528367528):0.2801024332):0.1577067155,((((((Bangsia_aureocincta:0.4253833285,Bangsia_edwardsi:0.4253833285):2.249283346,(Bangsia_rothschildi:2.075737549,Bangsia_melanochlamys:2.075737549):0.5989291254):0.7157311453,Bangsia_arcaei:3.39039782):0.8004046056,Pipraeidea_melanonota:4.190802425):0.04943742171,Wetmorethraupis_sterrhopteron:4.240239847):0.04019005132,(((Iridosornis_reinhardti:1.134169165,Iridosornis_rufivertex:1.134169165):1.189975626,Iridosornis_jelskii:2.324144791):0.1881663008,(Iridosornis_porphyrocephalus:1.891179665,Iridosornis_analis:1.891179665):0.6211314267):1.768118805):1.032609165):0.2277173048,((((((((Paroaria_capitata:0.4981539707,Paroaria_gularis:0.4981539707):0.4597891016,Paroaria_coronata:0.9579430725):0.265697133,Paroaria_baeri:1.223640205):0.7981599191,Paroaria_dominicana:2.021800125):1.438957659,((Schistochlamys_ruficapillus:0.812522387,Schistochlamys_melanopis:0.812522387):1.508504665,Cissopis_leverianus:2.321027052):1.139730731):0.758020183,(((((Lophospingus_griseocristatus:0.5894974472,Lophospingus_pusillus:0.5894974472):2.141985716,Neothraupis_fasciata:2.731483163):0.01145364954,Cyanicterus_cyanicterus:2.742936812):0.3189112466,Urothraupis_stolzmanni:3.061848059):0.5966112605,(Diuca_speculifera:1.202343945,Diuca_diuca:1.202343945):2.456115374):0.5603186467):0.399511123,(Stephanophorus_diadematus:0.9561825784,Gubernatrix_cristata:0.9561825784):3.662106511):0.4882612197,((Chlorochrysa_nitidissima:0.9661796482,Chlorochrysa_calliparaea:0.9661796482):1.390167712,Chlorochrysa_phoenicotis:2.356347361):2.750202948):0.4342060588):0.8995982408,Parkerthraustes_humeralis:6.440354606):0.2239059679,(((((((((Nesospiza_acunhae:0.1801723222,Nesospiza_questi:0.1801723222):0.005130616373,Nesospiza_wilkinsi:0.1853029386):1.191740802,Rowettia_goughensis:1.377043741):2.154298798,(Phaenicophilus_palmarum:0.7350248581,Phaenicophilus_poliocephalus:0.7350248581):2.79631768):0.02724491454,Nesospingus_speculiferus:3.558587453):0.7587649481,(Calyptophilus_tertius:3.125954599,Calyptophilus_frugivorus:3.125954599):1.191397801):0.7909820308,(Mitrospingus_cassinii:2.724956397,Mitrospingus_oleagineus:2.724956397):2.383378035):0.8779611155,(Rhodinocichla_rosea:4.843454063,Lamprospiza_melanoleuca:4.843454063):1.142841484):0.4149815109,(((Chlorophonia_flavirostris:1.375661061,Chlorophonia_occipitalis:1.375661061):1.982232468,Chlorophonia_cyanea:3.357893529):0.3009084196,(Chlorophonia_callophrys:0.7976909206,Chlorophonia_pyrrhophrys:0.7976909206):2.861111028):2.74247511):0.2629835183):0.2259241245):1.377151297,Catamblyrhynchus_diadema:8.267335996):0.586574577,((((((((((Piranga_olivacea:1.295798151,Piranga_ludoviciana:1.295798151):1.060090605,Piranga_lutea:2.355888756):1.219832539,((Piranga_flava:3.090952211,Piranga_hepatica:3.090952211):0.3247092834,Piranga_bidentata:3.415661495):0.1600598005):0.5056568509,Piranga_rubra:4.081378147):1.76004166,Piranga_roseogularis:5.841419807):0.4549062486,((Piranga_leucoptera:4.651704406,Piranga_rubriceps:4.651704406):0.6099136816,Piranga_erythrocephala:5.261618088):1.034707968):1.168990978,(((Caryothraustes_canadensis:2.754822594,Caryothraustes_poliogaster:2.754822594):3.014021334,(Periporphyrus_erythromelas:4.27267549,Rhodothraupis_celaeno:4.27267549):1.496168438):1.065066788,((Cardinalis_phoeniceus:2.070753896,Cardinalis_cardinalis:2.070753896):1.397364433,Cardinalis_sinuatus:3.46811833):3.365792386):0.631406318):0.3633860272,(((((Chlorothraupis_carmioli:1.928012638,Chlorothraupis_olivacea:1.928012638):0.6179348911,Chlorothraupis_frenata:2.545947529):0.5340521835,Chlorothraupis_stolzmanni:3.079999712):0.3335872049,((Habia_cristata:0.7901424207,Habia_atrimaxillaris:0.7901424207):0.3028297834,Habia_rubica:1.092972204):2.320614713):0.8462790391,(Habia_fuscicauda:2.120371718,Habia_gutturalis:2.120371718):2.139494238):3.568837105):0.2101114147,((((((((Passerina_ciris:1.413746961,Passerina_versicolor:1.413746961):1.733834734,Passerina_leclancherii:3.147581694):0.4858412671,Passerina_rositae:3.633422962):0.480539099,(Passerina_amoena:2.82611389,Passerina_caerulea:2.82611389):1.287848171):0.3574110077,Passerina_cyanea:4.471373068):1.354015347,((((Amaurospiza_carrizalensis:1.193788447,Amaurospiza_moesta:1.193788447):2.182980212,Amaurospiza_concolor:3.37676866):1.07245033,((Cyanocompsa_brissonii:2.105197545,Cyanoloxia_glaucocaerulea:2.105197545):1.30437196,Cyanocompsa_cyanoides:3.409569505):1.039649485):1.101865992,Cyanocompsa_parellina:5.551084982):0.2743034331):0.3416390342,Spiza_americana:6.167027449):1.078375302,((Granatellus_sallaei:3.766137967,Granatellus_venustus:3.766137967):1.079565362,Granatellus_pelzelni:4.845703329):2.399699421):0.7934117247):0.1582092947,(((Pheucticus_ludovicianus:1.853965183,Pheucticus_melanocephalus:1.853965183):0.05042685049,Pheucticus_aureoventris:1.904392034):3.703685957,((Pheucticus_chrysogaster:1.310277161,Pheucticus_tibialis:1.310277161):0.400525518,Pheucticus_chrysopeplus:1.710802679):3.897275311):2.58894578):0.6568868005):2.300513482,((((((((((((((((Pipilo_albicollis:1.409831981,Pipilo_fuscus:1.409831981):0.1381063074,(Pipilo_crissalis:0.3948932226,Pipilo_aberti:0.3948932226):1.153045066):0.3400805548,Melozone_kieneri:1.888018843):0.7679678775,((Melozone_cabanisi:2.173526795,Melozone_leucotis:2.173526795):0.06393073989,Melozone_biarcuata:2.237457535):0.4185291852):0.5601022387,((Aimophila_notosticta:1.125004272,Aimophila_ruficeps:1.125004272):1.189785751,Aimophila_rufescens:2.314790023):0.9012989361):0.5405929552,(((((((Atlapetes_albofrenatus:0.12791104,Atlapetes_albiceps:0.12791104):0.1763406046,Pezopetes_capitalis:0.3042516446):0.665656488,Atlapetes_forbesi:0.9699081329):0.3360745058,Atlapetes_melanolaemus:1.305982638):0.01005744577,Atlapetes_seebohmi:1.316040084):0.9908176161,Atlapetes_semirufus:2.3068577):0.8154551863,(Atlapetes_pallidiceps:0.2264872225,Atlapetes_flaviceps:0.2264872225):2.895825664):0.6343690284):0.3899738947,(((((Atlapetes_melanocephalus:0.6411214546,Atlapetes_albinucha:0.6411214546):0.08937622873,Atlapetes_pileatus:0.7304976831):0.8470858131,Atlapetes_personatus:1.577583497):0.6575387004,((Pselliophorus_tibialis:0.1345270258,Pselliophorus_luteoviridis:0.1345270258):1.988114158,(Atlapetes_fulviceps:0.6046186515,Atlapetes_citrinellus:0.6046186515):1.518022532):0.112481013):0.6438414808,((((Pipilo_ocai:0.3220129706,Atlapetes_fuscoolivaceus:0.3220129706):0.8857751641,Pipilo_chlorurus:1.207788134):0.2740911952,(Pipilo_maculatus:0.8727279216,Pipilo_erythrophthalmus:0.8727279216):0.6091514081):0.2378837239,Atlapetes_leucopterus:1.719763053):1.159200624):1.267692131):0.9408553058,((((((((Melospiza_georgiana:0.9441749403,Melospiza_lincolnii:0.9441749403):0.9004237739,Melospiza_melodia:1.844598714):0.49025185,Xenospiza_baileyi:2.334850564):0.2845687566,(Ammodramus_bairdii:2.498601638,Ammodramus_henslowii:2.498601638):0.120817682):0.3298565089,Passerculus_sandwichensis:2.949275829):0.4223059599,Oriturus_superciliosus:3.37158179):0.5341112342,((((Ammodramus_caudacutus:0.7580299732,Ammodramus_nelsoni:0.7580299732):0.2664471385,Ammodramus_maritimus:1.024477111):0.8386917854,Ammodramus_leconteii:1.863168897):1.861168843,Pooecetes_gramineus:3.724337739):0.1813552844):0.1761775862,Amphispiza_belli:4.08187061):1.005640505):0.3992034488,(((((((Zonotrichia_leucophrys:0.106265369,Zonotrichia_atricapilla:0.106265369):1.488215065,(Zonotrichia_querula:1.427957086,Zonotrichia_albicollis:1.427957086):0.1665233485):0.1509038987,Zonotrichia_capensis:1.745384333):1.101256074,(((Junco_phaeonotus:0.4478445476,Junco_hyemalis:0.4478445476):0.04624616633,Junco_vulcani:0.4940907139):1.764642634,Junco_insularis:2.258733347):0.5879070592):1.447211466,Spizella_arborea:4.293851873):0.05087845119,Passerella_iliaca:4.344730324):0.4796523576,(Atlapetes_canigenis:1.216609875,Atlapetes_leucopis:1.216609875):3.607772807):0.6623318817):0.2737618159,((((((Arremon_torquatus:1.001672428,Arremon_brunneinucha:1.001672428):0.3987458575,(Arremon_castaneiceps:0.635832006,Arremon_schlegeli:0.635832006):0.76458628):0.4715750616,(Arremon_franciscanus:1.426763628,Arremon_virenticeps:1.426763628):0.44522972):0.08904311983,(Arremon_semitorquatus:0.761918053,Arremon_taciturnus:0.761918053):1.199118415):1.270012726,(((Arremon_aurantiirostris:0.0907833554,Arremon_crassirostris:0.0907833554):2.423936408,Arremon_flavirostris:2.514719763):0.02136347391,Arremon_abeillei:2.536083237):0.6949659558):0.03731152562,(Atlapetes_latinuchus:2.736410036,Atlapetes_pallidinucha:2.736410036):0.5319506825):2.492115661):1.001036101,(((((Spizella_pusilla:1.544518704,Spizella_breweri:1.544518704):0.2084163207,Spizella_wortheni:1.752935025):0.5551462573,(Spizella_passerina:1.489811364,Spizella_pallida:1.489811364):0.8182699177):0.3766724876,Spizella_atrogularis:2.68475377):3.583097422,((Aimophila_quinquestriata:2.988157273,Torreornis_inexpectata:2.988157273):1.073612403,Amphispiza_bilineata:4.061769676):2.206081515):0.493661289):0.09666216776,(((((((Arremonops_chloronotus:0.5528220561,Arremonops_tocuyensis:0.5528220561):1.292712511,Arremonops_rufivirgatus:1.845534568):1.647841907,Arremonops_conirostris:3.493376475):0.4299569181,((Ammodramus_aurifrons:2.59665518,Ammodramus_savannarum:2.59665518):0.2951324378,Ammodramus_humeralis:2.891787617):1.031545776):0.1308313562,(((Aimophila_cassinii:1.762665917,Aimophila_aestivalis:1.762665917):1.130155634,Aimophila_botterii:2.892821551):0.5847730078,((Aimophila_mystacalis:2.775885744,Aimophila_humeralis:2.775885744):0.1766144644,Aimophila_ruficauda:2.952500208):0.5250943499):0.5765701912):0.556779364,((Aimophila_sumichrasti:2.515547198,Aimophila_carpalis:2.515547198):1.376006424,(Aimophila_strigiceps:2.380367754,Aimophila_stolzmanni:2.380367754):1.511185868):0.7193904909):1.275897566,((((((Chlorospingus_tacarcunae:2.008609418,Chlorospingus_semifuscus:2.008609418):0.1753577957,Chlorospingus_inornatus:2.183967214):0.1627030773,Chlorospingus_flavovirens:2.346670292):0.6557547543,(Chlorospingus_pileatus:2.420720211,Chlorospingus_ophthalmicus:2.420720211):0.5817048345):1.426522399,(Chlorospingus_canigularis:4.237245629,Chlorospingus_flavigularis:4.237245629):0.1917018155):0.345362013,Chlorospingus_parvirostris:4.774309457):1.112532222):0.9713329694):0.2938904448,(((((Atlapetes_rufinucha:0.3587932735,Atlapetes_terborghi:0.3587932735):0.3986972001,Atlapetes_tricolor:0.7574904739):1.653947906,(Chondestes_grammacus:0.4456741229,Atlapetes_nationi:0.4456741229):1.965764256):0.3772761921,((Atlapetes_rufigenis:0.8211578453,Atlapetes_melanopsis:0.8211578453):0.9231484879,Atlapetes_schistaceus:1.744306333):1.044408238):0.9654608241,Calamospiza_melanocorys:3.754175396):3.397889698):0.6623299313,((((((((((Emberiza_leucocephalos:0.09963051298,Emberiza_koslowi:0.09963051298):0.1700808296,Emberiza_citrinella:0.2697113425):0.7907620277,Emberiza_stewarti:1.060473371):1.38866071,Emberiza_cirlus:2.44913408):0.7400530842,((Emberiza_caesia:0.9332252501,Emberiza_hortulana:0.9332252501):1.56998969,(Emberiza_affinis:0.25308362,Emberiza_buchanani:0.25308362):2.250131321):0.6859722235):1.306239568,((((Emberiza_cioides:1.102434064,Emberiza_godlewskii:1.102434064):0.326300739,Emberiza_cia:1.428734803):1.124296759,Emberiza_jankowskii:2.553031561):1.015134089,Emberiza_cineracea:3.56816565):0.9272610825):0.5272896608,Miliaria_calandra:5.022716394):0.7342291298,((Emberiza_bruniceps:1.891446825,Emberiza_melanocephala:1.891446825):0.7569011146,Melophus_lathami:2.648347939):3.108597584):0.8285158062,((((((((Emberiza_fucata:1.914346162,Emberiza_pusilla:1.914346162):0.4399093729,(Emberiza_aureola:0.8988225435,Emberiza_rutila:0.8988225435):1.455432992):0.1136998892,(Emberiza_spodocephala:2.33689999,Emberiza_sulphurata:2.33689999):0.1310554343):0.2841586109,(((Emberiza_tristrami:1.177919314,Emberiza_vincenti:1.177919314):0.03908176048,Emberiza_variabilis:1.217001074):0.5362816682,Emberiza_chrysophrys:1.753282742):0.998831293):1.03779865,(Emberiza_rustica:2.340616846,Emberiza_poliopleura:2.340616846):1.449295839):0.6470533282,(Emberiza_pallasi:2.29713978,Emberiza_schoeniclus:2.29713978):2.139826233):0.8667155772,Emberiza_yessoensis:5.30368159):0.2488547771,((Emberiza_socotrana:0.4962022389,Emberiza_elegans:0.4962022389):2.126987645,Latoucheornis_siemsseni:2.623189884):2.929346483):1.032924962):0.5017913425,((((Emberiza_tahapisi:1.853135292,Emberiza_striolata:1.853135292):1.018006151,Emberiza_impetuani:2.871141443):0.2575266262,Emberiza_capensis:3.12866807):2.201567359,(Emberiza_cabanisi:3.258396979,Emberiza_flaviventris:3.258396979):2.07183845):1.757017244):0.7271423532):7.81447317e-05,((((((((((((Molothrus_bonariensis:0.4860429367,Molothrus_ater:0.4860429367):0.1642071432,Molothrus_aeneus:0.65025008):0.8762331327,(Molothrus_oryzivorus:1.349442097,Molothrus_armenti:1.349442097):0.1770411156):0.6603914988,Molothrus_rufoaxillaris:2.186874712):1.476181009,(((Agelaius_assimilis:2.206006439,Agelaius_tricolor:2.206006439):0.02472917725,Agelaius_phoeniceus:2.230735617):0.6298263154,(Agelaius_xanthomus:0.3979784961,Agelaius_humeralis:0.3979784961):2.462583435):0.8024937887):0.2850718378,(((((Quiscalus_major:0.5617312671,Quiscalus_mexicanus:0.5617312671):0.09258011897,Quiscalus_niger:0.654311386):0.4077273826,(Quiscalus_nicaraguensis:0.8959392917,Quiscalus_lugubris:0.8959392917):0.1660994772):0.388735522,Quiscalus_quiscula:1.450774291):1.33636279,(Euphagus_carolinus:2.079718498,Euphagus_cyanocephalus:2.079718498):0.7074185824):1.160990477):0.1020684254,(((Dives_dives:1.755196459,Dives_warszewiczi:1.755196459):0.1422537744,Dives_atroviolaceus:1.897450233):1.895471624,Nesopsar_nigerrimus:3.792921858):0.257274126):0.1944431358,((((((((Pseudoleistes_guirahuro:0.6096774842,Pseudoleistes_virescens:0.6096774842):0.4944092788,Xanthopsar_flavus:1.104086763):1.616513904,(Chrysomus_icterocephalus:1.09927608,Chrysomus_ruficapillus:1.09927608):1.621324587):0.1588430709,(Oreopsar_bolivianus:1.865335767,Agelaioides_badius:1.865335767):1.014107971):0.05770912182,((Agelasticus_xanthophthalmus:0.1347567593,Agelasticus_cyanopus:0.1347567593):2.251802932,Agelasticus_thilius:2.386559691):0.5505931686):0.1853236933,Gnorimopsar_chopi:3.122476553):0.06982037255,((Curaeus_forbesi:1.959816392,Curaeus_curaeus:1.959816392):0.4145262693,Amblyramphus_holosericeus:2.374342661):0.8179542647):0.3554674757,(((Macroagelaius_imthurni:1.714881752,Macroagelaius_subalaris:1.714881752):1.616709218,Gymnomystax_mexicanus:3.331590971):0.150701797,(Lampropsar_tanagrinus:2.52286314,Hypopyrrhus_pyrohypogaster:2.52286314):0.9594296277):0.06547163406):0.696874718):2.418200789,Amblycercus_holosericeus:6.662839906):0.3085793602,(((((((Icterus_pustulatus:0.799915059,Icterus_bullockii:0.799915059):0.545246335,(Icterus_abeillei:0.09532672681,Icterus_galbula:0.09532672681):1.249834668):0.1021103151,((Icterus_gularis:0.821999632,Icterus_nigrogularis:0.821999632):0.4745520588,Icterus_auratus:1.29655169):0.1507200188):0.05775816636,Icterus_leucopteryx:1.505029876):1.055471067,((Icterus_chrysater:0.51576482,Icterus_graduacauda:0.51576482):1.330572271,Icterus_parisorum:1.846337092):0.7141638508):1.597921496,((((Icterus_jamacaii:1.29238174,Icterus_icterus:1.29238174):1.83825669,Icterus_croconotus:3.13063843):0.02621775471,(Icterus_pectoralis:2.409484634,Icterus_graceannae:2.409484634):0.7473715511):0.6462308059,Icterus_mesomelas:3.803086991):0.3553354482):0.1354975827,((((((((Icterus_auricapillus:1.15528038,Icterus_cayanensis:1.15528038):0.002487769707,Icterus_laudabilis:1.15776815):0.2908461846,(Icterus_oberi:1.215935938,Icterus_bonana:1.215935938):0.2326783966):0.422946949,Icterus_dominicensis:1.871561283):0.3065101721,Icterus_spurius:2.178071455):0.2871561989,(Icterus_cucullatus:2.150624957,Icterus_prosthemelas:2.150624957):0.3146026975):0.6086537515,Icterus_wagleri:3.073881406):0.6719473689,Icterus_maculialatus:3.745828774):0.5480912471):2.677499246):0.2789245207,((((((((Ocyalus_latirostris:0.9077865498,Cacicus_microrhynchus:0.9077865498):0.02439691439,Cacicus_haemorrhous:0.9321834637):0.2462743844,Clypicterus_oseryi:1.178457848):1.630482321,(Cacicus_leucoramphus:2.21048606,Cacicus_chrysonotus:2.21048606):0.5984541094):0.2485750754,(Cacicus_cela:2.595148041,Cacicus_uropygialis:2.595148041):0.4623672041):0.4987241092,((Cacicus_koepckeae:0.008530922763,Cacicus_sclateri:0.008530922763):2.190913234,Cacicus_chrysopterus:2.199444156):1.356795198):0.2251261947,(Cacicus_solitarius:3.608214865,Cacicus_melanicterus:3.608214865):0.1731506831):0.1369237338,((((Psarocolius_wagleri:1.067823448,Psarocolius_cassini:1.067823448):0.2421671169,Psarocolius_guatimozinus:1.309990565):0.3051372329,(Psarocolius_angustifrons:1.05687172,Psarocolius_atrovirens:1.05687172):0.5582560781):0.6453330613,(((Psarocolius_montezuma:0.4929284471,Psarocolius_bifasciatus:0.4929284471):0.1167277002,Psarocolius_viridis:0.6096561472):0.9276883452,Psarocolius_decumanus:1.537344492):0.7231163672):1.657828423):3.332054507):0.5640512359,(((((Sturnella_defilippii:0.6539921805,Sturnella_neglecta:0.6539921805):0.4397355548,Sturnella_magna:1.093727735):1.323804778,(Sturnella_superciliaris:1.41675911,Sturnella_loyca:1.41675911):1.000773404):3.767722686,(Sturnella_militaris:2.156675241,Sturnella_bellicosa:2.156675241):4.028579958):1.491336949,(Dolichonyx_oryzivorus:5.619737948,Xanthocephalus_xanthocephalus:5.619737948):2.056854201):0.137802876):7.81447317e-05):2.603898097,((((((((((((((((Myioborus_castaneocapilla:0.7929385944,Myioborus_cardonai:0.7929385944):0.5358072522,Myioborus_brunniceps:1.328745846):0.1884771362,(Myioborus_pariae:1.484223103,Myioborus_flavivertex:1.484223103):0.03299987954):0.0731687811,Myioborus_albifacies:1.590391764):0.1388732435,((Myioborus_melanocephalus:0.2016289211,Myioborus_ornatus:0.2016289211):0.908267746,Myioborus_albifrons:1.109896667):0.61936834):0.1561944658,Myioborus_torquatus:1.885459473):0.4314391062,Myioborus_miniatus:2.316898579):0.67758041,Myioborus_pictus:2.994478989):0.5333339495,((((Ergaticus_ruber:0.5801772253,Ergaticus_versicolor:0.5801772253):1.084630261,Cardellina_rubrifrons:1.664807486):0.8257835006,Wilsonia_pusilla:2.490590987):0.5107895091,Wilsonia_canadensis:3.001380496):0.526432443):0.4533263114,(((((Basileuterus_hypoleucus:0.3542000727,Basileuterus_culicivorus:0.3542000727):0.06787024046,Basileuterus_ignotus:0.4220703131):2.513487519,(Basileuterus_tristriatus:1.50755758,Basileuterus_trifasciatus:1.50755758):1.428000252):0.6869368795,Euthlypis_lachrymosa:3.622494712):0.16029928,((Basileuterus_melanogenys:1.841601108,Basileuterus_belli:1.841601108):0.9578139138,Basileuterus_rufifrons:2.799415022):0.98337897):0.1983452584):0.5410116116,((((((Basileuterus_leucophrys:2.733761725,Basileuterus_luteoviridis:2.733761725):0.3617765494,(Basileuterus_leucoblepharus:1.722542903,Basileuterus_flaveolus:1.722542903):1.372995371):0.5243021778,(Basileuterus_basilicus:2.617272683,Basileuterus_signatus:2.617272683):1.002567769):0.1585247839,((Phaeothlypis_fulvicauda:1.543030344,Phaeothlypis_rivularis:1.543030344):1.408430307,Basileuterus_nigrocristatus:2.951460651):0.8269045846):0.3941126504,((((Basileuterus_cinereicollis:0.8494136369,Basileuterus_conspicillatus:0.8494136369):1.664785662,Basileuterus_fraseri:2.514199299):0.1430472104,((Basileuterus_griseiceps:0.9299059422,Basileuterus_chrysogaster:0.9299059422):1.54004071,Basileuterus_bivittatus:2.469946652):0.1872998565):0.525705882,Basileuterus_coronatus:3.182952391):0.9895254954):0.05651509117,Basileuterus_chlorophrys:4.228992977):0.2931578843):0.8742221968,((((((((((((((Dendroica_chrysoparia:0.1249701861,Dendroica_virens:0.1249701861):0.3707549495,(Dendroica_occidentalis:0.2842154817,Dendroica_townsendi:0.2842154817):0.2115096539):0.9682553747,(Dendroica_graciae:0.305629303,Dendroica_nigrescens:0.305629303):1.158351207):0.4064376579,Dendroica_adelaidae:1.870418168):0.08867735028,(Dendroica_discolor:0.919199395,Dendroica_vitellina:0.919199395):1.039896124):0.4857132319,Dendroica_delicata:2.44480875):0.3691592517,(((((Dendroica_subita:0.9157874128,Dendroica_pinus:0.9157874128):0.6316419984,Dendroica_pityophila:1.547429411):0.6560914171,Dendroica_dominica:2.203520828):0.1894240879,Dendroica_coronata:2.392944916):0.2862811974,Dendroica_palmarum:2.679226114):0.1347418887):0.07146736957,Dendroica_caerulescens:2.885435372):0.03522106898,Setophaga_ruticilla:2.920656441):0.09676591003,(((((((Dendroica_aestiva:0.9621523974,Dendroica_pensylvanica:0.9621523974):0.2142850858,Dendroica_petechia:1.176437483):0.7275152066,(Dendroica_castanea:0.9993767611,Dendroica_striata:0.9993767611):0.904575929):0.3631676781,Dendroica_fusca:2.267120368):0.4029809549,(Dendroica_tigrina:2.621680976,Dendroica_kirtlandii:2.621680976):0.04842034658):0.127498076,Dendroica_cerulea:2.797599399):0.2048160322,(Parula_pitiayumi:0.512188351,Parula_americana:0.512188351):2.49022708):0.01500691948):0.1289630684,Dendroica_magnolia:3.146385419):0.2337505774,Wilsonia_citrina:3.380135997):0.1362751877,((Dendroica_angelae:3.13023864,Dendroica_pharetra:3.13023864):0.2117594873,Dendroica_plumbea:3.341998128):0.1744130563):0.5053992826,Catharopeza_bishopi:4.021810467):1.374562591):0.1268491133,((((((((((((Geothlypis_nelsoni:0.1082560835,Geothlypis_trichas:0.1082560835):0.02911406807,Geothlypis_flavovelata:0.1373701516):0.2422196386,Geothlypis_rostrata:0.3795897902):0.04758489071,(Geothlypis_auricularis:0.2147439383,Geothlypis_beldingi:0.2147439383):0.2124307425):0.6468751708,Geothlypis_velata:1.074049852):0.1460171636,Geothlypis_semiflava:1.220067015):0.2786140426,(Geothlypis_speciosa:0.4965927451,Geothlypis_chiriquensis:0.4965927451):1.002088313):1.304723825,(Geothlypis_poliocephala:2.466856142,Geothlypis_aequinoctialis:2.466856142):0.3365487411):0.3759660097,(((Oporornis_tolmiei:0.6031623939,Oporornis_philadelphia:0.6031623939):1.4030468,Oporornis_agilis:2.006209194):1.065741845,Oporornis_formosus:3.071951039):0.1074198541):0.3473624388,Leucopeza_semperi:3.526733332):1.673763108,(((Seiurus_motacilla:2.235022316,Seiurus_noveboracensis:2.235022316):2.250203184,Mniotilta_varia:4.485225501):0.2101715643,(Protonotaria_citrea:4.316909638,Limnothlypis_swainsonii:4.316909638):0.3784874271):0.5050993745):0.2809716895,(((((((Vermivora_virginiae:0.4150162569,Vermivora_luciae:0.4150162569):0.1136831425,Vermivora_ruficapilla:0.5286993994):0.1525922017,Vermivora_crissalis:0.6812916013):0.1862000947,Vermivora_celata:0.8674916956):1.918883619,(Parula_superciliosa:0.1739830904,Parula_gutturalis:0.1739830904):2.612392224):0.1884760314,Vermivora_peregrina:2.974851346):2.330757853,((Vermivora_chrysoptera:0.9489566513,Vermivora_pinus:0.9489566513):2.331115035,Vermivora_bachmanii:3.280071687):2.025537512):0.1758589307):0.04175404271):0.3829855656,Helmitheros_vermivorum:5.906207736):0.4642768345,Seiurus_aurocapilla:6.370484574):3.838117373,((((((Spindalis_nigricephala:0.8258005691,Spindalis_zena:0.8258005691):2.342661683,Spindalis_dominicensis:3.168462252):0.5810179553,Spindalis_portoricensis:3.749480207):5.412798749,Zeledonia_coronata:9.162278954):0.6940586953,(Microligea_palustris:5.348698579,Xenoligea_montana:5.348698579):4.507639072):0.06206150038,((Teretistris_fornsi:2.899254559,Teretistris_fernandinae:2.899254559):6.912747257,Icteria_virens:9.812001814):0.1063973354):0.2902027941):0.2097693229):0.7360527855):1.774916734,((((Calcarius_pictus:1.821589003,Calcarius_ornatus:1.821589003):2.648519208,Calcarius_lapponicus:4.470108211):2.633083763,Calcarius_mccownii:7.103191976):0.4839914369,(Plectrophenax_hyperboreus:0.2746296338,Plectrophenax_nivalis:0.2746296338):7.312553779):5.342157377):2.429901666,((((((((((((((((Serinus_rufobrunneus:0.5621350794,Serinus_whytii:0.5621350794):0.3695955231,Serinus_ankoberensis:0.9317306024):0.01920957068,(Serinus_rothschildi:0.6301610565,Serinus_striolatus:0.6301610565):0.3207791166):0.4591640811,(Serinus_xanthopygius:0.6888935794,Serinus_menachensis:0.6888935794):0.7212106746):0.2571114504,Serinus_estherae:1.667215705):1.723498,Serinus_totta:3.390713705):0.9878204569,(((((Serinus_reichardi:2.211630602,Serinus_koliensis:2.211630602):0.2099025748,(Serinus_tristriatus:0.251863018,Serinus_albogularis:0.251863018):2.169670158):0.3866413681,(Serinus_sulphuratus:0.9753788595,Serinus_flaviventris:0.9753788595):1.832795685):0.01504325232,Serinus_gularis:2.823217797):1.382384997,(Serinus_frontalis:1.231568664,Serinus_burtoni:1.231568664):2.97403413):0.172931368):0.5397761307,((((((Serinus_nigriceps:1.371584665,Serinus_leucopygius:1.371584665):0.2794108401,Serinus_atrogularis:1.650995506):0.2891780735,Serinus_citrinipectus:1.940173579):0.6962606214,((Serinus_buchanani:0.02728342488,Serinus_dorsostriatus:0.02728342488):0.1060606645,Serinus_melanochrous:0.1333440893):2.503090111):0.4064627661,Serinus_mozambicus:3.042896967):1.400082277,((((Serinus_citrinelloides:0.1151287535,Serinus_hypostictus:0.1151287535):0.2955043076,Serinus_capistratus:0.4106330611):1.646516018,Serinus_scotops:2.057149079):1.368046447,((Serinus_syriacus:0.1146016124,Serinus_mennelli:0.1146016124):2.645051599,Serinus_xantholaemus:2.759653211):0.6655423151):1.017783717):0.475331049):0.2866126167,((((((((Serinus_flavivertex:0.728474086,Serinus_leucopterus:0.728474086):0.03777713222,Serinus_canicollis:0.7662512182):0.3484936918,Serinus_symonsi:1.11474491):0.6086644587,Serinus_alario:1.723409368):0.2738698687,(Serinus_pusillus:1.763516964,Serinus_donaldsoni:1.763516964):0.2337622736):1.808815039,(Serinus_canaria:3.533739873,Serinus_serinus:3.533739873):0.2723544036):0.06296911838,Serinus_flavigula:3.869063395):0.368057817,Serinus_thibetanus:4.237121212):0.9678016968):0.08629002359,((((((((((Carduelis_xanthogastra:0.4520758876,Carduelis_olivacea:0.4520758876):0.04438628882,(Carduelis_magellanica:0.1401231059,Carduelis_yarrellii:0.1401231059):0.3563390705):0.0966528565,Carduelis_atrata:0.593115033):0.059875482,((Carduelis_spinescens:0.4314286647,Carduelis_siemiradzkii:0.4314286647):0.07695725652,(Carduelis_crassirostris:0.1876280042,Carduelis_uropygialis:0.1876280042):0.320757917):0.1446045938):0.1966129655,(Carduelis_dominicensis:0.6548051459,Carduelis_barbata:0.6548051459):0.1947983343):0.3150296553,Carduelis_cucullata:1.164633136):0.4815284375,(Melamprosops_phaeosoma:1.003139717,Carduelis_notata:1.003139717):0.6430218565):1.541691396,(((Carduelis_yemenensis:1.14478082,Carduelis_monguilloti:1.14478082):1.042982242,Carduelis_tristis:2.187763062):0.4572137692,((Carduelis_johannis:0.4162045466,Carduelis_psaltria:0.4162045466):1.323276062,Carduelis_lawrencei:1.739480608):0.9054962231):0.5428761384):0.1582313796,(Carduelis_pinus:1.741836736,Carduelis_spinus:1.741836736):1.604247613):0.9275791271,(Carduelis_flavirostris:2.869150703,Carduelis_cannabina:2.869150703):1.404512773):1.017549456):0.1312970294,(((((Loxia_pytyopsittacus:0.321237752,Loxia_curvirostra:0.321237752):0.1856990871,Loxia_scotica:0.5069368391):0.4820224475,(Loxia_leucoptera:0.5282515636,Loxia_megaplaga:0.5282515636):0.4607077231):1.983144108,((Carduelis_flammea:0.2018821158,Carduelis_hornemanni:0.2018821158):2.127266718,Carduelis_corsicana:2.329148834):0.6429545609):1.97599692,((Carduelis_carduelis:2.39723614,Carduelis_atriceps:2.39723614):1.96367654,(Carduelis_citrinella:3.90334721,Linurgus_olivaceus:3.90334721):0.4575654693):0.5871876356):0.474409647):1.17359326,((((Neospiza_concolor:0.6457733582,Carduelis_sinica:0.6457733582):0.1815862112,(Carduelis_spinoides:0.379887706,Carduelis_ambigua:0.379887706):0.4474718633):0.2633310288,Carduelis_chloris:1.090690598):2.308740772,(Rhodopechys_obsoletus:2.028522379,Rhodopechys_sanguineus:2.028522379):1.370908991):3.196671852):4.117874995,((((((((((((Leucosticte_australis:0.2252682377,Leucosticte_tephrocotis:0.2252682377):0.1144618505,Leucosticte_atrata:0.3397300883):0.597607113,Leucosticte_arctoa:0.9373372008):0.1925326345,Leucosticte_brandti:1.129869836):1.322105666,Leucosticte_sillemi:2.451975501):2.178680642,Leucosticte_nemoricola:4.630656144):0.4864036595,(Carpodacus_nipalensis:0.00580742227,Carpodacus_eos:0.00580742227):5.111252381):2.796510149,(((((Carpodacus_rodochroa:0.1372089822,Carpodacus_cassinii:0.1372089822):1.918502351,Carpodacus_purpureus:2.055711333):1.098457986,Psittirostra_psittacea:3.154169319):0.04061263899,Carpodacus_roborowskii:3.194781958):4.092398791,((Carpodacus_rodopeplus:2.952312464,Carpodacus_mexicanus:2.952312464):1.535216853,Carpodacus_erythrinus:4.487529317):2.799651432):0.6263892028):0.4441615263,(((((((Rhynchostruthus_socotranus:0.3974963759,Rhynchostruthus_louisae:0.3974963759):0.9558156267,Rhynchostruthus_percivali:1.353312003):2.017274473,(Carpodacus_edwardsii:1.543655688,Carpodacus_thura:1.543655688):1.826930789):0.429514282,Carpodacus_trifasciatus:3.800100758):0.1805144579,((Carpodacus_rubicilloides:1.271383597,Carpodacus_rubicilla:1.271383597):1.662364712,Callacanthis_burtoni:2.93374831):1.046866906):0.1718052541,(Carpodacus_puniceus:0.6616108387,Carpodacus_roseus:0.6616108387):3.490809631):1.510153642,(((Carpodacus_pulcherrimus:0.62889788,Carpodacus_vinaceus:0.62889788):0.4371835038,Carpodacus_synoicus:1.066081384):0.6712834911,(Carpodacus_rubescens:0.7640476477,Carpodacus_rhodochlamys:0.7640476477):0.9733172271):3.925209238):2.695157366):0.08853699439,(Uragus_sibiricus:6.337767159,Haematospiza_sipahi:6.337767159):2.108501311):1.168853286,(((((((((Hemignathus_kauaiensis:1.363094936,Hemignathus_virens:1.363094936):0.3521878363,Hemignathus_munroi:1.715282772):0.1171458795,Hemignathus_lucidus:1.832428651):0.2104628971,Hemignathus_flavus:2.042891548):0.3647380135,Hemignathus_parvus:2.407629562):0.179283597,((Loxops_coccineus:1.386956457,Loxops_caeruleirostris:1.386956457):0.2074308012,Pseudonestor_xanthophrys:1.594387258):0.9925259004):0.1596760848,((Vestiaria_coccinea:1.130903547,Palmeria_dolei:1.130903547):0.2871332177,Himatione_sanguinea:1.418036765):1.328552479):0.03759640486,(((Telespiza_cantans:0.6751238481,Telespiza_ultima:0.6751238481):1.262615012,Loxioides_bailleui:1.93773886):0.7158689786,(Oreomystis_mana:2.577716123,Oreomystis_bairdi:2.577716123):0.07589171592):0.1305778098):2.377189394,(Paroreomyza_maculata:3.260890453,Paroreomyza_montana:3.260890453):1.900484589):4.453746716):0.2697882949,(((((((Pyrrhula_leucogenis:0.6772015797,Pyrrhula_nipalensis:0.6772015797):0.2615001038,Pyrrhula_murina:0.9387016834):0.9587280389,Pyrrhula_aurantiaca:1.897429722):2.086634535,((Pyrrhula_erythaca:0.9097881425,Pyrrhula_erythrocephala:0.9097881425):2.25986831,Pyrrhula_pyrrhula:3.169656453):0.8144078042):0.08864402744,Pyrrhoplectes_epauletta:4.072708285):2.950315006,(Pinicola_enucleator:6.258696852,Pinicola_subhimachala:6.258696852):0.7643264398):0.9182394987,(Eremopsaltria_mongolicus:3.483739185,Bucanetes_githagineus:3.483739185):4.457523604):1.943647264):0.8290681635):0.9486655188,(((((Mycerobas_icterioides:0.6916755152,Mycerobas_melanozanthos:0.6916755152):5.297428512,Mycerobas_carnipes:5.989104027):1.277364378,Mycerobas_affinis:7.266468403):1.0966661,(Eophona_personata:2.692513178,Eophona_migratoria:2.692513178):5.670621326):0.5511684543,((Coccothraustes_vespertinus:0.3273949021,Coccothraustes_abeillei:0.3273949021):4.958851733,Coccothraustes_coccothraustes:5.286246635):3.628056324):2.748340777):1.580956646,(((((((Euphonia_laniirostris:2.232351721,Euphonia_anneae:2.232351721):0.4987590338,Euphonia_hirundinacea:2.731110754):0.7292317149,(Euphonia_imitans:0.3086936346,Euphonia_rufiventris:0.3086936346):3.151648835):2.025730016,(((Euphonia_concinna:0.5438140028,Euphonia_gouldi:0.5438140028):0.6930940082,Euphonia_violacea:1.236908011):0.3387380171,(Euphonia_fulvicrissa:0.3748700632,Euphonia_jamaica:0.3748700632):1.200775965):3.910426457):1.618012556,(((((Euphonia_chlorotica:0.9945820576,Euphonia_plumbea:0.9945820576):0.478240719,Euphonia_chalybea:1.472822777):1.597589099,Euphonia_finschi:3.070411875):2.238815429,Euphonia_affinis:5.309227305):0.9976885155,((Euphonia_mesochrysa:0.4251326254,Euphonia_minuta:0.4251326254):1.918593819,Euphonia_pectoralis:2.343726444):3.963189376):0.7971692217):0.4445571185,(Euphonia_cyanocephala:1.065219175,Euphonia_luteicapilla:1.065219175):6.483422983):0.05247789926,(((((Euphonia_trinitatis:0.2901376171,Euphonia_chrysopasta:0.2901376171):2.141777554,Euphonia_musica:2.431915172):2.774277382,Euphonia_saturata:5.206192554):1.186618067,Euphonia_xanthogaster:6.392810619):1.084763444,(Euphonia_cayennensis:0.8245260796,Euphonia_elegantissima:0.8245260796):6.653047983):0.1235459946):5.642480323):0.8377907486,((Fringilla_teydea:2.617466657,Fringilla_coelebs:2.617466657):0.6385000586,Fringilla_montifringilla:3.255966716):10.82542441):1.277851322):2.700154586,((((((((((((Passer_rufocinctus:2.270769823,Passer_hemileucus:2.270769823):1.083136866,Passer_hispaniolensis:3.35390669):0.4840666613,((Passer_domesticus:2.231769302,Passer_castanopterus:2.231769302):1.029935522,Passer_insularis:3.261704823):0.5762685278):0.3364860291,((Passer_euchlorus:0.09123950997,Passer_shelleyi:0.09123950997):1.046601708,Passer_eminibey:1.137841218):3.036618162):1.810266022,Passer_montanus:5.984725402):0.49790021,(Passer_luteus:4.618088883,Passer_flaveolus:4.618088883):1.86453673):2.799639827,(((Passer_rutilans:0.8344175924,Passer_cordofanicus:0.8344175924):1.493574835,(Passer_suahelicus:1.765762297,Passer_moabiticus:1.765762297):0.562230131):1.082305169,Passer_gongonensis:3.410297596):5.871967844):0.3269605049,(((Passer_iagoensis:2.649271951,Passer_simplex:2.649271951):4.891612607,Passer_griseus:7.540884558):1.101825902,Passer_melanurus:8.642710461):0.966515485):1.083781316,(((Passer_diffusus:2.637403867,Passer_pyrrhonotus:2.637403867):3.291270991,(Passer_ammodendri:3.41574185,Passer_motitensis:3.41574185):2.512933008):2.208849095,Passer_swainsonii:8.137523955):2.555483308):0.2580368326,Petronia_dentata:10.95104409):2.450793357,(((((((Montifringilla_davidiana:0.820507618,Montifringilla_blanfordi:0.820507618):0.005478433169,Montifringilla_theresae:0.8259860511):3.08083104,Montifringilla_ruficollis:3.906817091):1.191271001,(Montifringilla_adamsi:1.514038225,Montifringilla_nivalis:1.514038225):3.584049867):1.193026876,Montifringilla_taczanowskii:6.291114967):5.27835242,Petronia_xanthocollis:11.56946739):0.3020627068,((Petronia_superciliaris:8.662162398,Petronia_pyrgita:8.662162398):2.954346475,Petronia_petronia:11.61650887):0.2550212252):1.530307355):4.657378994,Petronia_brachydactyla:18.05921644):0.0001805939704):1.298989914,((((((((((((Anthus_petrosus:1.064228464,Anthus_spinoletta:1.064228464):1.007760237,Anthus_pratensis:2.071988701):0.4542996866,(Anthus_rubescens:0.2343113003,Anthus_longicaudatus:0.2343113003):2.291977087):1.991460736,(Anthus_cervinus:3.456115861,Anthus_crenatus:3.456115861):1.061633262):2.304682292,Anthus_bogotensis:6.822431413):0.3249394143,((Anthus_hodgsoni:1.948588789,Anthus_trivialis:1.948588789):3.590094854,Anthus_roseatus:5.538683642):1.608687188):1.619721665,Anthus_gustavi:8.767092496):1.676420518,(((((Anthus_correndera:0.04275102621,Anthus_gutturalis:0.04275102621):2.970943386,Anthus_hoeschi:3.013694412):3.778488942,Anthus_nilghiriensis:6.792183351):0.2398243705,(Anthus_sokokensis:4.167097855,Anthus_hellmayri:4.167097855):2.864909869):0.6308469933,((((Anthus_sylvanus:0.5690859426,Anthus_spragueii:0.5690859426):2.297469194,Anthus_caffer:2.866555136):1.438057195,Anthus_lutescens:4.304612332):3.064110199,Anthus_vaalensis:7.36872253):0.2941321858):2.780658296):2.533216167,(((((((((Anthus_furcatus:0.6668044847,Anthus_berthelotii:0.6668044847):0.2809443306,Anthus_chacoensis:0.9477488152):0.3606714016,Anthus_pallidiventris:1.308420217):0.6253680508,(Anthus_campestris:1.014242302,Anthus_antarcticus:1.014242302):0.919545966):0.3026836725,Anthus_nattereri:2.236471941):1.690054467,(Anthus_rufulus:0.1330881395,Anthus_novaeseelandiae:0.1330881395):3.793438268):0.3748143837,((Anthus_similis:1.896361875,Anthus_richardi:1.896361875):2.313723903,Anthus_melindae:4.210085778):0.09125501331):1.206209668,(Anthus_brachyurus:1.55009212,Anthus_godlewskii:1.55009212):3.957458339):4.270221459,((Anthus_lineiventris:0.3690139398,Anthus_leucophrys:0.3690139398):8.265841379,Anthus_chloris:8.634855322):1.142916598):3.198957262):0.6489607586,((((Macronyx_croceus:1.623202709,Macronyx_sharpei:1.623202709):0.4642909297,(Macronyx_flavicollis:0.807521919,Macronyx_ameliae:0.807521919):1.27997172):0.6044808216,(Macronyx_aurantiigula:2.66964835,Macronyx_fuellebornii:2.66964835):0.02232611054):0.2178951294,(Macronyx_capensis:1.079272266,Macronyx_grimwoodi:1.079272266):1.830597324):10.71582035):1.546897031,((((((Motacilla_flava:0.8439798158,Motacilla_citreola:0.8439798158):1.43180942,Motacilla_alba:2.275789236):1.297137333,(Motacilla_cinerea:3.002781724,Motacilla_madaraspatensis:3.002781724):0.5701448443):0.5148722313,Motacilla_aguimp:4.0877988):1.418299167,(((Motacilla_samveasnae:0.9484585135,Motacilla_capensis:0.9484585135):2.1816177,Motacilla_clara:3.130076214):1.056720975,Motacilla_flaviventris:4.186797188):1.319300779):0.07887357505,Motacilla_grandis:5.584971542):9.58761543):0.8108455155,(Tmetothylacus_tenellus:0.5477035012,Dendronanthus_indicus:0.5477035012):15.43572899):3.374954472):1.513082307,(((((((((((((((((((Lonchura_teerinki:0.1833348038,Lonchura_kelaarti:0.1833348038):0.08241384853,Lonchura_striata:0.2657486523):0.2244211733,Lonchura_leucogastroides:0.4901698256):0.2690691855,Lonchura_caniceps:0.7592390112):0.8077750873,((Lonchura_punctulata:0.7450608022,Lonchura_atricapilla:0.7450608022):0.3001247468,Lonchura_grandis:1.045185549):0.5218285496):0.002248308173,(((Lonchura_leucosticta:0.5497448371,Lonchura_quinticolor:0.5497448371):0.04169951254,(Lonchura_castaneothorax:0.4818726972,Lonchura_monticola:0.4818726972):0.1095716525):0.3030293655,((Lonchura_maja:0.0521304333,Lonchura_pallida:0.0521304333):0.2247678311,Lonchura_malacca:0.2768982644):0.6175754509):0.6747886916):0.0930569911,Lonchura_nigerrima:1.662319398):2.275597758,((((((Lonchura_malabarica:0.2151510398,Lonchura_tristissima:0.2151510398):0.01530561662,Lonchura_cantans:0.2304566564):0.1997933434,Lonchura_leucogastra:0.4302499998):0.01505524222,Lonchura_vana:0.4453052421):1.095760299,Lonchura_melaena:1.54106554):1.880227352,Lonchura_nana:3.421292893):0.5166242621):0.05267016018,Lonchura_flaviprymna:3.990587315):0.9610228015,(((((((Lonchura_cucullata:0.3435085902,Lonchura_montana:0.3435085902):0.2554435521,Lonchura_hunsteini:0.5989521426):0.3077729819,Lonchura_molucca:0.9067251242):1.719231442,Lonchura_fuscans:2.625956566):0.2929266118,((Lonchura_nigriceps:0.5307270848,Lonchura_bicolor:0.5307270848):0.484858186,(Lonchura_stygia:0.4895400653,Lonchura_fringilloides:0.4895400653):0.5260452054):1.903297908):1.053182551,Lonchura_ferruginosa:3.972065729):0.1294169329,(((Lonchura_nevermanni:0.3053400891,Lonchura_forbesi:0.3053400891):1.028037778,Lonchura_spectabilis:1.333377867):0.6729082562,Lonchura_griseicapilla:2.006286123):2.095196539):0.8501274545):0.1913050046,(Padda_fuscata:0.203556214,Padda_oryzivora:0.203556214):4.939358907):0.3304994996,(((((((Neochmia_temporalis:2.202683352,Neochmia_phaeton:2.202683352):0.6752254526,(Neochmia_ruficauda:2.320642512,Neochmia_modesta:2.320642512):0.5572662928):0.009303334775,((Poephila_acuticauda:0.5077889938,Poephila_cincta:0.5077889938):2.020819386,Poephila_personata:2.52860838):0.3586037597):0.8615566632,Emblema_pictum:3.748768803):0.06792985838,(Taeniopygia_guttata:3.210902419,Taeniopygia_bichenovii:3.210902419):0.6057962426):0.1327976821,Oreostruthus_fuliginosus:3.949496344):0.2739731958,((Stagonopleura_bella:0.3417139332,Stagonopleura_guttata:0.3417139332):0.210163084,Stagonopleura_oculata:0.5518770172):3.671592522):1.249945081):0.1711078683,(((Ortygospiza_locustella:0.7680756922,Ortygospiza_fuscocrissa:0.7680756922):0.5466065883,(Ortygospiza_gabonensis:0.9063222738,Ortygospiza_atricollis:0.9063222738):0.408360007):3.491219689,Heteromunia_pectoralis:4.80590197):0.8386205192):0.1328058388,((((((Erythrura_viridifacies:0.3711554902,Erythrura_regia:0.3711554902):0.8994353529,(Erythrura_kleinschmidti:0.5062102248,Erythrura_cyaneovirens:0.5062102248):0.7643806182):0.1429478134,((Erythrura_pealii:1.121467624,Erythrura_coloria:1.121467624):0.1421405397,Erythrura_papuana:1.263608163):0.149930493):1.016534762,Erythrura_prasina:2.430073418):0.1527882179,((Erythrura_tricolor:1.053893106,Erythrura_trichroa:1.053893106):1.074382527,(Erythrura_psittacea:1.165442611,Erythrura_hyperythra:1.165442611):0.9628330223):0.4545860028):2.413653647,Erythrura_gouldiae:4.996515283):0.7808130448):0.2604194801,(((((((((((Lagonosticta_umbrinodorsalis:0.5704145171,Lagonosticta_sanguinodorsalis:0.5704145171):0.1653318938,Lagonosticta_virata:0.735746411):0.5301717883,Lagonosticta_rhodopareia:1.265918199):1.112098893,Lagonosticta_rubricata:2.378017092):0.6212787553,((Lagonosticta_larvata:1.417102839,Lagonosticta_landanae:1.417102839):1.26577634,Lagonosticta_rara:2.68287918):0.3164166669):0.7382488997,((Lagonosticta_rufopicta:0.9686868249,Lagonosticta_nitidula:0.9686868249):0.8428219414,Lagonosticta_senegala:1.811508766):1.926035981):0.1356900049,(((((Uraeginthus_cyanocephalus:0.1500468556,Uraeginthus_bengalus:0.1500468556):0.5995623319,Uraeginthus_angolensis:0.7496091873):1.749717028,(Uraeginthus_granatinus:2.251633802,Uraeginthus_ianthinogaster:2.251633802):0.2476924136):0.717207418,Clytospiza_monteiri:3.216533634):0.4175579591,((Spermophaga_ruficapilla:0.9903210058,Spermophaga_poliogenys:0.9903210058):1.010246134,Spermophaga_haematina:2.00056714):1.633524452):0.2391431587):0.1254509599,((Pyrenestes_ostrinus:0.01728777108,Pyrenestes_sanguineus:0.01728777108):1.709120523,Pyrenestes_minor:1.726408294):2.272277417):0.7164760102,(((((Pytilia_phoenicoptera:0.0233436169,Pytilia_hypogrammica:0.0233436169):0.5303504096,Pytilia_lineata:0.5536940265):0.1955948087,Pytilia_afra:0.7492888352):2.354235979,Pytilia_melba:3.103524814):1.374927759,((Hypargos_niveoguttatus:2.381941578,Hypargos_margaritatus:2.381941578):1.574768997,(Euschistospiza_dybowskii:3.31448157,Euschistospiza_cinereovinacea:3.31448157):0.6422290044):0.5217419994):0.2367091478):0.2873527734,(Amadina_erythrocephala:1.033039197,Amadina_fasciata:1.033039197):3.969475298):0.2917734147,((((((((Estrilda_rhodopyga:0.6565234536,Estrilda_melpoda:0.6565234536):0.7667047598,(Estrilda_troglodytes:0.6483335021,Estrilda_paludicola:0.6483335021):0.7748947119):0.3161433219,(Estrilda_kandti:0.3537436628,Estrilda_astrild:0.3537436628):1.385627873):0.3625232655,((Estrilda_nonnula:0.236471979,Estrilda_atricapilla:0.236471979):0.6734057143,Estrilda_charmosyna:0.9098776933):1.192017108):1.433656305,((((((Estrilda_erythronotos:0.001572272996,Estrilda_rufibarba:0.001572272996):1.076386544,Estrilda_poliopareia:1.077958817):1.075426128,(Estrilda_caerulescens:2.078028526,Estrilda_perreini:2.078028526):0.07535641872):0.3615730199,Estrilda_thomensis:2.514957965):0.458250707,Estrilda_nigriloris:2.973208671):0.2096283687,Nesocharis_capistrata:3.18283704):0.3527140654):0.2202674846,(((Nesocharis_ansorgei:0.5189113695,Estrilda_quartinia:0.5189113695):0.5501467161,Estrilda_melanotis:1.069058085):1.293899858,Nesocharis_shelleyi:2.362957943):1.392860647):0.1644875294,((((Cryptospiza_jacksoni:0.7856963897,Cryptospiza_salvadorii:0.7856963897):0.9341415823,Cryptospiza_reichenovii:1.719837972):0.2489645685,Cryptospiza_shelleyi:1.96880254):0.5512171996,Mandingoa_nitidula:2.52001974):1.40028638):0.5159285412,((((Nigrita_bicolor:0.1443191309,Nigrita_luteifrons:0.1443191309):1.363201152,Nigrita_fusconotus:1.507520283):0.9833316367,Nigrita_canicapillus:2.49085192):0.06566875928,((Parmoptila_rubrifrons:0.317760231,Parmoptila_woodhousei:0.317760231):0.08039717663,Parmoptila_jamesoni:0.3981574077):2.158363271):1.879713982):0.8580532491):0.7434598978):0.5146929635,((Amandava_subflava:4.116144211,Amandava_amandava:4.116144211):0.5721226086,Amandava_formosa:4.688266819):1.864173952):2.805779674,((((((((((Vidua_camerunensis:0.1167509556,Vidua_chalybeata:0.1167509556):0.0851546847,Vidua_wilsoni:0.2019056402):0.01024057607,Vidua_purpurascens:0.2121462163):0.1690222502,Vidua_raricola:0.3811684665):0.1742880082,Vidua_fischeri:0.5554564747):0.2127137107,(Vidua_regia:0.1775483489,Vidua_funerea:0.1775483489):0.5906218363):1.946031525,(Vidua_hypocherina:0.5490500043,Vidua_nigeriae:0.5490500043):2.165151706):0.1343017032,(((Vidua_maryae:1.279421421,Vidua_macroura:1.279421421):0.7652918477,(Vidua_togoensis:0.1844829727,Vidua_codringtoni:0.1844829727):1.860230296):0.7362087124,((Vidua_orientalis:0.1835325303,Vidua_interjecta:0.1835325303):0.6222614772,(Vidua_paradisaea:0.5816329537,Vidua_obtusa:0.5816329537):0.224161054):1.975127974):0.06758143143):2.565440758,Vidua_larvaticola:5.413944172):2.790217717,Anomalospiza_imberbis:8.204161891):1.154058557):1.09169475,(((((((((((((((Ploceus_manyar:0.1486995876,Ploceus_dichrocephalus:0.1486995876):0.01420138017,Ploceus_sanctithomae:0.1629009678):0.07503524649,Ploceus_philippinus:0.2379362143):0.4389984137,((Ploceus_hypoxanthus:0.1429880484,Ploceus_badius:0.1429880484):0.03747768813,(Ploceus_angolensis:0.1526219414,Ploceus_nelicourvi:0.1526219414):0.02784379519):0.4964688914):0.8387383867,(((Ploceus_nigerrimus:0.1962621655,Ploceus_insignis:0.1962621655):0.1331604631,Ploceus_aurantius:0.3294226286):0.1579365287,Ploceus_weynsi:0.4873591574):1.028313857):1.794332921,(((((Ploceus_subaureus:0.3820789752,Ploceus_xanthopterus:0.3820789752):0.2835460234,Ploceus_galbula:0.6656249989):0.07536833995,Ploceus_castanops:0.7409933383):0.6824406548,(Ploceus_castaneiceps:0.5967573037,Ploceus_xanthops:0.5967573037):0.8266766894):0.2897226832,Ploceus_benghalensis:1.713156676):1.596849258):0.5897196821,(((((((Ploceus_temporalis:0.04525032832,Ploceus_pelzelni:0.04525032832):0.4809723254,Ploceus_grandis:0.5262226537):0.1244222085,(Ploceus_sakalava:0.4918864654,Ploceus_melanogaster:0.4918864654):0.1587583969):0.6080551248,Ploceus_dorsomaculatus:1.258699987):0.2171254687,(Ploceus_spekeoides:0.04490245105,Ploceus_katangae:0.04490245105):1.430923004):0.5171543996,(((Ploceus_olivaceiceps:0.3109975817,Ploceus_aureonucha:0.3109975817):0.000748534875,Ploceus_batesi:0.3117461165):0.7300300957,Ploceus_albinucha:1.041776212):0.951203643):0.1199360554,Ploceus_superciliosus:2.112915911):1.786809707):0.4931747064,(((Ploceus_bojeri:0.8984239876,Ploceus_vitellinus:0.8984239876):0.483604479,Ploceus_alienus:1.382028467):1.690658173,Ploceus_ruweti:3.072686639):1.320213685):1.037467663,(((((((((Ploceus_ocularis:0.06852142115,Ploceus_capensis:0.06852142115):0.08171911206,Ploceus_velatus:0.1502405332):0.6664861546,Ploceus_golandi:0.8167266879):1.243501384,(Ploceus_flavipes:0.8156442472,Ploceus_luteolus:0.8156442472):1.244583825):0.9581580598,(((((Ploceus_melanocephalus:0.1915512659,Ploceus_taeniopterus:0.1915512659):0.2886738543,Ploceus_preussi:0.4802251202):0.3241963162,Ploceus_intermedius:0.8044214364):0.8779717952,Ploceus_cucullatus:1.682393232):0.5259947977,Ploceus_jacksoni:2.20838803):0.8099981025):0.06247029505,((Ploceus_bicolor:0.6706555971,Ploceus_burnieri:0.6706555971):1.278727962,Ploceus_bannermani:1.94938356):1.131472868):0.1693248759,((((Ploceus_reichardi:0.6296106795,Ploceus_rubiginosus:0.6296106795):0.8107720009,Ploceus_princeps:1.440382681):0.3516637541,Ploceus_nigrimentus:1.792046435):1.342327479,Ploceus_bertrandi:3.134373914):0.1158073888):0.7088390076,Ploceus_spekei:3.95902031):0.7893992247,((((Ploceus_tricolor:0.7714306121,Ploceus_baglafecht:0.7714306121):0.5218713501,Ploceus_nicolli:1.293301962):0.5454734817,Ploceus_megarhynchus:1.838775444):0.3585263255,((Ploceus_nigricollis:0.3178578042,Ploceus_heuglini:0.3178578042):0.5383833422,Ploceus_subpersonatus:0.8562411461):1.341060623):2.551117766):0.6819484523):0.0362147406,((((((Malimbus_ballmanni:0.2382944562,Malimbus_erythrogaster:0.2382944562):0.2302406349,(Malimbus_cassini:0.4519657493,Malimbus_racheliae:0.4519657493):0.01656934174):0.02456316673,Malimbus_malimbicus:0.4930982578):0.2402463876,(Malimbus_rubricollis:0.2071574297,Malimbus_scutatus:0.2071574297):0.5261872156):1.071793334,(Malimbus_nitens:1.192670649,Malimbus_ibadanensis:1.192670649):0.6124673303):0.1578642879,Malimbus_coronatus:1.963002267):3.503580461):0.377738289,((((((((Euplectes_psammocromius:0.5440527333,Euplectes_progne:0.5440527333):0.1226247709,Euplectes_jacksoni:0.6666775043):0.391388181,Euplectes_hartlaubi:1.058065685):0.7311648936,(Euplectes_albonotatus:0.6778581939,Euplectes_axillaris:0.6778581939):1.111372385):0.1399413704,(Euplectes_capensis:1.796097967,Euplectes_macroura:1.796097967):0.1330739822):0.3345023715,(((((Euplectes_orix:0.4680658817,Euplectes_nigroventris:0.4680658817):0.3229189855,(Euplectes_diadematus:0.593046677,Euplectes_hordeaceus:0.593046677):0.19793819):0.2524425462,Euplectes_ardens:1.043427413):0.4090817248,Euplectes_gierowii:1.452509138):0.01949775831,Euplectes_franciscanus:1.472006896):0.7916674242):1.055106574,(Euplectes_aureus:3.229459792,Euplectes_afer:3.229459792):0.08932110227):1.762554799,(((((((Foudia_sechellarum:0.3617362099,Foudia_rubra:0.3617362099):0.167770694,Foudia_eminentissima:0.529506904):0.08967231055,Foudia_omissa:0.6191792145):0.7064830504,Foudia_madagascariensis:1.325662265):0.5738661116,Foudia_flavicans:1.899528377):0.7424363995,Brachycope_anomala:2.641964776):1.410592072,((Quelea_erythrops:1.112172199,Quelea_quelea:1.112172199):1.398379191,Quelea_cardinalis:2.51055139):1.542005458):1.028778845):0.7629853233):1.264954423,((Bubalornis_albirostris:1.005963865,Bubalornis_niger:1.005963865):4.286019381,Anaplectes_rubriceps:5.291983246):1.817292194):1.008039654,((Pseudonigrita_cabanisi:0.2179405546,Pseudonigrita_arnaudi:0.2179405546):3.26213314,(Sporopipes_frontalis:0.4295066578,Sporopipes_squamifrons:0.4295066578):3.050567037):4.6372414):0.5244134069,((((Plocepasser_superciliosus:1.24769221,Plocepasser_rufoscapulatus:1.24769221):0.1543789208,Plocepasser_donaldsoni:1.402071131):1.325543094,Plocepasser_mahali:2.727614225):1.936603435,Philetairus_socius:4.66421766):3.977510841):1.224101519,((Histurgops_ruficaudus:0.2422494289,Dinemellia_dinemelli:0.2422494289):3.418340987,Amblyospiza_albifrons:3.660590416):6.205239603):0.5840851751):8.454424139,(((((((Prunella_atrogularis:1.730925449,Prunella_fulvescens:1.730925449):1.268079579,(Prunella_koslowi:0.4374364696,Prunella_rubida:0.4374364696):2.561568558):0.691192204,Prunella_fagani:3.690197232):0.5479341713,(Prunella_montanella:3.224667775,Prunella_rubeculoides:3.224667775):1.013463628):0.3197556877,(((Prunella_modularis:0.01565948809,Prunella_collaris:0.01565948809):0.9132144197,Prunella_ocularis:0.9288739078):1.642740367,Prunella_strophiata:2.571614275):1.986272816):5.251026079,(Prunella_immaculata:2.579876076,Prunella_himalayana:2.579876076):7.229037093):9.095237124,Peucedramus_taeniatus:18.9041503):0.0001890433934):1.967129924):3.518660075,((((((((((((((Nectarinia_superba:0.2854024955,Nectarinia_mariquensis:0.2854024955):6.787041124,(Nectarinia_pulchella:2.612205542,Nectarinia_amethystina:2.612205542):4.460238078):1.165146252,((Nectarinia_johannae:4.089790263,Nectarinia_tsavoensis:4.089790263):0.04100136307,Nectarinia_minulla:4.130791626):4.106798246):0.5512826223,((((Nectarinia_chloropygia:0.196700576,Nectarinia_newtonii:0.196700576):1.253711722,Nectarinia_stuhlmanni:1.450412298):0.1351703598,Nectarinia_fuliginosa:1.585582658):4.430055084,Nectarinia_verticalis:6.015637743):2.773234752):2.179737708,((((Nectarinia_chalcomelas:1.340869456,Nectarinia_adelberti:1.340869456):1.666632642,(Nectarinia_solaris:0.8317675048,Nectarinia_senegalensis:0.8317675048):2.175734594):3.497082783,(Nectarinia_bannermani:6.479164073,Nectarinia_kilimensis:6.479164073):0.02542081102):1.401901262,((Nectarinia_notata:0.03321026018,Nectarinia_osea:0.03321026018):3.674238453,Nectarinia_erythrocerca:3.707448713):4.199037431):3.062124058):0.498720155,Nectarinia_alinae:11.46733036):0.7168864131,(((((((Nectarinia_hunteri:0.8719525856,Nectarinia_pembae:0.8719525856):0.2314822242,Nectarinia_talatala:1.10343481):0.8127608802,Nectarinia_johnstoni:1.91619569):3.467715223,((Nectarinia_rockefelleri:0.2542362775,Nectarinia_ursulae:0.2542362775):1.655304146,Nectarinia_bouvieri:1.909540424):3.474370489):1.809639686,(Nectarinia_venusta:2.189799461,Nectarinia_seimundi:2.189799461):5.003751139):0.4404111315,Nectarinia_balfouri:7.633961732):1.365838092,(((((Nectarinia_rufipennis:0.01388581978,Nectarinia_cyanolaema:0.01388581978):2.540229356,(Nectarinia_veroxii:0.6879958042,Nectarinia_oritis:0.6879958042):1.866119372):1.71132127,Nectarinia_violacea:4.265436446):1.961279907,((Nectarinia_olivacea:0.2006792567,Nectarinia_zeylonica:0.2006792567):2.660094088,Nectarinia_fusca:2.860773345):3.365943008):1.613060309,Nectarinia_hartlaubii:7.83977666):1.16002316):3.184416948):0.03018456533,(((Nectarinia_jugularis:0.9758042318,Nectarinia_ludovicensis:0.9758042318):1.739915451,Nectarinia_lotenia:2.715719683):3.04848238,Nectarinia_asiatica:5.764202063):6.450199274):0.7999846352,(((((((((((Nectarinia_minima:0.8435153109,Nectarinia_rubescens:0.8435153109):0.7950702219,Nectarinia_loveridgei:1.638585533):0.6243926,Nectarinia_buettikoferi:2.262978133):0.256800365,Nectarinia_sovimanga:2.519778498):0.2677774384,Nectarinia_moreaui:2.787555936):2.611860063,Nectarinia_reichenbachii:5.399415999):0.2503499934,(Nectarinia_calcostetha:0.5746998362,Nectarinia_sperata:0.5746998362):5.075066156):1.806394595,((Nectarinia_mediocris:0.2778118934,Nectarinia_neergardi:0.2778118934):1.787566166,Nectarinia_fuelleborni:2.065378059):5.390782528):0.1562964063,(((((Nectarinia_regia:0.3231665184,Nectarinia_tacazze:0.3231665184):0.9287904504,Nectarinia_bocagii:1.251956968):0.15181156,(Nectarinia_humbloti:0.1963110633,Nectarinia_bifasciata:0.1963110633):1.207457465):2.115465131,(((Nectarinia_afra:0.4575720171,Nectarinia_famosa:0.4575720171):1.249370556,Nectarinia_reichenowi:1.706942573):1.143206909,Nectarinia_dussumieri:2.850149482):0.6690841774):1.622270286,Nectarinia_coquerellii:5.141503945):2.470953048):0.1751477799,(((((Nectarinia_aspasia:0.00916206042,Nectarinia_habessinica:0.00916206042):0.4927652883,Nectarinia_chalybea:0.5019273486):0.5641635878,Nectarinia_purpureiventris:1.066090937):0.5075830148,Nectarinia_congensis:1.573673951):2.76435152,(Nectarinia_thomensis:0.4035076608,Nectarinia_preussi:0.4035076608):3.93451781):3.449579303):2.133910677,(((((Nectarinia_batesi:0.08984041487,Nectarinia_nectarinioides:0.08984041487):0.3058081467,Nectarinia_oustaleti:0.3956485616):4.333186991,(Nectarinia_shelleyi:0.04707389774,Nectarinia_coccinigaster:0.04707389774):4.681761655):0.7113793113,Nectarinia_cuprea:5.440214864):1.760701707,Nectarinia_comorensis:7.200916573):2.720598881):3.09287052):0.04540216187,Nectarinia_manoensis:13.05978813):0.3105340107,(((((Anthreptes_neglectus:1.349131859,Anthreptes_pallidigaster:1.349131859):3.527068365,Anthreptes_metallicus:4.876200223):2.768894305,(Anthreptes_orientalis:0.7084244748,Anthreptes_rhodolaemus:0.7084244748):6.936670052):4.285696874,((Anthreptes_rectirostris:0.8621299245,Anthreptes_platurus:0.8621299245):9.128941069,(Anthreptes_reichenowi:3.665944517,Anthreptes_gabonicus:3.665944517):6.325126477):1.939720407):0.1572608799,(((((Anthreptes_malacensis:0.7437624802,Anthreptes_singalensis:0.7437624802):1.636729978,Anthreptes_anchietae:2.380492457):1.554116937,Anthreptes_rubritorques:3.934609394):6.865074249,(Anthreptes_simplex:6.059233805,Anthreptes_fraseri:6.059233805):4.740449836):1.23617706,((Anthreptes_aurantium:0.3676468462,Anthreptes_longuemarei:0.3676468462):10.29499686,Anthreptes_collaris:10.66264371):1.373216995):0.05219158046):1.282269861):7.387642299,(((((((Aethopyga_ignicauda:0.6829480723,Aethopyga_boltoni:0.6829480723):0.8176422,Aethopyga_nipalensis:1.500590272):0.8557628602,Aethopyga_primigenia:2.356353133):0.5439065268,Aethopyga_shelleyi:2.900259659):5.611065662,Aethopyga_linaraborae:8.511325321):1.267471536,(((Aethopyga_mystacalis:3.394225391,Aethopyga_christinae:3.394225391):0.0009182684059,Aethopyga_saturata:3.395143659):5.436127002,Aethopyga_bella:8.831270663):0.9475261961):4.438147631,(((Aethopyga_duyvenbodei:0.6748406195,Aethopyga_gouldiae:0.6748406195):1.7060564,Aethopyga_pulcherrima:2.380897019):7.425314537,((Aethopyga_flagrans:6.711838945,Aethopyga_eximia:6.711838945):0.04234104633,Aethopyga_siparaja:6.754179996):3.052031562):4.410732932):6.541019955):3.361755903,((((((((((((((Dicaeum_proprium:4.468245358,Dicaeum_aeneum:4.468245358):0.9551769233,Dicaeum_eximium:5.423422282):0.4486550765,((Dicaeum_pectorale:0.1299826904,Dicaeum_geelvinkianum:0.1299826904):3.414781676,Dicaeum_hirundinaceum:3.544764367):2.327312992):0.7566199774,((Dicaeum_monticolum:2.77882121,Dicaeum_aeruginosum:2.77882121):2.29775931,(Dicaeum_ignipectus:4.848224949,Dicaeum_celebicum:4.848224949):0.2283555705):1.552116816):0.5847101417,Dicaeum_erythrorhynchos:7.21340748):0.5639615811,(((((Dicaeum_nehrkorni:1.732084461,Dicaeum_igniferum:1.732084461):2.624134451,Dicaeum_cruentatum:4.356218912):0.5545154929,Dicaeum_sanguinolentum:4.910734404):1.578107785,Dicaeum_tristrami:6.488842192):0.767251032,((Dicaeum_concolor:0.6862061256,Dicaeum_maugei:0.6862061256):0.490985988,Dicaeum_pygmaeum:1.177192113):6.078901109):0.5212758371):1.223797026,(Dicaeum_annae:3.027590304,Dicaeum_nigrilore:3.027590304):5.973575782):0.7579726541,(Dicaeum_aureolimbatum:2.09317627,Dicaeum_haematostictum:2.09317627):7.665962466):1.111199289,(((((Dicaeum_quadricolor:0.1180998078,Dicaeum_trochileum:0.1180998078):1.836953544,Dicaeum_australe:1.955053352):0.7324448378,Dicaeum_nitidum:2.68749819):4.189180384,Dicaeum_trigonostigma:6.876678572):0.1200539645,Dicaeum_vulneratum:6.99673254):3.87360549):0.6814339558,(((Dicaeum_anthonyi:3.38619336,Dicaeum_vincens:3.38619336):0.7036582062,Dicaeum_erythrothorax:4.089851566):2.198947296,Dicaeum_bicolor:6.288798863):5.262973121):2.31360066,Dicaeum_hypoleucum:13.86537265):0.8144005566,(((Dicaeum_agile:7.016233895,Dicaeum_everetti:7.016233895):2.156838285,Dicaeum_melanoxanthum:9.173072183):1.557673854,(Dicaeum_chrysorrheum:1.92707005,Dicaeum_retrocinctum:1.92707005):8.803675989):3.949027163):0.2934621229,(((((Prionochilus_xanthopygius:3.513085569,Prionochilus_plateni:3.513085569):3.34068324,Prionochilus_percussus:6.853768808):3.354600682,Prionochilus_thoracicus:10.20836949):0.6117843714,Prionochilus_maculatus:10.82015387):1.86911913,Prionochilus_olivaceus:12.68927299):2.28396233):8.052525059,(((((Arachnothera_everetti:3.898058043,Arachnothera_affinis:3.898058043):7.599275129,Arachnothera_magna:11.49733317):3.063219429,Arachnothera_chrysogenys:14.5605526):2.030314034,(Hypogramma_hypogrammicum:2.919622119,Arachnothera_crassirostris:2.919622119):13.67124452):2.927511688,(((Arachnothera_robusta:0.0236106815,Arachnothera_juliae:0.0236106815):1.154223166,Arachnothera_flavigaster:1.177833848):10.38613885,(Arachnothera_longirostra:2.343577274,Arachnothera_clarae:2.343577274):9.220395422):7.954405627):3.507382057):1.093959965):0.0002411996154,(((((((Chloropsis_venusta:4.623184675,Chloropsis_cochinchinensis:4.623184675):2.91713056,Chloropsis_jerdoni:7.540315232):3.528264319,Chloropsis_hardwickii:11.06857956):3.993252032,((Chloropsis_sonnerati:2.455961808,Chloropsis_media:2.455961808):5.396203597,(Chloropsis_palawanensis:7.237988115,Chloropsis_flavipennis:7.237988115):0.6141772895):7.209666181):2.812609169,(Chloropsis_cyanopogon:3.98982393,Chloropsis_aurifrons:3.98982393):13.88461683):0.480633924,Chloropsis_kinabaluensis:18.35507468):2.854625638,(Irena_cyanogastra:2.255177083,Irena_puella:2.255177083):18.95452323):2.910261226):0.2701677903):0.750381469,(((Promerops_cafer:7.20476242,Promerops_gurneyi:7.20476242):8.879908729,(Modulatrix_orostruthus:11.11845908,Modulatrix_stictigula:11.11845908):4.966212069):1.598877981,Urocynchramus_pylzowi:17.68354913):7.456961676):2.335145713,(((((((((((((((((((((((((((((((Oenanthe_lugens:0.9307848372,Oenanthe_finschii:0.9307848372):0.4180568247,(Oenanthe_xanthoprymna:0.6961464709,Oenanthe_chrysopygia:0.6961464709):0.6526951909):1.721513753,Oenanthe_leucura:3.070355414):0.08612219508,(Oenanthe_leucopyga:2.251395824,Oenanthe_albonigra:2.251395824):0.9050817861):0.7964530671,(Cercomela_fusca:2.073164803,Oenanthe_picata:2.073164803):1.879765874):0.5407953164,((Oenanthe_lugentoides:2.509351266,Cercomela_familiaris:2.509351266):1.416389046,Cercomela_melanura:3.925740311):0.5679856818):1.034832659,(Cercomela_scotocerca:2.988231163,Cercomela_dubia:2.988231163):2.540327489):0.4083330466,Oenanthe_moesta:5.936891697):0.2672133136,Oenanthe_phillipsi:6.204105012):0.6094926461,((((Oenanthe_pleschanka:0.1727694979,Oenanthe_hispanica:0.1727694979):0.4198740702,Oenanthe_cypriaca:0.5926435682):4.552804999,(Oenanthe_monacha:4.292926035,Oenanthe_deserti:4.292926035):0.8525225321):0.20700766,(((Oenanthe_bottae:0.4957924136,Oenanthe_isabellina:0.4957924136):1.691773123,Oenanthe_pileata:2.187565537):1.117596429,Oenanthe_oenanthe:3.305161965):2.047294262):1.461141432):0.5708061315,((((((Myrmecocichla_aethiops:3.483798041,Myrmecocichla_nigra:3.483798041):0.7043180786,Oenanthe_monticola:4.18811612):0.1062979072,(Myrmecocichla_arnoti:3.191764053,Myrmecocichla_melaena:3.191764053):1.102649974):1.187756012,Myrmecocichla_cinnamomeiventris:5.482170039):0.3996358224,Cercomela_sordida:5.881805863):0.06384578722,((Dioptrornis_brunneus:0.256947436,Dioptrornis_chocolatinus:0.256947436):0.9388845283,Dioptrornis_fischeri:1.195831964):4.749819684):1.438752142):0.3799850379,((((Cercomela_sinuata:0.7791242417,Cercomela_tractrac:0.7791242417):3.118072117,Cercomela_schlegelii:3.897196359):2.398121216,Oenanthe_bifasciata:6.295317573):0.7071988813,Myrmecocichla_albifrons:7.002516457):0.7618723729):1.577082816,(((((((Saxicola_torquatus:2.359752236,Saxicola_dacotiae:2.359752236):0.3706942892,(Saxicola_tectes:2.209889004,Saxicola_leucurus:2.209889004):0.5205575207):1.414224657,Saxicola_insignis:4.144671181):0.09724427023,Saxicola_caprata:4.241915452):0.4845236747,(Saxicola_gutturalis:4.457246563,Saxicola_macrorhynchus:4.457246563):0.2691925637):0.6609003221,(Saxicola_ferreus:4.197062143,Saxicola_jerdoni:4.197062143):1.190277305):0.3091883738,Saxicola_rubetra:5.696527823):3.644943822):0.4034716439,((((((Monticola_angolensis:0.701417612,Monticola_rupestris:0.701417612):3.168591676,Myrmecocichla_semirufa:3.870009289):0.6441640759,(Monticola_saxatilis:1.878310519,Monticola_solitarius:1.878310519):2.635862845):0.7634769407,Myrmecocichla_formicivora:5.277650305):0.6355811607,((((Monticola_erythronotus:0.5634774314,Monticola_sharpei:0.5634774314):1.182106802,Monticola_imerinus:1.745584234):1.43752992,(Myrmecocichla_tholloni:1.783980113,Monticola_explorator:1.783980113):1.39913404):1.306657148,Monticola_brevipes:4.489771302):1.423460164):1.945201291,((Monticola_rufiventris:6.419103118,Monticola_gularis:6.419103118):0.1937578303,Monticola_cinclorhynchus:6.612860946):1.245571809):1.886510532):0.3657177535,((((((Phoenicurus_erythrogastrus:2.273953648,Phoenicurus_hodgsoni:2.273953648):1.299978751,(Phoenicurus_ochruros:3.081615833,Phoenicurus_auroreus:3.081615833):0.4923165652):0.647325822,Phoenicurus_phoenicurus:4.22125822):0.8149345096,Phoenicurus_moussieri:5.03619273):1.627992819,((Rhyacornis_fuliginosa:0.5629787473,Rhyacornis_bicolor:0.5629787473):3.757892079,Chaimarrornis_leucocephalus:4.320870826):2.343314723):1.370188585,(((Phoenicurus_caeruleocephala:2.235316395,Phoenicurus_schisticeps:2.235316395):2.602970382,Phoenicurus_frontalis:4.838286777):1.04309561,(Phoenicurus_alaschanicus:0.3449073531,Phoenicurus_erythronotus:0.3449073531):5.536475034):2.152991748):2.076286908):0.7834146707,(Luscinia_pectoralis:5.536440597,Luscinia_calliope:5.536440597):5.357635115):0.3130380865,(((((((((Ficedula_albicilla:0.2395204193,Ficedula_parva:0.2395204193):0.7487184924,Cyornis_herioti:0.9882389117):1.680084945,Ficedula_subrubra:2.668323856):0.439801013,Cyornis_ruckii:3.10812487):1.514836958,Cyornis_hyacinthinus:4.622961827):1.256995197,(((Ficedula_hypoleuca:1.114657322,Ficedula_albicollis:1.114657322):0.2179071132,(Ficedula_semitorquata:0.1837718043,Cyornis_lemprieri:0.1837718043):1.14879263):1.970440155,(Cyornis_tickelliae:0.8843733894,Rhinomyias_brunneatus:0.8843733894):2.4186312):2.576952434):3.780269045,(((((Ficedula_platenae:2.2610496,Xenocopsychus_ansorgei:2.2610496):1.724834089,Ficedula_dumetoria:3.98588369):0.8239836993,(Ficedula_harterti:3.364380473,Ficedula_timorensis:3.364380473):1.445486916):1.422119199,((Monticola_rufocinereus:4.581414329,Ficedula_crypta:4.581414329):0.3865081557,Ficedula_basilanica:4.967922484):1.264064104):1.723425105,((Ficedula_buruensis:0.8191005448,Rhinomyias_albigularis:0.8191005448):0.08454394813,Ficedula_bonthaina:0.9036444928):7.051767199):1.704814376):0.4470903036,((((((Cyornis_omissus:1.355686789,Ficedula_superciliaris:1.355686789):0.2242805645,(Ficedula_westermanni:0.7741060614,Ficedula_rufigula:0.7741060614):0.8058612923):1.856021052,Ficedula_sapphira:3.435988406):5.470102505,(Rhinomyias_oscillans:2.485912871,Ficedula_strophiata:2.485912871):6.42017804):0.672095715,(Ficedula_hyperythra:8.558229598,Ficedula_tricolor:8.558229598):1.019957025):0.2104861804,((Ficedula_mugimaki:0.1370824392,Cyornis_superbus:0.1370824392):3.531095834,(Ficedula_hodgsonii:0.531390027,Cyornis_turcosus:0.531390027):3.136788246):6.120494531):0.3186435669):0.1077568717,(Ficedula_narcissina:1.063836768,Ficedula_zanthopygia:1.063836768):9.151236478):0.9920405549):0.3649924047,((((((((Myophonus_insularis:0.3519155425,Myophonus_horsfieldii:0.3519155425):2.340000187,Myophonus_melanurus:2.69191573):0.2143953793,(Myophonus_blighi:0.9872252335,Myophonus_robinsoni:0.9872252335):1.919085876):0.654492143,Myophonus_borneensis:3.560803252):3.097126253,((Myophonus_castaneus:3.314088277,Myophonus_glaucinus:3.314088277):1.9638115,Myophonus_caeruleus:5.277899777):1.380029728):1.705277702,Cinclidium_frontale:8.363207207):1.916813932,((((Enicurus_velatus:2.310596051,Enicurus_ruficapillus:2.310596051):4.169906364,Enicurus_immaculatus:6.480502417):0.06038283755,(Enicurus_leschenaulti:2.378194963,Enicurus_maculatus:2.378194963):4.16269029):1.604866296,(Enicurus_schistaceus:7.379996241,Enicurus_scouleri:7.379996241):0.7657553076):2.134269589):0.988761208,(Cinclidium_leucurum:5.031408707,Cinclidium_diana:5.031408707):6.23737364):0.3033238573):0.3596736855,(((Luscinia_svecica:7.59897298,Hodgsonius_phaenicuroides:7.59897298):1.827077653,(Luscinia_megarhynchos:1.950307348,Luscinia_luscinia:1.950307348):7.475743283):0.5144556259,Irania_gutturalis:9.94050626):1.991273631):0.1967140353,((((((Erithacus_komadori:2.679037615,Luscinia_sibilans:2.679037615):0.5972624395,Erithacus_akahige:3.276300054):5.259908292,((Luscinia_cyane:1.267243963,Luscinia_brunnea:1.267243963):0.7142162169,Luscinia_pectardens:1.98146018):6.554748167):0.3907549042,(((Brachypteryx_montana:2.725534204,Brachypteryx_hyperythra:2.725534204):0.7537431014,Brachypteryx_stellata:3.479277306):2.551513464,Brachypteryx_leucophrys:6.030790769):2.89617248):1.717241146,((Pinarornis_plumosus:0.211216866,Heinrichia_calligyna:0.211216866):8.182088506,Rhinomyias_insignis:8.39330537):2.250899025):1.05519135,Erithacus_rubecula:11.69939574):0.4290981782):1.381776701,((((((((((((((((Muscicapa_cassini:2.167747423,Muscicapa_boehmi:2.167747423):0.3322602484,Muscicapa_aquatica:2.500007672):1.186139276,(Muscicapa_gambagae:0.1455813422,Muscicapa_ussheri:0.1455813422):3.540565605):0.3681331969,Muscicapa_striata:4.054280144):0.3209236049,Muscicapa_adusta:4.375203749):0.9979195724,((Muscicapa_segregata:1.311982178,Muscicapa_randi:1.311982178):2.620757547,Muscicapa_sethsmithi:3.932739725):1.440383596):0.7756037069,(((Muscicapa_griseisticta:4.278948759,Muscicapa_muttui:4.278948759):0.2290760696,Muscicapa_dauurica:4.508024828):0.709863003,((Muscicapa_ruficauda:0.9928925971,Muscicapa_ferruginea:0.9928925971):1.126736618,Muscicapa_sibirica:2.119629216):3.098258616):0.9308391972):1.408987236,(Muscicapa_comitata:4.699844689,Muscicapa_infuscata:4.699844689):2.857869576):0.2921681951,(((Muscicapa_epulata:3.577343467,Muscicapa_tessmanni:3.577343467):0.03883818579,Muscicapa_lendu:3.616181653):3.625321163,(Muscicapa_olivascens:6.257188487,Muscicapa_caerulescens:6.257188487):0.9843143311):0.6083796433):0.002655831819,((Bradornis_infuscatus:3.649777269,Bradornis_pallidus:3.649777269):3.595636849,(Bradornis_microrhynchus:6.381664031,Bradornis_mariquensis:6.381664031):0.8637500904):0.6071241733):0.007814846162,(((((Melaenornis_ardesiacus:1.780380972,Melaenornis_annamarulae:1.780380972):1.82463101,Melaenornis_edolioides:3.605011981):0.8961872073,Melaenornis_pammelaina:4.501199189):0.5676881305,(Empidornis_semipartitus:4.32813207,Sigelus_silens:4.32813207):0.7407552493):1.22129979,(((Fraseria_ocreata:5.255923722,Fraseria_cinerascens:5.255923722):0.2395359819,(Myioparus_plumbeus:3.520792742,Myioparus_griseigularis:3.520792742):1.974666962):0.2675654144,Namibornis_herero:5.763025119):0.5271619904):1.570166028):0.379417753,(Rhinomyias_colonus:1.773070372,Rhinomyias_goodfellowi:1.773070372):6.466700519):1.209980752,Cyornis_hoevelli:9.44975164):0.8830287792,((((((Cyornis_hainanus:0.0926854228,Copsychus_saularis:0.0926854228):0.7753909474,Copsychus_sechellarum:0.8680763698):1.994611483,Copsychus_albospecularis:2.862687854):4.654474488,(Cyornis_pallipes:0.7459850148,Saxicoloides_fulicatus:0.7459850148):6.771177327):1.456786332,((((Copsychus_niger:4.091825992,Copsychus_cebuensis:4.091825992):0.8177523969,(Copsychus_stricklandii:0.9118454265,Copsychus_malabaricus:0.9118454265):3.997732963):0.9963062101,Copsychus_luzoniensis:5.905884596):1.41112011,Trichixos_pyrropygus:7.31700471):1.656943964):0.213053194,((((Erythropygia_barbata:3.681723008,Erythropygia_quadrivirgata:3.681723008):2.014623633,Erythropygia_leucosticta:5.69634664):0.9608141754,(Erythropygia_coryphaeus:0.4604650403,Erythropygia_signata:0.4604650403):6.196695776):1.700832427,(((Erythropygia_hartlaubi:3.137550368,Erythropygia_leucophrys:3.137550368):3.044364025,(Cercotrichas_podobe:3.483430912,Erythropygia_galactotes:3.483430912):2.698483481):0.8982038852,Erythropygia_paena:7.080118278):1.277874964):0.8290086255):1.145778554):0.5392456328,Ficedula_nigrorufa:10.87202605):2.189517717,(((((((((Cyornis_banyumas:0.7636351593,Cyornis_sanfordi:0.7636351593):2.099206891,(Rhinomyias_olivaceus:0.9476054068,Cyornis_poliogenys:0.9476054068):1.915236643):1.345936595,((Rhinomyias_ruficauda:1.457567301,Cyornis_rufigastra:1.457567301):0.8146625234,Rhinomyias_umbratilis:2.272229824):1.936548822):0.8096411538,Cyornis_unicolor:5.018419799):1.18608723,Cyornis_rubeculoides:6.204507031):1.537127319,Ficedula_monileger:7.741634346):1.074085813,((((Niltava_sumatrana:2.357035029,Niltava_grandis:2.357035029):4.028633811,Niltava_macgrigoriae:6.385668841):0.3513918553,Niltava_vivida:6.737060695):1.236462407,(Niltava_sundara:5.229514644,Niltava_davidi:5.229514644):2.744008459):0.8421970571):0.8947530429,(((Myiomela_major:0.4092609213,Myiomela_albiventris:0.4092609213):3.67235043,Cyornis_magnirostris:4.081611352):3.992075353,(Cyornis_concretus:3.949841194,Cyornis_caerulatus:3.949841194):4.12384551):1.636786498):0.4759090516,(((((Eumyias_panayensis:1.001272216,Rhinomyias_additus:1.001272216):1.093976826,Eumyias_thalassinus:2.095249042):1.256458274,(Eumyias_sordidus:1.690109401,Eumyias_albicaudatus:1.690109401):1.661597915):0.0329391035,Eumyias_indigo:3.384646419):3.762794517,(Cyanoptila_cyanomelana:0.8523147156,Rhinomyias_gularis:0.8523147156):6.295126222):3.038941319):2.875161517):0.4487268544):0.009055698375,(((((((((Sheppardia_sharpei:3.557175192,Sheppardia_bocagei:3.557175192):0.254403271,Sheppardia_gunningi:3.811578463):0.4976508433,Cossypha_polioptera:4.309229306):1.566995423,((Sheppardia_gabela:2.733880934,Sheppardia_aequatorialis:2.733880934):0.6260777726,Sheppardia_cyornithopsis:3.359958706):2.516266024):2.047903242,((Sheppardia_aurantiithorax:2.439697282,Sheppardia_lowei:2.439697282):2.373616565,Sheppardia_montana:4.813313846):3.110814126):1.508612325,(((Cossypha_caffra:3.41977882,Cossypha_archeri:3.41977882):2.026198352,Cossypha_anomala:5.445977171):2.272626279,Cossypha_humeralis:7.718603451):1.714136846):1.130499935,(((((((Cossypha_heuglini:1.739545818,Cossypha_semirufa:1.739545818):0.8423841752,Cossypha_heinrichi:2.581929993):1.719379519,Cossypha_niveicapilla:4.301309512):0.8946497124,((Humblotia_flavirostris:0.1634550349,Cossypha_dichroa:0.1634550349):0.3813593876,Ficedula_solitaris:0.5448144224):4.651144802):1.42454405,(Cossypha_natalensis:2.593176916,Cossypha_albicapilla:2.593176916):4.027326359):2.268157416,Cossypha_cyanocampter:8.888660692):0.9654669973,(Cossypha_isabellae:5.547975807,Cossyphicula_roberti:5.547975807):4.306151882):0.7091125429):0.4621348418,((((Luscinia_obscura:7.241544813,Pogonocichla_stellata:7.241544813):2.202470078,(Swynnertonia_swynnertoni:8.244567861,Ficedula_henrici:8.244567861):1.199447033):1.129524041,Stiphrornis_erythrothorax:10.57353893):0.07506185182,((Cichladusa_ruficauda:3.430048465,Cichladusa_arquata:3.430048465):0.7777303914,Cichladusa_guttata:4.207778857):6.440821929):0.3767742893):1.117079276,(((Alethe_fuelleborni:4.123446358,Alethe_choloensis:4.123446358):2.631211199,(Alethe_poliophrys:6.499814694,Alethe_poliocephala:6.499814694):0.2548428654):4.476993049,Alethe_diademata:11.2316506):0.9108037429):1.376871975):0.2280012019,(((Tarsiger_chrysaeus:4.737245941,Tarsiger_johnstoniae:4.737245941):1.279263683,Tarsiger_indicus:6.016509622):1.948515121,(Tarsiger_hyperythrus:2.908953993,Tarsiger_cyanurus:2.908953993):5.056070752):5.782302781):0.3198097377,Ficedula_disposita:14.06713726):2.573288713,(Luscinia_ruficeps:3.839620542,Muscicapella_hodgsoni:3.839620542):12.80080543):2.001239588,(((((((((((((((((((((Turdus_haplochrous:1.154222378,Turdus_nudigenis:1.154222378):0.1148807222,Turdus_grayi:1.2691031):0.235163056,Turdus_maculirostris:1.504266157):0.5574720245,Turdus_rufiventris:2.061738181):1.45409705,((Turdus_hauxwelli:1.462151199,Turdus_fumigatus:1.462151199):1.396521337,Turdus_leucomelas:2.858672535):0.6571626958):0.07944671909,(Turdus_flavipes:3.233504775,Turdus_obsoletus:3.233504775):0.3617771757):0.2859845353,(Turdus_assimilis:2.735013032,Turdus_albicollis:2.735013032):1.146253454):0.2418315502,(Turdus_rufopalliatus:3.983171628,Turdus_lawrencii:3.983171628):0.1399264074):0.3616722958,((((((Turdus_serranus:0.7480392939,Turdus_fuscater:0.7480392939):0.7938530668,Turdus_nigriceps:1.541892361):0.4908745936,Turdus_olivater:2.032766954):0.2971580727,Turdus_chiguanco:2.329925027):0.652833943,Turdus_fulviventris:2.98275897):1.156539652,(((Turdus_maranonicus:0.4542888887,Turdus_ignobilis:0.4542888887):0.7272041124,Turdus_amaurochalinus:1.181493001):2.045239248,Nesocichla_eremita:3.226732249):0.9125663726):0.3454717098):0.3347637868,Turdus_reevei:4.819534118):0.1436621572,Turdus_leucops:4.963196275):1.009724518,((((((Turdus_rufitorques:0.0279333364,Turdus_migratorius:0.0279333364):2.095478156,Turdus_infuscatus:2.123411492):0.3343630116,Turdus_nigrescens:2.457774503):2.71273914,((Turdus_swalesi:3.073896448,Turdus_daguae:3.073896448):1.731457926,Turdus_jamaicensis:4.805354375):0.3651592682):0.06293400915,(((Turdus_aurantius:2.499433124,Turdus_plumbeus:2.499433124):1.929905016,Turdus_pelios:4.42933814):0.6969240486,Turdus_falcklandii:5.126262189):0.1071854636):0.4924654535,Turdus_olivaceofuscus:5.725913106):0.2470076874):0.09370738059,(((((((Turdus_naumanni:2.216639645,Turdus_ruficollis:2.216639645):0.5564524352,Turdus_torquatus:2.773092081):1.206060289,Turdus_pilaris:3.97915237):0.2339827029,((Turdus_rubrocanus:1.896727693,Turdus_albocinctus:1.896727693):1.277880248,Turdus_kessleri:3.174607941):1.038527133):0.2871312619,((((Turdus_obscurus:0.6054296106,Turdus_feae:0.6054296106):0.6043843693,Turdus_pallidus:1.20981398):0.5051724024,(Turdus_celaenops:1.209876718,Turdus_chrysolaus:1.209876718):0.5051096641):0.9114712208,Turdus_poliocephalus:2.626457603):1.873808732):0.1138084483,((((Turdus_subalaris:1.131646918,Turdus_hortulorum:1.131646918):0.1616906382,Turdus_cardis:1.293337555):1.854208294,(Turdus_dissimilis:1.676014765,Turdus_unicolor:1.676014765):1.471531084):0.7569165146,Turdus_boulboul:3.904462364):0.7096124196):1.035828649,(Turdus_bewsheri:3.028361841,Turdus_libonyanus:3.028361841):2.621541591):0.4167247414):0.6081241922,((Turdus_merula:5.502197382,Turdus_menachensis:5.502197382):0.1232645289,Turdus_tephronotus:5.625461911):1.049290455):0.069292777,(((Turdus_olivaceus:2.864330537,Turdus_helleri:2.864330537):2.267240525,Turdus_iliacus:5.131571061):0.4491772516,((Turdus_ludoviciae:5.050643963,Turdus_plebejus:5.050643963):0.3093204939,Turdus_lherminieri:5.359964457):0.2207838566):1.163296829):2.622487763,Turdus_philomelos:9.366532903):0.5778860138,Turdus_viscivorus:9.94441892):1.210794248,(Turdus_mupinensis:7.655304619,Psophocichla_litsitsirupa:7.655304619):3.499908547):0.9046028035,((((((((((Zoothera_mendeni:0.1485776392,Zoothera_erythronota:0.1485776392):0.2979736462,Zoothera_joiceyi:0.4465512854):3.288257731,Zoothera_cinerea:3.734809016):0.8627889099,(((Zoothera_margaretae:1.641168928,Zoothera_peronii:1.641168928):1.832721962,Zoothera_interpres:3.47389089):0.5283286216,Zoothera_dohertyi:4.002219512):0.5953784146):0.1902295919,Zoothera_schistacea:4.787827518):2.303706376,Zoothera_citrina:7.091533893):0.8786598633,Zoothera_spiloptera:7.970193757):0.4824564802,((((Zoothera_leucolaema:1.927211868,Zoothera_oberlaenderi:1.927211868):3.629152596,(Zoothera_crossleyi:4.975582759,Zoothera_wardii:4.975582759):0.5807817058):0.6432429041,((Zoothera_piaggiae:3.801431896,Zoothera_tanganjicae:3.801431896):1.378016241,Zoothera_gurneyi:5.179448136):1.020159232):1.757608417,(Zoothera_princei:5.5346259,Zoothera_camaronensis:5.5346259):2.422589885):0.4954344527):1.941068994,(((Grandala_coelicolor:3.412007255,Zoothera_imbricata:3.412007255):2.255260837,Zoothera_guttata:5.667268091):3.766887571,Zoothera_turipavae:9.43415566):0.9595635691):0.7351956998,((Zoothera_everetti:1.056184353,Geomalia_heinrichi:1.056184353):1.283475033,Zoothera_sibirica:2.339659387):8.789255547):0.9309010392):0.7012396267,((((((((((Catharus_fuscescens:0.7642783804,Catharus_minimus:0.7642783804):0.3907276619,Catharus_bicknelli:1.155006042):2.980214204,Catharus_frantzii:4.135220247):0.1693881689,((Catharus_guttatus:2.208949202,Catharus_occidentalis:2.208949202):0.6113440069,Catharus_gracilirostris:2.82029321):1.484315206):1.631126469,Catharus_ustulatus:5.935734887):0.8207256977,((Catharus_dryas:4.593938627,Catharus_fuscater:4.593938627):0.9553347877,(Catharus_mexicanus:4.397790075,Catharus_aurantiirostris:4.397790075):1.15148334):1.207187168):1.98497217,((Zoothera_dumasi:2.827149388,Zoothera_pinicola:2.827149388):5.409608835,(Hylocichla_mustelina:1.19092007,Zoothera_machiki:1.19092007):7.045838152):0.5046745287):0.8918992939,((Entomodestes_leucotis:1.100049304,Entomodestes_coracinus:1.100049304):4.612664567,Cichlopsis_leucogenys:5.71271387):3.920618176):0.7678444173,Zoothera_naevia:10.40117646):1.452916808,(((((((Zoothera_talaseae:1.738203947,Zoothera_heinei:1.738203947):0.600840016,Zoothera_lunulata:2.339043963):2.817813213,Zoothera_dauma:5.156857176):1.709856718,Zoothera_andromedae:6.866713896):2.833040169,((Zoothera_monticola:0.3663399041,Zoothera_major:0.3663399041):7.689393129,Zoothera_marginata:8.055733033):1.644021029):0.4331439475,((Cataponera_turdoides:0.174238883,Zoothera_mollissima:0.174238883):4.382855371,Zoothera_dixoni:4.557094254):5.575803757):1.513030176,((((Cochoa_azurea:1.868356191,Cochoa_purpurea:1.868356191):1.702002867,Cochoa_beccarii:3.570359058):0.07023651884,Cochoa_viridis:3.640595577):1.373071271,Chlamydochaera_jefferyi:5.013666848):6.632261338):0.2081650844):0.9069623255):2.276617856,(((((((Myadestes_coloratus:0.8829268534,Myadestes_melanops:0.8829268534):1.422420549,Myadestes_ralloides:2.305347403):3.511800674,(Myadestes_genibarbis:4.822431331,Myadestes_elisabeth:4.822431331):0.9947167456):0.4422324416,(Myadestes_occidentalis:3.603180877,Myadestes_unicolor:3.603180877):2.656199642):1.12681667,((Myadestes_lanaiensis:0.8933157243,Myadestes_obscurus:0.8933157243):4.8621309,(Myadestes_palmeri:3.977591251,Myadestes_townsendi:3.977591251):1.777855374):1.630750564):5.521315003,(((Stizorhina_finschi:2.580556047,Stizorhina_fraseri:2.580556047):0.8078641704,Neocossyphus_rufus:3.388420217):7.120190511,Neocossyphus_poensis:10.50861073):2.398901462):0.4816787983,((Sialia_mexicana:2.455016644,Sialia_currucoides:2.455016644):0.8765805403,Sialia_sialis:3.331597185):10.0575938):1.648482464):3.603992111):1.514789367,((((Cinclus_pallasii:4.12917269,Cinclus_cinclus:4.12917269):3.632261138,Cinclus_leucocephalus:7.761433831):0.9467422607,Cinclus_mexicanus:8.708176091):5.994781641,Cinclus_schulzi:14.70295773):5.453497197):0.1224804635,((((((((((((((((Spreo_fischeri:1.482614547,Spreo_albicapillus:1.482614547):2.113114896,Spreo_bicolor:3.595729442):0.6400765012,(Lamprotornis_superbus:3.278711087,Lamprotornis_pulcher:3.278711087):0.9570948571):1.762787879,((Lamprotornis_splendidus:0.9240823515,Lamprotornis_ornatus:0.9240823515):4.274213929,Cosmopsarus_regius:5.198296281):0.8002975423):0.6989091628,((((Lamprotornis_chalcurus:2.63984404,Lamprotornis_nitens:2.63984404):0.972094951,Lamprotornis_purpureus:3.611938991):0.6196391113,Lamprotornis_chalybaeus:4.231578103):0.5461898151,((Lamprotornis_chloropterus:1.031320256,Lamprotornis_acuticaudus:1.031320256):2.920615108,Coccycolius_iris:3.951935363):0.8258325546):1.919735068):0.9721143687,Lamprotornis_elisabeth:7.669617354):0.1646314064,(((Lamprotornis_purpuroptera:2.153908978,Lamprotornis_caudatus:2.153908978):2.63106817,(Cosmopsarus_unicolor:1.904174484,Lamprotornis_mevesii:1.904174484):2.880802664):0.8710747251,Lamprotornis_australis:5.656051874):2.178196888):1.096370694,(Lamprotornis_hildebrandti:3.675040832,Lamprotornis_shelleyi:3.675040832):5.255578623):0.7342268927,((Lamprotornis_cupreocauda:3.070532704,Lamprotornis_purpureiceps:3.070532704):5.24339186,Lamprotornis_corruscus:8.313924566):1.350921785):0.1067285273,(((((((Poeoptera_kenricki:1.10320424,Poeoptera_stuhlmanni:1.10320424):0.6403588592,Poeoptera_lugubris:1.743563098):3.404674461,Cinnyricinclus_femoralis:5.148237559):0.2556457052,Cinnyricinclus_sharpii:5.403883265):2.255861882,Speculipastor_bicolor:7.659745146):0.4809395684,Grafisia_torquata:8.140684714):0.8854687732,(Saroglossa_spiloptera:7.999581161,Neocichla_gutturalis:7.999581161):1.026572329):0.7454213868):0.1422111794,(((((((Onychognathus_frater:1.786776533,Onychognathus_blythii:1.786776533):0.8691264695,Onychognathus_salvadorii:2.655903003):2.600078059,(Onychognathus_tristramii:4.174116672,Onychognathus_albirostris:4.174116672):1.081864389):0.486250612,(Onychognathus_walleri:5.334638138,Onychognathus_fulgidus:5.334638138):0.4075935358):0.09083856998,Onychognathus_morio:5.833070243):1.359450659,(Onychognathus_nabouroup:0.5131845328,Onychognathus_neumanni:0.5131845328):6.67933637):0.7189512161,Onychognathus_tenuirostris:7.911472116):2.002313936):0.6772245281,(Cinnyricinclus_leucogaster:8.749231223,Saroglossa_aurata:8.749231223):1.841779358):0.1969692565,(((((((((((Acridotheres_cristatellus:0.3455534012,Acridotheres_grandis:0.3455534012):0.06090888199,Acridotheres_albocinctus:0.4064622832):0.5253753179,(Acridotheres_fuscus:0.2975406596,Acridotheres_cinereus:0.2975406596):0.6342969415):0.330862218,(Sturnus_melanopterus:0.5595444672,Sturnus_burmannicus:0.5595444672):0.7031553516):0.4754541164,(Acridotheres_ginginianus:1.146175851,Acridotheres_tristis:1.146175851):0.5919780843):1.749292721,(Sturnus_sericeus:2.822301145,Sturnus_cineraceus:2.822301145):0.6651455104):0.5723312607,(((((Sturnus_erythropygius:0.849995517,Sturnus_malabaricus:0.849995517):0.2040207702,Sturnus_pagodarum:1.054016287):0.7569198179,Sturnus_sinensis:1.810936105):1.188061188,Sturnus_albofrontatus:2.998997293):0.6143692432,Leucopsar_rothschildi:3.613366536):0.4464113805):1.086412917,((Sturnus_philippensis:1.12109032,Sturnus_sturninus:1.12109032):2.533861227,(Sturnus_contra:2.880226356,Sturnus_nigricollis:2.880226356):0.7747251909):1.491239286):0.05209046149,Sturnus_roseus:5.198281295):0.1393528061,(Sturnus_unicolor:0.2528421409,Sturnus_vulgaris:0.2528421409):5.08479196):0.04353031164,Creatophora_cinerea:5.381164413):5.406815427):3.385740467,((((((((((Aplonis_striata:0.02725546735,Aplonis_tabuensis:0.02725546735):0.4390115642,(Aplonis_zelandica:0.2674404252,Aplonis_opaca:0.2674404252):0.1988266062):0.5392005799,Aplonis_cinerascens:1.005467611):1.41892234,(Aplonis_mysolensis:0.7446232082,Aplonis_insularis:0.7446232082):1.679766743):0.1902874129,(((Aplonis_pelzelni:0.5482332284,Aplonis_metallica:0.5482332284):1.038229971,Aplonis_brunneicapillus:1.586463199):0.5966685455,Aplonis_grandis:2.183131744):0.4315456198):0.3748460246,((((Aplonis_atrifusca:0.829727694,Aplonis_panayensis:0.829727694):0.3156912179,Aplonis_dichroa:1.145418912):0.3708329156,(Aplonis_minor:0.7202935046,Aplonis_santovestris:0.7202935046):0.7959583226):0.2848634791,(((Aplonis_magna:0.005994157164,Aplonis_mystacea:0.005994157164):0.9684119519,Aplonis_cantoroides:0.9744061094):0.1737832965,Aplonis_feadensis:1.148189405):0.6529259012):1.188408083):1.425453731,Aplonis_crassa:4.41497712):0.6062030766,(Enodes_erythrophris:4.309637229,Scissirostrum_dubium:4.309637229):0.7115429676):0.41620588,(((((Streptocitta_albertinae:0.8110550005,Streptocitta_albicollis:0.8110550005):0.4319208035,Sarcops_calvus:1.242975804):1.029696572,Basilornis_mirandus:2.272672376):2.111529056,((Basilornis_galeatus:0.3110922257,Basilornis_celebensis:0.3110922257):1.828645721,Basilornis_corythaix:2.139737947):2.244463485):0.04236942529,(((Gracula_religiosa:0.8716808115,Gracula_ptilogenys:0.8716808115):2.405376948,Ampeliceps_coronatus:3.27705776):0.8712343631,(Mino_anais:2.688442574,Mino_dumontii:2.688442574):1.459849549):0.2782787345):1.010815219):7.730899523,((Rhabdornis_inornatus:2.368127825,Rhabdornis_grandis:2.368127825):5.300868452,Rhabdornis_mystacalis:7.668996278):5.499289326):1.005434704):1.143010523,((((((((Mimus_macdonaldi:0.2951417192,Mimus_melanotis:0.2951417192):1.709190983,(Mimus_trifasciatus:1.649833811,Mimus_parvulus:1.649833811):0.3544988919):0.5040281669,Mimus_gundlachii:2.50836087):0.1160552004,(((Mimus_polyglottos:1.563211825,Mimus_gilvus:1.563211825):0.1533660948,Mimus_graysoni:1.71657792):0.563011967,Mimus_longicaudatus:2.279589886):0.3448261835):0.7123764751,(((Mimus_triurus:0.3613462825,Mimus_dorsalis:0.3613462825):0.8024810529,Mimus_saturninus:1.163827336):0.9317369589,(Mimus_patagonicus:1.296926505,Mimus_thenca:1.296926505):0.7986377891):1.241228251):2.690776384,Oreoscoptes_montanus:6.027568929):2.47758363,((((Toxostoma_lecontei:3.900131608,Toxostoma_crissale:3.900131608):0.6892115746,Toxostoma_redivivum:4.589343183):1.166408346,(Toxostoma_cinereum:1.245634287,Toxostoma_bendirei:1.245634287):4.510117242):1.002533613,((((Toxostoma_longirostre:2.180139877,Toxostoma_guttatum:2.180139877):0.231773591,Toxostoma_rufum:2.411913468):1.685216544,Toxostoma_ocellatum:4.097130012):0.7594043329,Toxostoma_curvirostre:4.856534345):1.901750798):1.746867417):1.67338329,((((((Cinclocerthia_gutturalis:0.9920489128,Cinclocerthia_ruficauda:0.9920489128):1.389069609,Margarops_fuscatus:2.381118522):0.2469204408,Margarops_fuscus:2.628038963):0.831021036,Ramphocinclus_brachyurus:3.459059999):0.91087032,(Dumetella_carolinensis:4.266336279,Melanoptila_glabrirostris:4.266336279):0.1035940401):3.523559383,(Melanotis_hypoleucus:4.361758088,Melanotis_caerulescens:4.361758088):3.531731613):2.285046148):5.13819498):0.8842311723,(Buphagus_erythrorhynchus:4.923549308,Buphagus_africanus:4.923549308):11.27741269):4.077973387):3.678726039,(((((((((((((((((Thryothorus_coraya:2.664703133,Thryothorus_nicefori:2.664703133):1.620150681,Henicorhina_leucoptera:4.284853814):0.4133971851,Thryothorus_mystacalis:4.698250999):0.1870490868,Thryothorus_euophrys:4.885300086):0.3158619446,((Thryothorus_genibarbis:3.83671422,Thryothorus_spadix:3.83671422):1.086515281,Thryothorus_fasciatoventris:4.9232295):0.2779325304):0.5135613174,(((((Thryothorus_felix:1.981734068,Thryothorus_griseus:1.981734068):1.023907064,Henicorhina_negreti:3.005641132):0.1729910285,Thryothorus_sclateri:3.178632161):0.1823702244,(Thryothorus_rutilus:1.996346253,Thryothorus_maculipectus:1.996346253):1.364656132):0.1927260142,Thryothorus_atrogularis:3.5537284):2.160994949):1.159400786,Henicorhina_leucophrys:6.874124136):0.2653105337,((((((Thryothorus_guarayanus:3.040395072,Thryothorus_longirostris:3.040395072):0.0325349145,Thryothorus_leucotis:3.072929987):0.8758982142,Thryothorus_superciliaris:3.948828201):0.3506537577,(Thryothorus_semibadius:3.479304119,Thryothorus_nigricapillus:3.479304119):0.8201778392):0.7804531899,Thryothorus_modestus:5.079935148):0.3912830383,(Thryothorus_thoracicus:1.748702934,Thryothorus_leucopogon:1.748702934):3.722515253):1.668216481):0.1860492513,(((Thryothorus_eisenmanni:0.1143588223,Thryothorus_rufalbus:0.1143588223):0.2902234524,Ferminia_cerverai:0.4045822747):5.874790691,(Thryothorus_pleurostictus:3.411996463,Thryothorus_sinaloa:3.411996463):2.867376502):1.046110953):1.332189827,((Thryothorus_ludovicianus:4.085845272,Henicorhina_leucosticta:4.085845272):2.137795441,Thryomanes_bewickii:6.223640716):2.434033032):0.4259644298,(((((((Troglodytes_rufulus:2.674526709,Troglodytes_monticola:2.674526709):0.05275708393,Troglodytes_ochraceus:2.727283793):0.1750411389,Troglodytes_rufociliatus:2.902324932):0.2629414413,Troglodytes_solstitialis:3.165266373):0.4956748749,((Troglodytes_cobbi:0.5189111862,Troglodytes_sissonii:0.5189111862):1.067277016,Troglodytes_aedon:1.586188202):2.074753045):3.159497194,(Troglodytes_troglodytes:1.145681758,Troglodytes_tanneri:1.145681758):5.674756685):0.2756047192,((((Cistothorus_apolinari:0.898476604,Cistothorus_meridae:0.898476604):1.876310282,Cistothorus_palustris:2.774786886):1.848282986,Cistothorus_platensis:4.623069873):1.993604925,Thryorchilus_browni:6.616674799):0.4793683644):1.987595013):0.5075680584,(((((((Campylorhynchus_jocosus:2.228729679,Campylorhynchus_gularis:2.228729679):0.3976745219,Campylorhynchus_rufinucha:2.626404201):0.3491881049,(Campylorhynchus_griseus:2.367235248,Campylorhynchus_chiapensis:2.367235248):0.608357058):1.324020189,Campylorhynchus_yucatanicus:4.299612495):1.479928032,Campylorhynchus_brunneicapillus:5.779540527):0.008182428611,((((Campylorhynchus_albobrunneus:1.315442404,Campylorhynchus_zonatus:1.315442404):0.7858251178,Campylorhynchus_fasciatus:2.101267522):0.6977666866,Campylorhynchus_megalopterus:2.799034208):1.100962146,(Campylorhynchus_turdinus:3.720249818,Campylorhynchus_nuchalis:3.720249818):0.1797465357):1.887726602):2.972884354,(Odontorchilus_cinereus:6.994748957,Odontorchilus_branickii:6.994748957):1.765858354):0.8305989243):0.2264253594,(((Cinnycerthia_fulva:0.7338685476,Cinnycerthia_unirufa:0.7338685476):3.163078799,(Cinnycerthia_peruana:1.611822573,Cinnycerthia_olivascens:1.611822573):2.285124773):4.644625117,(((Cyphorhinus_phaeocephalus:3.637917084,Cyphorhinus_arada:3.637917084):3.36792897,Cyphorhinus_thoracicus:7.005846051):0.260422366,Uropsila_leucogastra:7.266268421):1.275304044):1.27605913):0.8992891135,((((Hylorchilus_sumichrasti:3.151085003,Hylorchilus_navai:3.151085003):2.589768604,Catherpes_mexicanus:5.740853607):3.387643748,Salpinctes_obsoletus:9.128497357):1.042443846,(((Microcerculus_philomela:0.8752583522,Microcerculus_ustulatus:0.8752583522):1.588673759,Microcerculus_marginatus:2.463932111):3.51398046,Microcerculus_bambla:5.977912574):4.193028631):0.5459795048):3.575615517,(((((((((Polioptila_lactea:0.01379794978,Polioptila_melanura:0.01379794978):0.05223150403,Polioptila_schistaceigula:0.06602945383):0.5042033638,(Polioptila_clementsi:0.1360013925,Polioptila_guianensis:0.1360013925):0.4342314251):0.5368202204,(Polioptila_californica:0.5152806531,Polioptila_lembeyei:0.5152806531):0.591772385):0.7658259693,(Polioptila_albiloris:1.572607944,Polioptila_nigriceps:1.572607944):0.3002710632):1.157509553,(Polioptila_plumbea:2.802074045,Polioptila_caerulea:2.802074045):0.2283145147):0.7355440838,Polioptila_dumicola:3.765932644):4.717384428,(Microbates_collaris:2.778279958,Microbates_cinereiventris:2.778279958):5.705037114):1.202276164,Ramphocaenus_melanurus:9.685593235):4.606942988):2.040778019,(((((Certhia_nipalensis:2.503739956,Certhia_tianquanensis:2.503739956):2.818265695,(Certhia_manipurensis:2.293592693,Certhia_discolor:2.293592693):3.028412957):1.736358305,Certhia_himalayana:7.058363955):1.561544292,(((Certhia_familiaris:1.14188552,Certhia_americana:1.14188552):4.117469112,Certhia_hodgsoni:5.259354631):0.06603366095,Certhia_brachydactyla:5.325388292):3.294519956):5.973333468,(Tichodroma_muraria:7.107960001,Salpornis_spilonotus:7.107960001):7.485281719):1.740072524):2.305172699,(((((((((Sitta_whiteheadi:0.406705599,Sitta_villosa:0.406705599):2.818583173,Sitta_canadensis:3.225288772):0.7537023519,Sitta_solangiae:3.978991124):0.2330636244,(((Sitta_krueperi:0.02435634034,Sitta_magna:0.02435634034):0.9192415256,Sitta_ledanti:0.9435978657):1.748321,Sitta_nagaensis:2.691918866):1.520135883):1.173359867,(((Sitta_oenochlamys:0.8887809615,Sitta_castanea:0.8887809615):0.1574433567,Sitta_pygmaea:1.046224318):1.780210837,Sitta_pusilla:2.826435156):2.55897946):0.1484639537,((Sitta_frontalis:1.660667986,Sitta_formosa:1.660667986):1.106060003,Sitta_leucopsis:2.76672799):2.767150579):1.751087147,((Sitta_victoriae:4.460476929,Sitta_himalayensis:4.460476929):1.72313346,Sitta_europaea:6.183610388):1.101355326):1.018248098,(Sitta_azurea:6.861180306,Sitta_carolinensis:6.861180306):1.442033506):1.718233251,(((Sitta_neumayer:0.1650140707,Sitta_yunnanensis:0.1650140707):0.4718078007,Sitta_tephronota:0.6368218716):0.2066703742,Sitta_cashmirensis:0.8434922455):9.177954818):8.617039877):5.31917449):1.785175219,((((((Bombycilla_garrulus:3.174641362,Bombycilla_japonica:3.174641362):4.303013493,Bombycilla_cedrorum:7.477654854):11.21868698,Hypocolius_ampelinus:18.69634183):1.332389323,Hylocitrea_bonensis:20.02873115):2.227188221,(((Ptilogonys_caudatus:2.809485895,Ptilogonys_cinereus:2.809485895):14.06718001,Phainopepla_nitens:16.8766659):1.713531256,Phainoptila_melanoxantha:18.59019716):3.665722213):3.401550768,Dulus_dominicus:25.65747014):0.08536650413):1.485019569,(((Regulus_madeirensis:13.35584146,Regulus_ignicapilla:13.35584146):5.620693843,Regulus_satrapa:18.9765353):4.092495881,((Regulus_calendula:7.411553667,Regulus_regulus:7.411553667):6.65688104,Regulus_goodfellowi:14.06843471):9.00059648):4.158825032):0.2478003005):0.4146901337,((((((((((((((((((((((((((((Garrulax_ferrarius:1.622307137,Garrulax_castanotis:1.622307137):0.9059981007,Garrulax_sukatschewi:2.528305238):0.4712656827,Garrulax_caerulatus:2.999570921):0.02845447256,(((Garrulax_striatus:1.494868385,Garrulax_monileger:1.494868385):1.173329056,Garrulax_davidi:2.668197441):0.05164562568,Garrulax_yersini:2.719843066):0.3081823268):1.052062043,((((Babax_koslowi:0.4833040537,Babax_lanceolatus:0.4833040537):1.701036213,Babax_waddelli:2.184340267):1.185355443,Garrulax_pectoralis:3.36969571):0.1117185267,Garrulax_rufogularis:3.481414236):0.5986732002):0.007197369504,((((Garrulax_ruficeps:0.3319296058,Garrulax_albogularis:0.3319296058):0.57210795,Garrulax_chrysopterus:0.9040375558):1.828421154,(Garrulax_berthemyi:0.3114548375,Garrulax_poecilorhynchus:0.3114548375):2.421003872):0.5383393512,Garrulax_nuchalis:3.270798061):0.8164867454):0.4115816503,(((Garrulax_delesserti:1.486957385,Garrulax_bicolor:1.486957385):1.04103568,(Garrulax_lugubris:1.407983368,Garrulax_konkakinhensis:1.407983368):1.120009697):1.087769116,Garrulax_galbanus:3.615762181):0.8831042759):0.6122825374,((((((Garrulax_peninsulae:0.2538113994,Garrulax_annamensis:0.2538113994):0.5157300443,Garrulax_sannio:0.7695414438):0.2448455461,Garrulax_perspicillatus:1.014386989):0.1861307454,Garrulax_ruficollis:1.200517735):2.347692706,Garrulax_strepitans:3.548210441):1.327617181,(((Strophocincla_cachinnans:0.1753717672,Strophocincla_fairbanki:0.1753717672):1.242586028,(Garrulax_chinensis:0.06888956056,Garrulax_mitratus:0.06888956056):1.349068235):0.701530328,Garrulax_gularis:2.119488123):2.756339498):0.235321372):1.209266838,(((Garrulax_cineraceus:1.821402946,Garrulax_palliatus:1.821402946):0.2568877977,Garrulax_vassali:2.078290744):3.752591533,((Garrulax_maximus:2.156770458,Garrulax_ocellatus:2.156770458):1.973046117,Garrulax_lunulatus:4.129816575):1.701065701):0.4895335551):0.9048724327,(((((Garrulax_austeni:0.04476279344,Garrulax_milleti:0.04476279344):0.7377262327,Garrulax_henrici:0.7824890264):0.3808597874,(Garrulax_imbricatus:0.4250053193,Garrulax_bieti:0.4250053193):0.7383434939):0.9358448044,(Garrulax_ngoclinhensis:0.7346828788,Garrulax_leucolophus:0.7346828788):1.36451074):3.34917221,(Garrulax_taewanus:1.325772034,Garrulax_canorus:1.325772034):4.122593794):1.776922436):0.546679795,((((((((((((Phyllanthus_atripennis:0.1180256542,Turdoides_fulva:0.1180256542):1.860810917,(Turdoides_malcolmi:1.08870075,Turdoides_bicolor:1.08870075):0.8901358213):0.1030393534,(Turdoides_longirostris:0.7387535232,Turdoides_altirostris:0.7387535232):1.343122402):0.431353804,(((Kupeornis_gilberti:0.3674644154,Kupeornis_rufocinctus:0.3674644154):0.7155763651,Kupeornis_chapini:1.083040781):1.077446231,Turdoides_nipalensis:2.160487011):0.3527427176):0.174732542,(Turdoides_affinis:2.192076995,Turdoides_leucocephala:2.192076995):0.4958852752):0.4832157671,(Turdoides_squamulata:0.06635084607,Turdoides_squamiceps:0.06635084607):3.104827192):0.01219416348,((Turdoides_gymnogenys:2.218250957,Turdoides_plebejus:2.218250957):0.3640107205,Turdoides_tenebrosa:2.582261677):0.6011105235):0.3049793867,(Turdoides_jardineii:2.100127189,Turdoides_striata:2.100127189):1.388224399):0.9373553449,(Turdoides_hartlaubii:0.2244837244,Turdoides_subrufa:0.2244837244):4.201223209):1.768209442,((((Turdoides_rufescens:1.164578116,Turdoides_hypoleuca:1.164578116):0.246473581,Turdoides_melanops:1.411051697):1.763003394,(Turdoides_caudata:2.499196868,Turdoides_reinwardii:2.499196868):0.6748582231):2.035390677,Turdoides_leucopygia:5.209445768):0.9844706069):0.1772774414,Turdoides_gularis:6.371193817):0.112386726,((((Turdoides_rubiginosa:0.5104622811,Turdoides_aylmeri:0.5104622811):2.746087796,Turdoides_earlei:3.256550077):0.4954687078,Turdoides_sharpei:3.752018785):0.4831305346,Turdoides_hindei:4.235149319):2.248431223):1.288387517):0.7055801477,(((((((Garrulax_morrisonianus:1.612329163,Garrulax_cinereifrons:1.612329163):0.4684292436,Garrulax_elliotii:2.080758407):0.5017391569,Garrulax_affinis:2.582497563):1.042893698,Garrulax_variegatus:3.625391261):0.3184552135,((((Garrulax_erythrocephalus:0.822291161,Garrulax_rufifrons:0.822291161):0.3956827,Garrulax_formosus:1.217973861):1.527422855,Garrulax_milnei:2.745396716):0.1101238327,Garrulax_melanostigma:2.855520549):1.088325926):2.791742638,(((Garrulax_courtoisi:0.8918039166,Garrulax_squamatus:0.8918039166):4.537465855,Garrulax_virgatus:5.429269771):0.7458381884,(Garrulax_calvus:0.3964869844,Garrulax_subunicolor:0.3964869844):5.778620975):0.560481153):0.5148230644,((Garrulax_lineatus:1.571151109,Garrulax_merulinus:1.571151109):2.024184715,Garrulax_maesi:3.595335824):3.655076353):1.22713603):0.2240170972,(((((((Minla_strigula:3.571179708,Minla_ignotincta:3.571179708):1.421885451,Minla_cyanouroptera:4.993065158):0.1163707522,((Actinodura_sodangorum:0.04993811282,Actinodura_egertoni:0.04993811282):1.459764978,Actinodura_ramsayi:1.509703091):3.59973282):0.7569430642,(((Actinodura_waldeni:0.3903411089,Actinodura_souliei:0.3903411089):0.9607015993,Actinodura_morrisoniana:1.351042708):0.7647596148,Actinodura_nipalensis:2.115802323):3.750576652):0.8305420634,(Leiothrix_argentauris:1.991224344,Leiothrix_lutea:1.991224344):4.705696695):0.3454433962,((((((Heterophasia_annectens:0.1277084569,Heterophasia_picaoides:0.1277084569):0.7819731323,Heterophasia_capistrata:0.9096815892):1.898451351,((Heterophasia_melanoleuca:0.2342683719,Heterophasia_desgodinsi:0.2342683719):1.901595096,Heterophasia_gracilis:2.135863468):0.6722694729):0.4386954409,Heterophasia_pulchella:3.246828381):2.073277598,Heterophasia_auricularis:5.320105979):0.8494715464,((Liocichla_phoenicea:3.303948979,Liocichla_omeiensis:3.303948979):0.6101985457,(Liocichla_bugunorum:1.45730356,Liocichla_steerii:1.45730356):2.456843965):2.255430001):0.8727869091):1.378916962,(Cutia_legalleni:3.741481245,Cutia_nipalensis:3.741481245):4.679800151):0.2802839079):2.709817182,((((((((((Trichastoma_rostratum:0.6723882298,Trichastoma_tickelli:0.6723882298):1.025209306,(Trichastoma_bicolor:1.682931208,Trichastoma_pyrrogenys:1.682931208):0.01466632718):1.201381433,(Trichastoma_buettikoferi:0.4424343941,Trichastoma_celebense:0.4424343941):2.456544574):1.86812869,Leonardina_woodi:4.767107658):3.115979578,(((Pellorneum_palustre:4.782323424,Pellorneum_fuscocapillus:4.782323424):0.3562754994,Pellorneum_ruficeps:5.138598923):0.7716392998,(Pellorneum_albiventre:1.333168014,Pellorneum_capistratum:1.333168014):4.577070209):1.972849013):0.5705226444,(((((Illadopsis_rufescens:2.686552497,Ptyrticus_turdinus:2.686552497):0.1554262034,Illadopsis_puveli:2.8419787):1.892962055,(Illadopsis_albipectus:2.357145389,Illadopsis_cleaveri:2.357145389):2.377795367):1.152442985,((Illadopsis_pyrrhoptera:2.183391167,Illadopsis_rufipennis:2.183391167):2.455886744,Illadopsis_fulvescens:4.639277911):1.248105829):2.260648698,Kenopia_striata:8.148032436):0.3055774419):0.1863630301,((((((Rimator_pasquieri:0.1327670124,Rimator_malacoptilus:0.1327670124):1.000061994,Rimator_albostriatus:1.132829006):1.974546557,Jabouilleia_danjoui:3.107375564):3.306296987,(Napothera_epilepidota:0.1578802284,Gypsophila_crispifrons:0.1578802284):6.255792324):1.319305514,(Napothera_brevicaudata:6.302533584,Napothera_crassa:6.302533584):1.430444479):0.002479065442,((((Malacocincla_perspicillata:1.186861729,Malacocincla_malaccensis:1.186861729):3.781565637,Malacocincla_cinereiceps:4.968427366):0.1788668172,Malacocincla_sepiaria:5.147294183):0.9413857557,Malacocincla_abbotti:6.088679938):1.64677719):0.9045157806):1.239760776,(((((((Malacopteron_albogulare:0.2248702711,Malacopteron_palawanense:0.2248702711):0.9236437358,Malacopteron_affine:1.148514007):0.5470075219,Malacopteron_magnum:1.695521529):0.9562834744,Malacopteron_cinereum:2.651805003):0.9761026754,Malacopteron_magnirostre:3.627907679):1.633280222,(((Turdinus_atrigularis:1.911806739,Turdinus_rufipectus:1.911806739):0.4954872563,Turdinus_macrodactylus:2.407293995):1.997234483,Turdinus_marmorata:4.404528479):0.8566594223):3.870475856,(Gampsorhynchus_torquatus:1.018977249,Gampsorhynchus_rufulus:1.018977249):8.112686506):0.7480699294):1.111482388,((Robsonius_sorsogonensis:2.144663104,Robsonius_rabori:2.144663104):5.594121545,Graminicola_bengalensis:7.738784647):3.252431427):0.1911221612,Alcippe_poioicephala:11.18233824):0.2290442508):0.3357536832,((((((((((((Pomatorhinus_musicus:0.2497781126,Pomatorhinus_mcclellandi:0.2497781126):0.2151665589,Pomatorhinus_schisticeps:0.4649446715):0.1068047125,Pomatorhinus_ruficollis:0.571749384):0.454931624,Pomatorhinus_montanus:1.026681008):2.284297367,Xiphirhynchus_superciliaris:3.310978375):1.05835158,(((Pomatorhinus_ferruginosus:0.3540564672,Pomatorhinus_horsfieldii:0.3540564672):0.807086726,Pomatorhinus_ochraceiceps:1.161143193):0.01333978599,Pomatorhinus_swinhoei:1.17448298):3.194846976):1.313745674,((Pomatorhinus_melanurus:0.2004149297,Stachyris_nigriceps:0.2004149297):3.299447707,Stachyris_poliocephala:3.499862637):2.183212992):0.4197484593,((Sphenocichla_roberti:1.554427269,Sphenocichla_humei:1.554427269):2.938316098,Malia_grata:4.492743367):1.610080722):0.8225465769,(((Stachyris_pygmaea:1.38247034,Stachyris_melanothorax:1.38247034):0.6652562043,(Pomatorhinus_hypoleucos:0.7412160391,Stachyris_pyrrhops:0.7412160391):1.306510505):0.1685469969,(Pomatorhinus_erythrocnemis:1.313398544,Pomatorhinus_erythrogenys:1.313398544):0.9028749969):4.709097125):0.4405820154,(Stachyris_striolata:4.128768039,Pomatorhinus_gravivox:4.128768039):3.237184642):1.124523715,(((((Spelaeornis_reptatus:0.3215130108,Spelaeornis_longicaudatus:0.3215130108):0.9739833367,Spelaeornis_caudatus:1.295496347):0.941551457,Spelaeornis_chocolatinus:2.237047804):3.703536307,(Spelaeornis_formosus:0.4228164962,Spelaeornis_oatesi:0.4228164962):5.517767615):0.6416372618,((Spelaeornis_troglodytoides:0.5138395509,Spelaeornis_badeigularis:0.5138395509):2.409757316,Spelaeornis_kinneari:2.923596866):3.658624506):1.908255023):0.7067576737,((((((Stachyris_ambigua:0.1220757291,Stachyris_ruficeps:0.1220757291):0.9849548533,Stachyris_rufifrons:1.107030583):2.26022999,Stachyris_chrysaea:3.367260573):0.7589555111,(Macronous_bornensis:0.9458767454,Stachyris_erythroptera:0.9458767454):3.180339339):2.615581382,((Macronous_ptilosus:1.380250844,Stachyris_maculata:1.380250844):5.058098908,Macronous_striaticeps:6.438349751):0.3034477135):0.408949313,(((Dumetia_hyperythra:4.689424171,Timalia_pileata:4.689424171):0.7588391546,Macronous_gularis:5.448263326):0.9919467772,(Macronous_flavicollis:2.954286625,Macronous_kelleyi:2.954286625):3.485923478):0.7105366763):2.046487291):2.5499021):0.9704479994,((((((((((((((((((((((((Zosterops_lateralis:0.9412996658,Zosterops_conspicillatus:0.9412996658):0.3148047855,(Zosterops_griseotinctus:0.3548611325,Zosterops_murphyi:0.3548611325):0.901243319):0.06651833707,((Zosterops_novaeguineae:0.178857046,Zosterops_inornatus:0.178857046):0.4659896323,Zosterops_rennellianus:0.6448466782):0.6777761106):0.1581023434,(((((Zosterops_rendovae:0.4453492215,Zosterops_splendidus:0.4453492215):0.01297902316,Zosterops_kulambangrae:0.4583282446):0.1446652661,Zosterops_luteirostris:0.6029935109):0.35742146,Zosterops_vellalavella:0.9604149709):0.04698778341,Zosterops_chloronothus:1.007402754):0.4733223779):0.03762633024,((((((Woodfordia_superciliosa:0.5185165794,Woodfordia_lacertosa:0.5185165794):0.1935828487,Zosterops_flavifrons:0.7120994278):0.02892961991,(Zosterops_hypoxanthus:0.2861760397,Zosterops_vaughani:0.2861760397):0.4548530083):0.3337655956,Zosterops_uropygialis:1.074794643):0.1672229776,(Zosterops_samoensis:0.1611638328,Zosterops_fuscicapilla:0.1611638328):1.080853788):0.1396409511,Tephrozosterops_stalkeri:1.381658572):0.13669289):0.005258397639,(((Zosterops_metcalfii:0.3202497726,Zosterops_kuehni:0.3202497726):0.4715302238,Zosterops_stresemanni:0.7917799962):0.670735004,((Zosterops_somadikartai:0.7188158443,Zosterops_oleagineus:0.7188158443):0.4584179507,Zosterops_cinereus:1.177233795):0.2852812054):0.06109485934):0.003674446044,((((Zosterops_luteus:0.06454438861,Zosterops_albogularis:0.06454438861):0.4559923242,Zosterops_anomalus:0.5205367128):0.4077657279,Zosterops_citrinella:0.9283024406):0.5329128494,Zosterops_rotensis:1.46121529):0.06606901574):0.1446426026,Zosterops_xanthochroa:1.671926908):0.06956400521,((((Zosterops_chloris:0.2054033353,Zosterops_minutus:0.2054033353):0.5005812405,Zosterops_buruensis:0.705984576):0.3609233869,Zosterops_minor:1.066907963):0.1541972273,Zosterops_atrifrons:1.22110519):0.5203857237):0.122543075,(((((((Zosterops_erythropleurus:0.0783321836,Zosterops_nehrkorni:0.0783321836):0.1623472104,Zosterops_abyssinicus:0.2406793939):0.5047505972,Zosterops_atricapilla:0.7454299909):0.3907917979,(Zosterops_montanus:0.7473770099,Zosterops_japonicus:0.7473770099):0.3888447792):0.2503548523,Chlorocharis_emiliae:1.386576641):0.1367605665,Zosterops_finschii:1.523337208):0.3090990604,((Madanga_ruficollis:0.5196769515,Zosterops_everetti:0.5196769515):0.0539308679,Zosterops_meeki:0.5736078194):1.258828449):0.03159772062):0.04415154099,(((Zosterops_salvadorii:0.5962743204,Zosterops_mysorensis:0.5962743204):0.1447967204,Zosterops_hypolais:0.741071041):0.01166390526,Zosterops_natalis:0.7527349466):1.155450583):0.0197654413,((((((((Speirops_leucophoeus:0.06081594082,Speirops_melanocephalus:0.06081594082):1.021645542,Speirops_lugubris:1.082461483):0.008127904131,Speirops_brunneus:1.090589387):0.03666060574,((Zosterops_consobrinorum:0.7869506583,Zosterops_senegalensis:0.7869506583):0.2456361447,Zosterops_poliogastrus:1.032586803):0.09466319017):0.1388161711,(((Micromacronus_sordidus:0.03695133781,Micromacronus_leytensis:0.03695133781):0.177732632,Zosterops_pallidus:0.2146839698):0.9915479388,(Zosterops_maderaspatanus:0.8302473614,Zosterops_modestus:0.8302473614):0.3759845473):0.05983425543):0.2854279462,Zosterops_palpebrosus:1.55149411):0.1028409326,(Zosterops_ficedulinus:0.4286072525,Zosterops_mayottensis:0.4286072525):1.225727791):0.0566349848,(((((Zosterops_meyeni:0.1774726286,Zosterops_grayi:0.1774726286):0.3767791789,Zosterops_explorator:0.5542518076):0.2963083544,Zosterops_borbonicus:0.850560162):0.3117485383,(Zosterops_tenuirostris:0.7844153869,Zosterops_mouroniensis:0.7844153869):0.3778933135):0.1837836159,Zosterops_olivaceus:1.346092316):0.3648777115):0.2169809433):0.3463255857,Zosterops_nigrorum:2.274276557):0.3853227482,Zosterops_sanctaecrucis:2.659599305):0.1402055145,((Rukia_longirostra:0.3746795817,Rukia_ruki:0.3746795817):1.850256077,Rhopocichla_atriceps:2.224935659):0.5748691606):2.147743909,((((Zosterops_ceylonensis:0.5250218343,Zosterops_gibbsi:0.5250218343):2.098522524,Zosterops_semperi:2.623544358):1.702346949,((Zosterops_flavus:1.450875609,Zosterops_wallacei:1.450875609):2.765786766,Megazosterops_palauensis:4.216662375):0.1092289329):0.1311275319,((Zosterops_stalkeri:0.7906365947,Zosterops_griseovirescens:0.7906365947):0.1249667959,Zosterops_atriceps:0.9156033912):3.541415448):0.4905298895):0.0991032359,(((((Lophozosterops_squamiceps:0.3183205823,Lophozosterops_pinaiae:0.3183205823):0.7133873199,Lophozosterops_javanicus:1.031707902):1.819909962,(Lophozosterops_goodfellowi:1.744041718,Lophozosterops_dohertyi:1.744041718):1.107576145):0.7335273113,Lophozosterops_superciliaris:3.585145175):0.003606119841,(((Heleia_muelleri:0.5949959278,Heleia_crassirostris:0.5949959278):0.297783974,Oculocincta_squamifrons:0.892779902):0.295438595,Stachyris_thoracica:1.188218497):2.400532798):1.45790067):0.4783047581,((Cleptornis_marchei:1.160489797,Stachyris_nonggangensis:1.160489797):1.98139107,Stachyris_nigrorum:3.141880867):2.383075856):0.01832996365,(Stachyris_grammiceps:2.599004952,Stachyris_hypogrammica:2.599004952):2.944281734):0.3851439877,((Stachyris_latistriata:4.195778847,Stachyris_oglei:4.195778847):1.357164682,(Stachyris_striata:3.804238743,Stachyris_whiteheadi:3.804238743):1.748704786):0.3754871451):0.3749189268,(((Dasycrotapha_speciosa:1.29907964,Stachyris_herberti:1.29907964):2.912650624,Stachyris_plateni:4.211730264):1.408380786,(Stachyris_dennistouni:0.9831665212,Stachyris_capitalis:0.9831665212):4.636944528):0.6832385509):1.261926798,((Ptilocichla_mindanensis:0.3532658535,Ptilocichla_falcata:0.3532658535):1.059073077,Ptilocichla_leucogrammica:1.412338931):6.152937466):0.377925833,((((((Yuhina_humilis:3.072295146,Yuhina_occipitalis:3.072295146):0.03964267762,Yuhina_gularis:3.111937823):1.386864104,(Yuhina_bakeri:3.360078109,Yuhina_flavicollis:3.360078109):1.138723818):1.265144452,((Yuhina_torqueola:0.07656938468,Yuhina_nigrimenta:0.07656938468):3.47699834,Yuhina_brunneiceps:3.553567725):2.210378655):0.5223193756,(Yuhina_castaniceps:0.7483342255,Yuhina_everetti:0.7483342255):5.53793153):1.653865827,Yuhina_diademata:7.940131583):0.003070648602):3.171453155,((Stachyris_nigricollis:0.836097896,Stachyris_nigrocapitata:0.836097896):2.525558659,Stachyris_leucotis:3.361656555):7.752998833):1.602928783):1.185391143,((((Pnoepyga_immaculata:0.4904532145,Pnoepyga_formosana:0.4904532145):0.2009270444,Pnoepyga_albiventer:0.6913802586):4.699054091,Pnoepyga_pusilla:5.390434349):7.219978176,(Hypocryptadius_cinnamomeus:11.66473806,Kakamega_poliothorax:11.66473806):0.9456744728):1.292562785):0.2445964679,Myzornis_pyrrhoura:14.14757178):0.7474934581,(((Crocias_albonotatus:0.4234294095,Crocias_langbianis:0.4234294095):5.36171366,Parophasma_galinieri:5.785143069):1.037321732,Lioptilus_nigricapillus:6.8224648):8.072600439):0.1996059214,((((((((((Paradoxornis_zappeyi:0.9130625793,Paradoxornis_verreauxi:0.9130625793):0.07062922887,(Paradoxornis_heudei:0.05527903711,Paradoxornis_fulvifrons:0.05527903711):0.9284127709):0.3304555371,Paradoxornis_gularis:1.314147345):0.3418458946,Paradoxornis_flavirostris:1.65599324):3.497511357,(((Paradoxornis_guttaticollis:0.8064987068,Paradoxornis_brunneus:0.8064987068):0.9641005167,Paradoxornis_atrosuperciliaris:1.770599223):0.07505812872,Paradoxornis_conspicillatus:1.845657352):3.307847245):1.737714346,(((Paradoxornis_webbianus:0.5202111011,Paradoxornis_alphonsianus:0.5202111011):1.670443621,(Paradoxornis_przewalskii:0.4901411473,Paradoxornis_margaritae:0.4901411473):1.700513575):3.560411624,(Paradoxornis_ruficeps:3.706316332,Chamaea_fasciata:3.706316332):2.044750014):1.140152597):0.4312074701,(((Paradoxornis_unicolor:2.876937509,Paradoxornis_davidianus:2.876937509):1.060961339,Paradoxornis_paradoxus:3.937898848):0.3145074983,Paradoxornis_nipalensis:4.252406346):3.070020068):1.619183227,(((((((Alcippe_manipurensis:0.3879314859,Alcippe_cinereiceps:0.3879314859):0.9992141887,Alcippe_formosana:1.387145675):1.032247581,Alcippe_vinipectus:2.419393255):0.6736370379,Alcippe_striaticollis:3.093030293):1.663468277,Alcippe_ruficapilla:4.75649857):1.835347941,(((Chrysomma_altirostre:5.118894218,Chrysomma_sinense:5.118894218):0.8604752535,Chrysomma_poecilotis:5.97936947):0.3924883495,Rhopophilus_pekinensis:6.37185782):0.2199886905):1.070300505,Alcippe_chrysotis:7.662147015):1.279462624):2.773465356,((((((((Sylvia_melanocephala:0.8848453182,Sylvia_mystacea:0.8848453182):1.413155713,Sylvia_cantillans:2.298001031):1.443275403,(Sylvia_rueppelli:3.409810589,Sylvia_melanothorax:3.409810589):0.3314658447):0.1240286515,(((Sylvia_deserticola:1.080067944,Sylvia_undata:1.080067944):1.070541834,Sylvia_sarda:2.150609778):1.283902056,(Sylvia_conspicillata:0.3495026258,Sylvia_althaea:0.3495026258):3.085009208):0.4307932513):0.6462727238,Sylvia_communis:4.511577809):1.81565511,Sylvia_nana:6.327232917):0.9765664425,(((((Sylvia_lugens:1.186194823,Sylvia_buryi:1.186194823):2.229163147,(Sylvia_leucomelaena:2.390286147,Sylvia_hortensis:2.390286147):1.025071824):0.9740229229,Sylvia_curruca:4.389380894):1.16957259,(((Sylvia_subcaerulea:1.361322255,Sylvia_minula:1.361322255):3.012787119,Sylvia_boehmi:4.374109374):0.9518328781,Sylvia_layardi:5.325942252):0.2330112324):1.02890268,Sylvia_nisoria:6.587856162):0.7159431963):2.007619061,((((Pseudoalcippe_abyssinica:5.257522794,Horizorhinus_dohrni:5.257522794):1.393195013,Sylvia_borin:6.650717809):1.720554315,Sylvia_atricapilla:8.371272121):0.09411151413,Conostoma_oemodium:8.465383635):0.8460347858):2.403656574):2.456225047,((((((Alcippe_dubia:0.6155084131,Alcippe_variegaticeps:0.6155084131):6.382243678,Alcippe_brunnea:6.997752092):1.502920803,Alcippe_castaneceps:8.500672891):0.2181280177,((Alcippe_nipalensis:2.775287164,Alcippe_cinerea:2.775287164):3.605097442,Alcippe_danisi:6.380384604):2.338416306):0.02680905592,Alcippe_rufogularis:8.745609967):3.853129153,((((Alcippe_pyrrhoptera:0.1043997539,Alcippe_brunneicauda:0.1043997539):2.955866765,Alcippe_grotei:3.060266519):1.09158031,(Alcippe_peracensis:1.824151304,Alcippe_morrisonia:1.824151304):2.327695525):0.4419755113,(Alcippe_ludlowi:2.984190039,Alcippe_klossi:2.984190039):1.609632301):8.004916778):1.572560924):0.9233711152):2.147476486,(((((((((((((((Prinia_hodgsonii:0.08013608731,Prinia_hypoxantha:0.08013608731):0.2040937204,Drymocichla_incana:0.2842298077):0.8613267318,(Prinia_inornata:0.136653936,Prinia_atrogularis:0.136653936):1.008902604):1.319038944,((Prinia_robertsi:0.2416371059,Prinia_socialis:0.2416371059):0.05554041927,Prinia_molleri:0.2971775251):2.167417959):0.2188553036,Phyllolais_pulchella:2.683450787):0.06856316106,Prinia_fluviatilis:2.752013948):0.391095847,Prinia_crinigera:3.143109795):1.381182766,((Prinia_flavicans:1.676209759,Malcorus_pectoralis:1.676209759):0.4071210356,Prinia_gracilis:2.083330794):2.440961767):2.771633307,((((Prinia_buchanani:0.1984215563,Prinia_maculosa:0.1984215563):0.0696993902,Heliolais_erythropterus:0.2681209465):2.423621972,Phragmacia_substriata:2.691742919):2.508373075,((Prinia_bairdii:2.914571435,Prinia_flaviventris:2.914571435):2.16566398,(Prinia_subflava:0.4299499942,Prinia_burnesii:0.4299499942):4.650285421):0.1198805797):2.095809874):0.7625901994,(((Prinia_somalica:0.7582277158,Prinia_cinereocapilla:0.7582277158):0.2011010338,Prinia_familiaris:0.9593287493):3.961672165,Prinia_rufescens:4.921000914):3.137515154):1.282762693,((((((Orthotomus_frontalis:0.2211119149,Orthotomus_derbianus:0.2211119149):0.3142291247,(Orthotomus_nigriceps:0.2993709364,Orthotomus_heterolaemus:0.2993709364):0.2359701032):2.993204143,(Orthotomus_sepium:0.4624308757,Orthotomus_ruficeps:0.4624308757):3.066114307):0.1754311719,(Orthotomus_atrogularis:2.399810576,Orthotomus_castaneiceps:2.399810576):1.304165779):0.5974818862,(Orthotomus_sericeus:3.339613988,Orthotomus_cinereiceps:3.339613988):0.9618442517):2.782337302,(Orthotomus_samarensis:2.688353015,Orthotomus_sutorius:2.688353015):4.395442527):2.257483219):2.047790685,((((Poliolais_lopezi:0.7935155439,Prinia_polychroa:0.7935155439):0.6783179327,(Prinia_leucopogon:0.6669692947,Prinia_leontica:0.6669692947):0.804864182):5.46855835,Prinia_sylvatica:6.94039183):0.8736141664,(((Oreolais_pulchra:3.414618198,Oreolais_ruwenzorii:3.414618198):0.9385311802,(Artisornis_metopias:2.915949238,Artisornis_moreaui:2.915949238):1.43720014):2.922105594,Urolais_epichlorus:7.275254974):0.5387510208):3.575063452):0.09107878747,(((((((((((((((Apalis_personata:0.02339268359,Apalis_argentea:0.02339268359):0.1591776756,Apalis_lynesi:0.1825703593):1.173597861,Apalis_bamendae:1.356168221):0.5258326285,Apalis_karamojae:1.882000849):0.53254658,(Apalis_alticola:0.9034292453,Apalis_cinerea:0.9034292453):1.511118184):0.1472057137,Apalis_chariessa:2.561753143):1.135105057,Apalis_rufogularis:3.696858201):1.640795644,(Apalis_porphyrolaema:4.372605922,Apalis_melanocephala:4.372605922):0.9650479215):0.8457552065,((Apalis_flavigularis:0.5268933651,Apalis_sharpii:0.5268933651):4.207800285,(Apalis_goslingi:0.8952677997,Apalis_thoracica:0.8952677997):3.839425851):1.448715401):0.3177956926,(((Apalis_chapini:3.218630882,Apalis_binotata:3.218630882):0.5067777168,Apalis_flavida:3.725408598):1.62924673,Apalis_nigriceps:5.354655328):1.146549415):0.3430152597,(Apalis_jacksoni:0.3871337611,Apalis_chirindensis:0.3871337611):6.457086241):1.058301379,(Apalis_fuscigularis:6.310168779,Apalis_ruddi:6.310168779):1.5923526):1.084034743,(Spiloptila_clamans:0.4688950198,Spiloptila_rufifrons:0.4688950198):8.517661104):0.3855598029,(((((Camaroptera_undosa:0.9793471939,Camaroptera_simplex:0.9793471939):1.633332029,Camaroptera_fasciolata:2.612679223):0.4459553252,(Camaroptera_brachyura:0.6128181782,Camaroptera_superciliaris:0.6128181782):2.44581637):3.291586354,Camaroptera_chloronota:6.350220903):0.8663629087,(Euryptila_subcinnamomea:3.865722407,Graueria_vittata:3.865722407):3.350861404):2.155532116):0.1043195305,((((((Eremomela_atricollis:0.5123858911,Eremomela_icteropygialis:0.5123858911):0.2988189038,Eremomela_salvadorii:0.8112047947):0.07122782309,Eremomela_turneri:0.8824326182):1.816968793,Eremomela_scotops:2.699401411):1.498522796,((Eremomela_badiceps:0.5060369533,Eremomela_flavicrissalis:0.5060369533):0.7307649542,Eremomela_gregalis:1.236801907):2.961122299):0.9479584007,((Eremomela_pusilla:0.2305542453,Eremomela_usticollis:0.2305542453):3.141182811,Eremomela_canescens:3.371737056):1.774145551):4.33055285):2.003712775):0.5444785537,((((((((((Cisticola_cantans:0.003692118453,Cisticola_melanurus:0.003692118453):2.451297293,Cisticola_njombe:2.454989412):0.9920319625,(Cisticola_natalensis:1.067962176,Cisticola_galactotes:1.067962176):2.379059198):0.1295695293,Cisticola_nigriloris:3.576590903):0.5371639105,(((Cisticola_eximius:0.2277785755,Cisticola_brachypterus:0.2277785755):0.2843939678,Cisticola_bodessa:0.5121725433):2.51376378,Cisticola_chubbi:3.025936322):1.087818491):2.938313729,((((Cisticola_lais:1.60726602,Cisticola_cherina:1.60726602):0.2129336844,(Cisticola_juncidis:0.4146368121,Cisticola_woosnami:0.4146368121):1.405562892):0.8288509321,(Cisticola_cinereolus:1.070651977,Cisticola_pipiens:1.070651977):1.578398659):3.554058321,Cisticola_erythrops:6.203108959):0.8489595866):0.4649804172,((((((Cisticola_carruthersi:0.1009271061,Cisticola_tinniens:0.1009271061):2.721662146,Cisticola_rufilatus:2.822589252):0.853826884,Cisticola_rufus:3.676416136):0.3824315203,(Cisticola_fulvicapilla:0.1760807499,Cisticola_dambo:0.1760807499):3.882766907):0.2291406301,Cisticola_troglodytes:4.287988286):0.9576262222,((((Cisticola_robustus:1.806194183,Cisticola_anonymus:1.806194183):0.5084579064,Cisticola_haesitatus:2.314652089):0.1656562641,(Cisticola_aridulus:1.889145842,Cisticola_aberrans:1.889145842):0.5911625117):1.045565351,(Cisticola_guinea:3.338690702,Cisticola_nanus:3.338690702):0.1871830033):1.719740804):2.271434451):0.0527215561,(((Cisticola_chiniana:0.8163524222,Cisticola_ruficeps:0.8163524222):2.470726737,Cisticola_aberdare:3.287079159):0.6919743124,(Cisticola_bulliens:0.5057126019,Cisticola_angusticauda:0.5057126019):3.473340869):3.590717045):1.803160314,((((Cisticola_textrix:2.376820621,Cisticola_restrictus:2.376820621):1.391552146,(Cisticola_lateralis:1.088001708,Cisticola_discolor:1.088001708):2.680371058):3.343883488,((Cisticola_subruficapilla:0.011155154,Cisticola_ayresii:0.011155154):1.122785342,Cisticola_hunteri:1.133940496):5.978315756):0.05729326441,(Cisticola_exilis:4.118541924,Cisticola_brunnescens:4.118541924):3.051007595):2.203381311):2.067529941,((((Bathmocercus_rufus:1.265258037,Bathmocercus_cerviniventris:1.265258037):7.382979261,Bathmocercus_winifredae:8.648237295):0.1581166913,(Eminia_lepida:6.325289083,Hypergerus_atriceps:6.325289083):2.481064902):1.545342966,Incana_incana:10.35169695):1.088763819):0.5841660156):1.930567905,((Neomixis_tenella:2.930786115,Neomixis_striatigula:2.930786115):5.502097967,Neomixis_viridis:8.432884085):5.52231061):3.286952955):1.728178625,((((((((((((((Pycnonotus_leucogenys:1.431083316,Pycnonotus_capensis:1.431083316):0.5876195161,(Pycnonotus_barbatus:1.440588084,Pycnonotus_nigricans:1.440588084):0.5781147483):1.250024964,Pycnonotus_jocosus:3.268727796):1.496837672,((Pycnonotus_hualon:1.49413674,Pycnonotus_xanthorrhous:1.49413674):0.5300568974,(Pycnonotus_sinensis:0.1672401115,Pycnonotus_taivanus:0.1672401115):1.856953526):2.741371831):1.406901295,Pycnonotus_goiavier:6.172466767):1.790878983,(Pycnonotus_luteolus:3.352642807,Pycnonotus_flavescens:3.352642807):4.610702941):0.3840987405,(((Pycnonotus_plumosus:3.008109186,Pycnonotus_brunneus:3.008109186):2.64325327,Pycnonotus_simplex:5.651362456):2.386459651,(Pycnonotus_finlaysoni:4.711894656,Pycnonotus_zeylanicus:4.711894656):3.32592745):0.3096223815):0.5785926375,Pycnonotus_xantholaemus:8.926037126):1.309757957,(Spizixos_canifrons:3.328627512,Spizixos_semitorques:3.328627512):6.907167568):0.1175500682,((((Pycnonotus_xanthopygos:0.5004910022,Pycnonotus_cyaniventris:0.5004910022):4.366170302,Pycnonotus_squamatus:4.866661304):0.5724179018,(Pycnonotus_tympanistrigus:4.929418009,Pycnonotus_leucogrammicus:4.929418009):0.5096611966):1.603059045,((Pycnonotus_erythropthalmos:0.9642703279,Pycnonotus_priocephalus:0.9642703279):5.299243523,Pycnonotus_melanicterus:6.263513849):0.7786243985):3.311206901):2.889278967,((((((((Pycnonotus_blanfordi:2.092329613,Pycnonotus_cafer:2.092329613):2.40942952,Pycnonotus_eutilotus:4.501759133):0.9555343514,Pycnonotus_nieuwenhuisii:5.457293484):0.4873361972,Pycnonotus_melanoleucos:5.944629682):2.21092231,(Pycnonotus_penicillatus:4.471238574,Pycnonotus_striatus:4.471238574):3.684313417):1.029948273,Pycnonotus_bimaculatus:9.185500266):0.3737778145,((Pycnonotus_leucotis:2.491725682,Pycnonotus_urostictus:2.491725682):2.772276255,Pycnonotus_atriceps:5.264001936):4.295276143):0.03928063171,Pycnonotus_aurigaster:9.598558712):3.644065408):2.269999642,(((((((((((Hypsipetes_olivaceus:0.681397734,Hypsipetes_madagascariensis:0.681397734):0.8208228527,Hypsipetes_borbonicus:1.502220587):0.0607205389,(Hypsipetes_virescens:0.7709231541,Hypsipetes_crassirostris:0.7709231541):0.7920179719):0.1340892802,(Hypsipetes_parvirostris:1.013241629,Hypsipetes_leucocephalus:1.013241629):0.6837887775):2.093818527,Ixos_amaurotis:3.790848933):0.836383837,(((Ixos_siquijorensis:2.568825667,Hypsipetes_thompsoni:2.568825667):0.8084558508,Ixos_philippinus:3.377281518):0.9608397005,((Ixos_everetti:0.1783466692,Hypsipetes_nicobariensis:0.1783466692):2.892118415,Ixos_rufigularis:3.070465084):1.267656134):0.289111552):4.634611248,((Hypsipetes_mcclellandii:5.900756321,Ixos_malaccensis:5.900756321):2.215750978,(Hemixos_castanonotus:2.702552122,Hemixos_flavala:2.702552122):5.413955181):1.145336716):1.739300455,((((Iole_indica:0.1057404851,Iole_olivacea:0.1057404851):1.168083674,Iole_virescens:1.27382416):5.313333916,Iole_propinqua:6.587158075):1.23810145,Ixos_palawanensis:7.825259526):3.175884948):1.662567171,Setornis_criniger:12.66371164):0.151387036,((((Alophoixus_flaveolus:0.2946888222,Alophoixus_finschii:0.2946888222):3.84619225,(Alophoixus_pallidus:3.42583197,Alophoixus_ochraceus:3.42583197):0.7150491022):1.394583811,(Alophoixus_bres:2.481980799,Alophoixus_affinis:2.481980799):3.053484084):5.735990768,Alophoixus_phaeocephalus:11.27145565):1.54364303):1.247503465,Tricholestes_criniger:14.06260215):1.450021615):1.466180003,((((((((((((((Phyllastrephus_fischeri:0.529534609,Phyllastrephus_leucolepis:0.529534609):1.857821271,Phyllastrephus_cabanisi:2.387355881):0.1120732764,Phyllastrephus_baumanni:2.499429157):0.8330950477,Phyllastrephus_cerviniventris:3.332524205):0.7623838169,(Phyllastrephus_strepitans:3.757633054,Phyllastrephus_poensis:3.757633054):0.3372749684):1.763280462,Phyllastrephus_terrestris:5.858188484):0.2926001361,(Pyrrhurus_scandens:1.812997866,Phyllastrephus_fulviventris:1.812997866):4.337790754):1.36166204,Phyllastrephus_poliocephalus:7.512450663):1.185329595,(((Phyllastrephus_albigularis:3.253616278,Phyllastrephus_xavieri:3.253616278):2.220170788,Phyllastrephus_icterinus:5.473787066):2.629829086,(Phyllastrephus_debilis:7.68010135,Phyllastrephus_lorenzi:7.68010135):0.4235147996):0.594164104):0.7765437766,(Phyllastrephus_flavostriatus:6.496709122,Phyllastrephus_hypochloris:6.496709122):2.977614913):3.496309108,((((Andropadus_ansorgei:2.891184818,Andropadus_gracilis:2.891184818):3.129503435,Andropadus_curvirostris:6.020688254):4.286587143,(Andropadus_latirostris:7.45742904,Andropadus_virens:7.45742904):2.849846353):2.345919547,(((Criniger_ndussumensis:0.4332758015,Criniger_calurus:0.4332758015):6.641164792,(Criniger_chloronotus:0.1695696354,Criniger_barbatus:0.1695696354):6.904870963):0.6817375163,Criniger_olivaceus:7.75617811):4.897016829):0.3174381977):0.8210246206,(((((((Chlorocichla_falkensteini:0.6032773394,Chlorocichla_simplex:0.6032773394):3.881378654,Chlorocichla_laetissima:4.484655993):4.399237417,(Chlorocichla_flaviventris:6.671112844,Chlorocichla_prigoginei:6.671112844):2.212780567):1.248087072,((Ixonotus_guttatus:5.687735714,Thescelocichla_leucopleura:5.687735714):1.084406196,Chlorocichla_flavicollis:6.772141909):3.359838572):0.04481371342,(Baeopogon_indicator:4.725441797,Baeopogon_clamans:4.725441797):5.451352398):0.5651477928,((((Andropadus_masukuensis:6.452539193,Andropadus_tephrolaemus:6.452539193):0.403088954,Andropadus_nigriceps:6.855628146):0.4492504464,Andropadus_milanjensis:7.304878594):1.791561146,Andropadus_montanus:9.096439739):1.64550225):2.431617033,(((Bleda_canicapillus:1.206267656,Bleda_notatus:1.206267656):4.17954663,Bleda_eximius:5.385814287):2.800562033,Bleda_syndactylus:8.186376319):4.987182702):0.6180987395):0.9018291933,Neolestes_torquatus:14.69348696):0.4534248937,((Andropadus_gracilirostris:6.412660456,Calyptocichla_serina:6.412660456):5.870383453,Andropadus_importunus:12.28304391):2.863867936):1.831891915):1.254415841,((((Bernieria_apperti:3.042058561,Bernieria_cinereiceps:3.042058561):3.391706177,Bernieria_zosterops:6.433764736):2.109101464,Bernieria_tenebrosa:8.542866199):3.414423737,Bernieria_madagascariensis:11.95728994):6.275929665):0.737106665):0.6445153709,(((((((((((((((Phylloscopus_hainanus:0.4809944561,Phylloscopus_ogilviegranti:0.4809944561):0.02939810126,Phylloscopus_neglectus:0.5103925574):0.8727565215,Phylloscopus_davisoni:1.383149079):0.09571917242,(Phylloscopus_xanthoschistos:0.9299312858,Phylloscopus_subviridis:0.9299312858):0.5489369658):0.4428019134,(((Phylloscopus_poliocephalus:0.6366421868,Phylloscopus_amoenus:0.6366421868):0.4573121272,Phylloscopus_sarasinorum:1.093954314):0.4686865744,(Phylloscopus_trivirgatus:0.6027506992,Phylloscopus_presbytes:0.6027506992):0.959890189):0.3590292769):2.697911227,(Phylloscopus_ricketti:0.9840438617,Phylloscopus_cantator:0.9840438617):3.635537531):0.3197220366,((Phylloscopus_occipitalis:1.968241383,Phylloscopus_goodsoni:1.968241383):0.8383490317,(Phylloscopus_reguloides:2.539819613,Phylloscopus_claudiae:2.539819613):0.2667708026):2.132713013):1.277669383,(((((Phylloscopus_borealoides:0.6688142351,Phylloscopus_tenellipes:0.6688142351):1.916740563,Phylloscopus_magnirostris:2.585554798):0.8613355568,Phylloscopus_borealis:3.446890355):1.106136292,Phylloscopus_emeiensis:4.553026647):1.023581134,(Phylloscopus_nitidus:1.659693878,Phylloscopus_trochiloides:1.659693878):3.916913903):0.6403650294):1.276312342,((Phylloscopus_ruficapilla:0.1442329983,Phylloscopus_makirensis:0.1442329983):2.67559306,(Phylloscopus_laetus:2.544133901,Phylloscopus_umbrovirens:2.544133901):0.275692158):4.673459094):0.0197079482,(((((Seicercus_whistleri:2.032094743,Seicercus_valentini:2.032094743):0.5709769165,Seicercus_soror:2.603071659):0.6474169519,Seicercus_omeiensis:3.250488611):1.253888356,((Seicercus_burkii:1.255547424,Seicercus_tephrocephalus:1.255547424):1.882315158,(Seicercus_poliogenys:2.320117475,Seicercus_affinis:2.320117475):0.8177451064):1.366514385):2.834286058,((Seicercus_castaniceps:0.3924460883,Seicercus_grammiceps:0.3924460883):0.6727957365,Seicercus_montis:1.065241825):6.273421199):0.1743300761):0.4478096086,((Phylloscopus_cebuensis:3.288661377,Phylloscopus_olivaceus:3.288661377):2.037959897,(Phylloscopus_coronatus:1.912902132,Phylloscopus_ijimae:1.912902132):3.413719141):2.634181437):3.3325789,((((((((((Phylloscopus_sindianus:1.53615088,Phylloscopus_canariensis:1.53615088):0.74750146,Phylloscopus_collybita:2.28365234):1.685649443,Phylloscopus_trochilus:3.969301783):0.6011150964,(Phylloscopus_budongoensis:4.040380391,Phylloscopus_subaffinis:4.040380391):0.5300364889):1.069672429,Phylloscopus_herberti:5.640089309):0.737491662,((Phylloscopus_ibericus:0.8572489608,Phylloscopus_fuscatus:0.8572489608):2.898641991,Phylloscopus_fuligiventer:3.755890951):2.621690019):0.6850501099,((Phylloscopus_armandii:3.471616381,Phylloscopus_schwarzi:3.471616381):2.580460588,(Phylloscopus_griseolus:2.955508161,Phylloscopus_affinis:2.955508161):3.096568807):1.010554112):0.303239228,Phylloscopus_tytleri:7.36587031):2.536037055,(((((Phylloscopus_proregulus:1.457302036,Phylloscopus_kansuensis:1.457302036):0.4481042878,Phylloscopus_chloronotus:1.905406324):0.2542843216,Phylloscopus_forresti:2.159690646):2.599949808,((Phylloscopus_inornatus:2.782816476,Phylloscopus_humei:2.782816476):1.772712995,Phylloscopus_yunnanensis:4.555529471):0.2041109828):1.236139518,(Phylloscopus_pulcher:4.155020141,Phylloscopus_maculipennis:4.155020141):1.840759832):3.906127391):0.2289416786,(((Phylloscopus_orientalis:0.2752201064,Phylloscopus_bonelli:0.2752201064):3.673747603,Phylloscopus_sibilatrix:3.948967709):5.815715988,Phylloscopus_laurae:9.764683698):0.3661653442):1.162532568):2.136821803,(((((((((Cettia_ruficapilla:0.5492717268,Cettia_parens:0.5492717268):0.2969996296,Cettia_seebohmi:0.8462713562):0.1888799418,Cettia_annae:1.035151298):0.9839212833,Cettia_diphone:2.019072582):3.131309444,(((Cettia_acanthizoides:0.6754238602,Cettia_brunnescens:0.6754238602):2.483595421,Cettia_haddeni:3.159019281):1.071112598,(Cettia_vulcania:0.7865618504,Cettia_flavolivacea:0.7865618504):3.443570028):0.9202501474):0.2006760342,(Cettia_fortipes:0.8567470115,Cettia_brunnifrons:0.8567470115):4.494311049):0.3593856823,Tickellia_hodgsoni:5.710443742):0.6779063068,((Cettia_canturians:3.931141887,Cettia_pallidipes:3.931141887):0.02698222318,Orthotomus_cuculatus:3.958124111):2.430225939):2.007735821,(((((((Tesia_cyaniventer:1.233980477,Tesia_castaneocoronata:1.233980477):0.5830445662,Tesia_superciliaris:1.817025043):1.158960011,Tesia_olivea:2.975985054):0.9211581134,Tesia_everetti:3.897143168):2.110684985,(Cettia_cetti:1.582144744,Cettia_carolinae:1.582144744):4.42568341):0.7025735396,(((Urosphena_squameiceps:0.4684642771,Urosphena_whiteheadi:0.4684642771):0.5379614804,Urosphena_subulata:1.006425757):1.953778682,Cettia_major:2.960204439):3.750197253):1.271123834,((Abroscopus_schisticeps:1.313428044,Abroscopus_albogularis:1.313428044):5.297629886,Abroscopus_superciliaris:6.611057929):1.370467598):0.4145603435):5.034117542):1.435688375,(((Erythrocercus_holochlorus:0.25995916,Erythrocercus_mccallii:0.25995916):0.7595471416,Erythrocercus_livingstonei:1.019506302):13.53884891,(Pholidornis_rushiae:8.894977471,Hylia_prasina:8.894977471):5.663377736):0.307536579):0.4808721989,((((((Aegithalos_fuliginosus:0.3265769218,Aegithalos_iouschistos:0.3265769218):1.412797812,Aegithalos_niveogularis:1.739374734):2.442911121,Aegithalos_caudatus:4.182285856):2.357161442,(Aegithalos_concinnus:3.86713876,Aegithalos_leucogenys:3.86713876):2.672308538):3.975315375,(Psaltria_exilis:7.946467272,Psaltriparus_minimus:7.946467272):2.568295399):4.104642677,(Leptopoecile_sophiae:5.481063582,Leptopoecile_elegans:5.481063582):9.138341766):0.7273586364):4.268077654):0.3055358396,(((((((((((((Bradypterus_mandelli:0.6932388054,Chaetornis_striata:0.6932388054):0.2915043894,Bradypterus_montis:0.9847431952):2.510902718,((Bradypterus_thoracicus:1.072651158,Bradypterus_davidi:1.072651158):0.5823570062,Bradypterus_seebohmi:1.655008164):1.840637749):1.921951193,(Bradypterus_accentor:2.998972058,Bradypterus_castaneus:2.998972058):2.418625048):0.4169643621,((Bradypterus_palliseri:2.017059309,Locustella_naevia:2.017059309):0.04769842521,Bradypterus_tacsanowskius:2.064757734):3.769803733):0.2495064404,(Locustella_fluviatilis:4.294526285,Locustella_luscinioides:4.294526285):1.789541624):0.1035897053,((Bowdleria_punctata:0.9957103376,Bradypterus_major:0.9957103376):1.168151622,(Locustella_lanceolata:1.082028505,Bradypterus_caudatus:1.082028505):1.081833455):4.023795654):2.785106179,(((((Locustella_pleskei:0.8530142435,Locustella_ochotensis:0.8530142435):0.6884669875,Locustella_certhiola:1.541481231):0.005467497753,(Bradypterus_timorensis:0.6894736231,Bradypterus_alfredi:0.6894736231):0.8574751059):2.660831044,Buettikoferella_bivittata:4.207779772):3.34417305,Locustella_fasciolata:7.551952824):1.420810971):0.6139839894,((((((((((Bradypterus_alishanensis:0.5647249715,Bradypterus_graueri:0.5647249715):0.732945937,Dromaeocercus_brunneus:1.297670909):1.005189749,Bradypterus_carpalis:2.302860657):0.2212116889,Bradypterus_baboecala:2.524072346):1.259830675,Bradypterus_barratti:3.783903021):1.535301427,(((Bradypterus_lopezi:0.4461713738,Trichocichla_rufa:0.4461713738):2.558417734,Bradypterus_cinnamomeus:3.004589108):1.181857465,Bradypterus_bangwaensis:4.186446573):1.132757875):0.9252872795,((Schoenicola_brevirostris:2.892305327,Schoenicola_platyurus:2.892305327):0.9095129423,(Bradypterus_luteoventris:2.423831724,Bradypterus_sylvaticus:2.423831724):1.377986545):2.442673458):1.145639451,(((Cincloramphus_mathewsi:3.971577506,Cincloramphus_cruralis:3.971577506):1.907409666,Hemitesia_neumanni:5.878987171):0.04483831073,Megalurus_palustris:5.923825484):1.466305695):1.094672548,(Megalurus_gramineus:5.676764997,Bradypterus_grandis:5.676764997):2.808038729):0.4925185407,(Megalurus_albolimbatus:0.7042104689,Megalurus_timoriensis:0.7042104689):8.273111795):0.6094255162):1.704001018,((((((Megalurulus_rubiginosus:0.2870699373,Megalurulus_grosvenori:0.2870699373):2.937117827,Megalurulus_whitneyi:3.224187765):0.376624432,Megalurulus_mariei:3.600812197):2.562657494,Megalurulus_llaneae:6.163469693):0.517144601,(((Acrocephalus_palustris:0.1767352862,Locustella_pryeri:0.1767352862):3.09876135,Acrocephalus_syrinx:3.275496636):2.523141395,Acrocephalus_rehsei:5.798638032):0.8819762597):3.900340929,Amphilais_seebohmi:10.58095522):0.7097935802):4.820087672,((((Neomixis_flavoviridis:6.080568015,Oxylabes_madagascariensis:6.080568015):2.204087693,Cryptosylvicola_randrianasoloi:8.284655708):1.453286391,(Thamnornis_chloropetoides:8.029370789,Crossleyia_xanthophrys:8.029370789):1.708571307):4.667017614,Donacobius_atricapilla:14.40495971):1.705876761):1.348315504,((((((((((((((Acrocephalus_atyphus:0.2544150421,Acrocephalus_mendanae:0.2544150421):0.1885652996,Acrocephalus_caffer:0.4429803417):0.2540189089,(Acrocephalus_rimatarae:0.4994267524,Acrocephalus_kerearako:0.4994267524):0.1975724982):0.113353337,(Acrocephalus_vaughani:0.2224528522,Acrocephalus_taiti:0.2224528522):0.5878997352):0.1136367612,((Acrocephalus_aequinoctialis:0.624544565,Acrocephalus_australis:0.624544565):0.235124162,Acrocephalus_familiaris:0.8596687269):0.06432062194):1.788143385,(Acrocephalus_stentoreus:1.239364688,Acrocephalus_arundinaceus:1.239364688):1.472768046):1.573215438,(((Acrocephalus_rufescens:0.6358367411,Acrocephalus_brevipennis:0.6358367411):1.675639143,Acrocephalus_gracilirostris:2.311475884):0.890453232,(Acrocephalus_newtoni:1.521842426,Acrocephalus_sechellensis:1.521842426):1.680086691):1.083419056):0.8392027301,Acrocephalus_griseldis:5.124550902):2.017360902,(((((Eremiornis_carteri:2.107327639,Acrocephalus_dumetorum:2.107327639):1.706427011,Acrocephalus_orinus:3.813754649):0.6328770984,(Acrocephalus_scirpaceus:0.4974807941,Acrocephalus_baeticatus:0.4974807941):3.949150953):0.5867749991,((Acrocephalus_tangorum:1.699947637,Acrocephalus_concinens:1.699947637):1.069512529,Acrocephalus_agricola:2.769460167):2.26394658):1.768851201,(((Acrocephalus_sorghophilus:0.7249013449,Acrocephalus_schoenobaenus:0.7249013449):2.60229407,Acrocephalus_melanopogon:3.327195415):1.899004469,(Acrocephalus_bistrigiceps:4.87484221,Acrocephalus_paludicola:4.87484221):0.3513576743):1.576058063):0.3396538569):1.14040077,(Chloropeta_gracilirostris:0.3713565152,Randia_pseudozosterops:0.3713565152):7.910956057):0.04511963846,(((((Chloropeta_natalensis:3.824492573,Chloropeta_similis:3.824492573):0.3574422285,Hippolais_pallida:4.181934802):0.3828477067,Hippolais_opaca:4.564782508):0.7855538636,(Hippolais_caligata:1.380881636,Hippolais_rama:1.380881636):3.969454736):2.188863267,Acrocephalus_aedon:7.53919964):0.788232574):0.5275119097,((Hippolais_polyglotta:3.094188014,Hippolais_icterina:3.094188014):2.367322802,(Hippolais_olivetorum:4.228872982,Hippolais_languida:4.228872982):1.232637834):3.393433306):0.7351997487,(((Nesillas_brevicaudata:0.7141775471,Nesillas_typica:0.7141775471):0.02301695974,(Nesillas_lantzii:0.05437783557,Nesillas_longicaudata:0.05437783557):0.6828166712):6.665525806,Nesillas_mariae:7.402720316):2.187423558):5.325399635,Scotocerca_inquieta:14.91554351):2.543608471):1.875791518,(((Hyliota_australis:0.2525165273,Hyliota_usambara:0.2525165273):6.342464189,(Hyliota_violacea:4.372317725,Hyliota_flavigaster:4.372317725):2.222662994):11.54954217,((Acrocephalus_luscinius:2.077653083,Amaurocichla_bocagei:2.077653083):7.919812689,Acrocephalus_rodericanus:9.997465773):8.14705712):1.190420602):0.5854339827):0.1218487547,(((((((((((((((Hirundo_lucida:0.5865083097,Hirundo_aethiopica:0.5865083097):0.4226513453,Hirundo_angolensis:1.009159655):0.1651208714,Hirundo_rustica:1.174280527):1.214072569,(Hirundo_perdita:0.792104167,Hirundo_nigrita:0.792104167):1.596248929):0.404553805,Hirundo_smithii:2.792906901):0.4287292678,(Hirundo_fuliginosa:2.37249128,Hirundo_albigularis:2.37249128):0.8491448883):0.6267980906,(Hirundo_neoxena:1.213003247,Hirundo_tahitica:1.213003247):2.635431011):0.6351761678,((Hirundo_megaensis:2.452632205,Hirundo_cucullata:2.452632205):0.9416246572,Hirundo_leucosoma:3.394256863):1.089353564):0.3347157159,((Hirundo_atrocaerulea:2.267862701,Hirundo_nigrorufa:2.267862701):0.8158272519,Hirundo_obsoleta:3.083689954):1.734636189):2.815260616,((Hirundo_fuligula:2.568317048,Hirundo_concolor:2.568317048):0.4479738944,Hirundo_rupestris:3.016290942):4.617295816):0.8090370025,((((((Hirundo_domicola:0.9303201801,Petrochelidon_pyrrhonota:0.9303201801):0.9915413808,Petrochelidon_fulva:1.921861561):1.554386813,Hirundo_dimidiata:3.476248375):1.408528314,((Hirundo_rufigula:1.762817382,Hirundo_senegalensis:1.762817382):0.8834528825,Hirundo_preussi:2.646270265):2.238506424):0.2106328671,(((Hirundo_nigricans:2.215105413,Hirundo_fluvicola:2.215105413):0.8291551024,Hirundo_ariel:3.044260515):1.425861657,Hirundo_spilodera:4.470122172):0.6252873832):1.205284459,(((Hirundo_daurica:1.303697349,Hirundo_striolata:1.303697349):1.889477115,Hirundo_abyssinica:3.193174464):2.149588318,(Petrochelidon_rufocollaris:3.850986735,Hirundo_semirufa:3.850986735):1.491776047):0.9579312326):2.141929747):0.3537331494,((Delichon_nipalense:2.104446149,Delichon_dasypus:2.104446149):1.372896564,Delichon_urbicum:3.477342713):5.319014198):1.983389735,((((Psalidoprocne_albiceps:0.7937471067,Psalidoprocne_obscura:0.7937471067):0.2181233255,(Psalidoprocne_fuliginosa:0.4951102328,Psalidoprocne_pristoptera:0.4951102328):0.5167601995):0.7207896314,Psalidoprocne_nitens:1.732660064):7.190107265,(Cheramoeca_leucosterna:3.377574046,Pseudhirundo_griseopyga:3.377574046):5.545193283):1.856979316):0.5093730216,((((((((((Progne_modesta:0.01347119307,Progne_murphyi:0.01347119307):0.5939580869,(Progne_chalybea:0.3850428673,Progne_sinaloae:0.3850428673):0.2223864127):0.7937416321,Progne_elegans:1.401170912):0.8120632528,(Progne_dominicensis:0.297166063,Progne_cryptoleuca:0.297166063):1.916068102):0.2122946354,Progne_subis:2.4255288):2.106020712,Progne_tapera:4.531549512):2.560907069,(Stelgidopteryx_serripennis:1.953480089,Stelgidopteryx_ruficollis:1.953480089):5.138976491):1.163135393,(((((Haplochelidon_andecola:2.106194681,Notiochelidon_murina:2.106194681):2.007086221,Notiochelidon_flavipes:4.113280903):0.763332238,Alopochelidon_fucata:4.87661314):0.3251813139,(Atticora_melanoleuca:3.910318176,Pygochelidon_cyanoleuca:3.910318176):1.291476279):1.582618755,((Notiochelidon_pileata:3.249930525,Neochelidon_tibialis:3.249930525):1.854833464,Atticora_fasciata:5.10476399):1.67964922):1.471178764):0.1917789105,(((((Tachycineta_albilinea:1.0841875,Tachycineta_albiventer:1.0841875):1.234217276,Tachycineta_stolzmanni:2.318404777):0.7630475648,(Tachycineta_leucorrhoa:0.9571810481,Tachycineta_meyeni:0.9571810481):2.124271294):2.165873778,(((Tachycineta_thalassina:3.407335121,Tachycineta_euchrysea:3.407335121):0.7053556181,Tachycineta_cyaneoviridis:4.112690739):0.3050935659,Tachycineta_bicolor:4.417784305):0.8295418142):2.816117347,(Riparia_paludicola:4.957409897,Riparia_riparia:4.957409897):3.106033569):0.3839274176):0.8030201222,((Riparia_congica:5.63614615,Phedina_borbonica:5.63614615):2.78542251,(Phedina_brazzae:6.533559133,Riparia_cincta:6.533559133):1.88800953):0.8288223451):2.03872866):2.456368435,(Pseudochelidon_eurystomina:3.829638474,Eurochelidon_sirintarae:3.829638474):9.91584963):6.296738128):0.8591141066,(((((((Sylvietta_brachyura:3.599326374,Sylvietta_leucophrys:3.599326374):0.00994659557,Sylvietta_virens:3.60927297):4.396251639,((Sylvietta_rufescens:2.795705783,Sylvietta_ruficapilla:2.795705783):3.179634693,Sylvietta_whytii:5.975340473):2.030184133):2.256378029,(Sylvietta_isabellina:0.8937771045,Sylvietta_philippae:0.8937771045):9.368125534):2.799699252,Sylvietta_denti:13.06160189):1.585612466,(((Achaetops_pycnopygius:6.110792278,Sphenoeacus_afer:6.110792278):4.851280497,Melocichla_mentalis:10.96207277):2.260244497,Bradypterus_victorini:13.22231727):1.424897085):3.981865454,(((Macrosphenus_flavicans:0.3514790051,Macrosphenus_concolor:0.3514790051):9.397736166,Macrosphenus_kempi:9.74921517):7.137113632,(Macrosphenus_pulitzeri:3.330902605,Macrosphenus_kretschmeri:3.330902605):13.55542619):1.742751008):2.27226053):2.08245337,((((((((((((((((Galerida_deva:3.338525588,Galerida_modesta:3.338525588):0.1846745874,(Galerida_malabarica:1.061310422,Galerida_cristata:1.061310422):2.461889753):0.153184239,Galerida_theklae:3.676384414):1.718756416,Galerida_magnirostris:5.395140831):0.6270983095,(((Alauda_japonica:0.8172012839,Alauda_arvensis:0.8172012839):1.487513225,Alauda_razae:2.304714509):0.955079135,Alauda_gulgula:3.259793644):2.762445497):1.22884626,(((Heteromirafra_ruddi:0.442691501,Heteromirafra_archeri:0.442691501):0.8159988643,Heteromirafra_sidamoensis:1.258690365):1.1181085,Lullula_arborea:2.376798865):4.874286536):0.6592619752,((((Spizocorys_sclateri:0.3114396803,Spizocorys_personata:0.3114396803):2.417613524,Spizocorys_obbiensis:2.729053204):3.870884617,Spizocorys_fringillaris:6.599937824):0.7213369829,Spizocorys_conirostris:7.321274805):0.5890725713):0.7663020375,(((((Calandrella_somalica:0.1372381502,Calandrella_cheleensis:0.1372381502):4.347854087,Calandrella_cinerea:4.485092237):0.1772373836,Calandrella_brachydactyla:4.662329621):3.158679474,((Calandrella_raytal:0.3096736687,Calandrella_acutirostris:0.3096736687):1.434129337,Calandrella_rufescens:1.743803005):6.077206087):0.2541118564,(Eremalauda_starki:7.48400654,Eremalauda_dunni:7.48400654):0.591114413):0.6015284625):0.741783132,(Eremophila_bilopha:0.7669283124,Eremophila_alpestris:0.7669283124):8.651504234):0.442887539,((((Melanocorypha_mongolica:0.3929231771,Melanocorypha_yeltoniensis:0.3929231771):2.948208366,Melanocorypha_calandra:3.341131544):3.284320068,Melanocorypha_bimaculata:6.625451612):0.6524063472,(Melanocorypha_maxima:3.607550237,Melanocorypha_leucoptera:3.607550237):3.670307721):2.583462126):2.997591616,Chersophilus_duponti:12.8589117):2.782718583,((((((((((((Mirafra_javanica:1.314319326,Mirafra_assamica:1.314319326):0.6341922322,Mirafra_collaris:1.948511558):3.174160009,Mirafra_microptera:5.122671567):0.3532272683,Mirafra_apiata:5.475898835):2.839783554,(Mirafra_williamsi:4.225506005,Mirafra_hypermetra:4.225506005):4.090176384):1.093172344,((Mirafra_ashi:4.123402202,Mirafra_erythroptera:4.123402202):1.719123423,Mirafra_poecilosterna:5.842525624):3.566329109):1.47780564,(((((Mirafra_angolensis:0.5317962282,Mirafra_alopex:0.5317962282):6.999310527,Mirafra_affinis:7.531106751):0.1987424235,Mirafra_cheniana:7.729849175):2.425088206,Mirafra_rufocinnamomea:10.15493739):0.6571463681,(Mirafra_cantillans:3.145482593,Mirafra_passerina:3.145482593):7.66660116):0.07457662272):0.5792886653,((Mirafra_hova:4.645970872,Mirafra_africana:4.645970872):2.813526193,Mirafra_albicauda:7.459497066):4.006451974):0.6135581395,Mirafra_erythrocephala:12.07950718):0.6045803418,(((Mirafra_gilletti:1.673538828,Mirafra_somalica:1.673538828):3.03344306,(Mirafra_africanoides:3.685828398,Mirafra_cordofanica:3.685828398):1.02115349):1.660373346,Mirafra_rufa:6.367355232):6.316732284):1.561863437,(Mirafra_sabota:1.917206735,Mirafra_pulpa:1.917206735):12.32874422):0.6276719674,(Alaemon_hamertoni:4.468846047,Alaemon_alaudipes:4.468846047):10.40477688):0.7680073592):0.9827772515,(((((Pinarocorys_nigricans:0.8632819995,Pinarocorys_erythropygia:0.8632819995):3.202184676,(Certhilauda_subcoronata:3.619562961,Certhilauda_chuana:3.619562961):0.4459037147):0.2811759126,((Certhilauda_curvirostris:0.5422415099,Certhilauda_semitorquata:0.5422415099):0.9853075323,Certhilauda_erythrochlamys:1.527549043):2.819093546):5.454957956,((Rhamphocoris_clotbey:1.575378085,Chersomanes_albofasciata:1.575378085):7.706649741,Ammomanes_grayi:9.282027824):0.5195727186):4.8256312,((Certhilauda_albescens:2.807150362,Ammomanes_deserti:2.807150362):0.06234788991,(Certhilauda_burra:0.4069631061,Certhilauda_barlowi:0.4069631061):2.462535146):11.75773349):1.997175791):0.6226386715,((((((Eremopterix_leucopareia:0.7385253924,Eremopterix_leucotis:0.7385253924):3.359975365,Eremopterix_griseus:4.098500756):1.747464618,(Eremopterix_verticalis:3.78319184,Eremopterix_nigriceps:3.78319184):2.062773535):2.165236689,Eremopterix_signatus:8.011202062):0.2149317242,Eremopterix_australis:8.22613379):3.121458807,((Pseudalaemon_fremantlii:3.626671509,Ammomanes_phoenicura:3.626671509):1.762389795,Ammomanes_cinctura:5.389061304):5.958531292):5.899453613):0.0001724721868,Panurus_biarmicus:17.24721868):4.28399956,((Nicator_vireo:7.826975814,Nicator_chloris:7.826975814):8.374007057,Nicator_gularis:16.20098287):5.330235367):1.452575472):3.401275135,(((((((((((((((Parus_amabilis:1.71290899,Parus_venustulus:1.71290899):0.4135225829,Parus_elegans:2.126431573):1.847557895,Parus_fringillinus:3.973989468):1.217632059,Parus_nuchalis:5.191621527):0.03362968951,Parus_ater:5.225251216):0.5346822026,((Parus_rubidiventris:0.7507757658,Parus_leuconotus:0.7507757658):3.437712676,Parus_rufonuchalis:4.188488441):1.571444977):3.073669562,((((Baeolophus_ridgwayi:1.537001575,Baeolophus_inornatus:1.537001575):3.243218833,(Baeolophus_bicolor:0.4408658742,Baeolophus_atricristatus:0.4408658742):4.339354533):1.59442632,Baeolophus_wollweberi:6.374646727):1.816149554,(Parus_dichrous:5.197733049,Parus_cristatus:5.197733049):2.993063233):0.6428066994):0.03229338379,(((((((Parus_carolinensis:3.706582389,Parus_sclateri:3.706582389):0.4168054714,(Parus_gambeli:3.240170131,Parus_atricapillus:3.240170131):0.8832177291):0.3598042299,(((Parus_hudsonicus:1.397168476,Parus_thruppi:1.397168476):1.002089984,Parus_rufescens:2.39925846):0.2905587538,Parus_cinctus:2.689817213):1.793374877):1.982588129,Parus_davidi:6.46578022):0.3010644549,Parus_varius:6.766844671):0.1773588657,(Parus_montanus:0.9537846127,Parus_hypermelaenus:0.9537846127):5.990418925):0.7398295298,((Parus_teneriffae:1.03392416,Parus_lugubris:1.03392416):5.315146929,Parus_superciliosus:6.34907109):1.33496198):1.181863294):0.5173834825,(((((Parus_monticolus:3.581925647,Parus_carpi:3.581925647):1.364518027,Parus_leucomelas:4.946443673):1.427238626,(Parus_palustris:6.163331232,Parus_major:6.163331232):0.2103510652):2.402831016,(((Parus_xanthogenys:2.881256678,Parus_spilonotus:2.881256678):3.80165479,Parus_holsti:6.682911468):1.507429555,Parus_afer:8.190341023):0.5861722931):0.3079067195,(((((Parus_albiventris:1.594106631,Parus_cinerascens:1.594106631):3.037360048,Parus_niger:4.631466679):1.971444678,(Parus_griseiventris:2.066168007,Parus_funereus:2.066168007):4.536743349):1.48024316,(Parus_semilarvatus:0.6539762677,Parus_rufiventris:0.6539762677):7.429178248):0.3946090222,Parus_fasciiventer:8.477763539):0.606656496):0.2988598116):1.701541418,(Parus_cyanus:2.521916551,Parus_caeruleus:2.521916551):8.562904715):1.105967299,Melanochlora_sultanea:12.19078856):2.157167486,Sylviparus_modestus:14.34795605):2.068760482,Pseudopodoces_humilis:16.41671653):5.977909031,((((((Anthoscopus_flavifrons:0.2857343358,Anthoscopus_caroli:0.2857343358):0.2509439816,Anthoscopus_minutus:0.5366783174):2.511246928,(Anthoscopus_parvulus:2.100451601,Anthoscopus_musculus:2.100451601):0.947473645):2.797215561,Anthoscopus_punctifrons:5.845140806):6.107018509,(((Remiz_pendulinus:2.145468593,Remiz_consobrinus:2.145468593):0.4971379897,Remiz_macronyx:2.642606583):2.060245892,Remiz_coronatus:4.702852475):7.249306838):6.806903586,Auriparus_flaviceps:18.7590629):3.635562664):3.908668423,((((((Elminia_albonotata:2.716588398,Elminia_albiventris:2.716588398):5.001263645,Elminia_nigromitrata:7.717852045):3.931766579,(Elminia_longicauda:3.889070909,Elminia_albicauda:3.889070909):7.760547711):6.097305571,(Culicicapa_helianthea:3.356120874,Culicicapa_ceylonensis:3.356120874):14.39080332):2.556674896,Stenostira_scita:20.30359909):1.858291887,(Chelidorhynx_hypoxantha:10.09055061,Cephalopyrus_flammiceps:10.09055061):12.07134036):4.141403008):0.08177486154):1.505277805):1.017664552,((((((((((((Petroica_archboldi:1.305392269,Petroica_rodinogaster:1.305392269):3.166895736,Petroica_rosea:4.472288005):1.18450235,(Petroica_phoenicea:3.251185932,Petroica_multicolor:3.251185932):2.405604422):1.231995013,(Petroica_goodenovii:3.254890497,Petroica_bivittata:3.254890497):3.63389487):1.559444835,Petroica_australis:8.448230201):1.679526739,(Petroica_macrocephala:3.71766153,Petroica_traversi:3.71766153):6.410095411):0.9361094383,Eugerygone_rubra:11.06386638):8.415694692,(Amalocichla_incerta:6.720969158,Amalocichla_sclateriana:6.720969158):12.75859191):3.067065202,(Pachycephalopsis_hattamensis:8.018102565,Pachycephalopsis_poliosoma:8.018102565):14.52852371):1.360180995,((((Microeca_hemixantha:1.260954769,Microeca_flavovirescens:1.260954769):0.1204781236,Microeca_fascinans:1.381432892):8.263008211,Microeca_flavigaster:9.644441105):4.60633157,(Microeca_papuana:4.869771571,Microeca_griseoceps:4.869771571):9.3810011):9.656034595):1.178772775,(((((((Peneothello_sigillatus:7.510685214,Peneothello_cyanus:7.510685214):1.9747567,(Peneothello_cryptoleuca:2.331099914,Peneothello_bimaculata:2.331099914):7.154341998):0.401121257,((Monachella_muelleriana:1.015021494,Eopsaltria_pulverulenta:1.015021494):8.310867319,(Melanodryas_vittata:2.174186035,Melanodryas_cucullata:2.174186035):7.151702778):0.5606743564):4.634677155,(((Tregellasia_capito:3.173582844,Tregellasia_leucops:3.173582844):6.438580839,Eopsaltria_georgiana:9.612163684):4.143028953,(Eopsaltria_griseogularis:3.51802921,Eopsaltria_australis:3.51802921):10.23716342):0.7660476878):9.238031611,Eopsaltria_flaviventris:23.75927194):0.1192950326,Heteromyias_albispecularis:23.87856697):0.1515717418,(Drymodes_brunneopygia:5.175825391,Drymodes_superciliaris:5.175825391):18.85431332):1.055441333):1.025870714,((((Poecilodryas_cerviniventris:1.243786735,Poecilodryas_albonotata:1.243786735):2.359337374,Poecilodryas_superciliosa:3.60312411):5.630853911,(Poecilodryas_hypoleuca:5.323479764,Poecilodryas_brachyura:5.323479764):3.910498256):11.4450935,Poecilodryas_placens:20.67907151):5.432379244):2.796560447):0.8768621699,(((Chaetops_frenatus:13.75662821,Chaetops_aurantius:13.75662821):0.3189059766,Eupetes_macrocerus:14.07553419):3.758471573,(Picathartes_oreas:2.209130738,Picathartes_gymnocephalus:2.209130738):15.62487502):11.95086762):0.917981106,(((((((((((((((((((((((Clytorhynchus_pachycephaloides:1.445753671,Clytorhynchus_sanctaecrucis:1.445753671):0.01723192207,(Clytorhynchus_hamlini:0.1705604135,Clytorhynchus_nigrogularis:0.1705604135):1.29242518):0.08972217103,Clytorhynchus_vitiensis:1.552707765):0.1737234592,((Mayrornis_versicolor:0.5017105099,Mayrornis_schistaceus:0.5017105099):1.00839886,Mayrornis_lessoni:1.510109369):0.2163218543):0.8470164355,Neolalage_banksiana:2.57344766):0.3930296607,((((Pomarea_iphis:1.762508984,Pomarea_whitneyi:1.762508984):0.312190163,Pomarea_mendozae:2.074699147):0.8084685038,Pomarea_nigra:2.883167651):0.06942448571,Pomarea_dimidiata:2.952592137):0.01388518359):0.03179438335,(Chasiempis_sandwichensis:0.12360665,Monarcha_brehmii:0.12360665):2.874665054):0.6666175551,((((((((Monarcha_frater:0.1904558192,Monarcha_pileatus:0.1904558192):0.2374470564,(Monarcha_everetti:0.08132979239,Monarcha_melanopsis:0.08132979239):0.3465730832):0.298344349,Monarcha_castus:0.7262472246):0.4157343088,(Monarcha_richardsii:0.6514808498,Monarcha_castaneiventris:0.6514808498):0.4905006839):0.2102860855,Monarcha_leucurus:1.352267619):0.05708449607,Monarcha_cinerascens:1.409352115):1.010816394,(((Monarcha_menckei:0.7054834879,Monarcha_godeffroyi:0.7054834879):0.9028710843,Metabolus_rugensis:1.608354572):0.5858194769,Monarcha_takatsukasae:2.194174049):0.2259944601):1.17480929,Monarcha_sacerdotum:3.5949778):0.06991145884):1.448373341,(Monarcha_leucotis:2.680667429,Monarcha_chrysomela:2.680667429):2.432595171):1.351038011,(((((Monarcha_erythrostictus:0.3030032294,Monarcha_trivirgatus:0.3030032294):0.1601729642,(Monarcha_infelix:0.2101051769,Monarcha_guttula:0.2101051769):0.2530710167):1.237038824,Monarcha_barbatus:1.700215017):0.4615036989,(((Monarcha_mundus:0.481790748,Monarcha_boanensis:0.481790748):0.6432854682,Eutrichomyias_rowleyi:1.125076216):0.7857136813,Monarcha_verticalis:1.910789897):0.250928819):3.608061456,((((Monarcha_viduus:1.586926155,Monarcha_axillaris:1.586926155):2.167536981,Monarcha_rubiensis:3.754463135):1.331855429,(Monarcha_manadensis:1.971105677,Monarcha_julianae:1.971105677):3.115212888):0.6702102632,(Monarcha_loricatus:0.01677759591,Monarcha_browni:0.01677759591):5.739751232):0.01325134433):0.694520438):1.335226912,((((((Myiagra_erythrops:0.002200602493,Myiagra_ruficollis:0.002200602493):1.444660501,Myiagra_cervinicauda:1.446861104):0.2511401224,Myiagra_ferrocyanea:1.698001226):0.6521466791,((Myiagra_caledonica:2.064396256,Myiagra_cyanoleuca:2.064396256):0.134816986,Myiagra_rubecula:2.199213242):0.1509346628):1.268806389,((Myiagra_inquieta:0.7198210934,Myiagra_albiventris:0.7198210934):1.107376517,Myiagra_vanikorensis:1.82719761):1.791756683):1.891301035,((((Myiagra_azureocapilla:0.5478064266,Myiagra_galeata:0.5478064266):1.234135243,Myiagra_alecto:1.781941669):0.4971139691,(Myiagra_pluto:2.1432088,Myiagra_oceanica:2.1432088):0.1358468381):0.2409268155,(Myiagra_atra:1.985831446,Myiagra_hebetior:1.985831446):0.5341510078):2.990272875):2.289272193):0.7648475941,(((Arses_insularis:0.01601179346,Arses_telescophthalmus:0.01601179346):4.740032619,Arses_kaupi:4.756044413):3.501402431,(Grallina_bruijni:0.5174164701,Grallina_cyanoleuca:0.5174164701):7.740030376):0.306928272):0.4791706315,(((((((((Terpsiphone_atrocaudata:0.8873663564,Terpsiphone_atrochalybeia:0.8873663564):0.3414652643,Terpsiphone_mutata:1.228831621):0.02465275633,(Terpsiphone_rufocinerea:1.2250936,Terpsiphone_bedfordi:1.2250936):0.02839077713):0.1094604401,(Terpsiphone_rufiventer:0.3738843841,Terpsiphone_cyanescens:0.3738843841):0.9890604329):0.4918166831,Terpsiphone_viridis:1.8547615):0.8459016093,(Terpsiphone_paradisi:2.66232368,Terpsiphone_smithii:2.66232368):0.03833942862):0.8211328107,((Terpsiphone_bourbonnensis:0.5833556138,Terpsiphone_cinnamomea:0.5833556138):2.858654319,Terpsiphone_corvina:3.442009933):0.079785987):2.110311213,((Hypothymis_coelestis:3.840927457,Hypothymis_helenae:3.840927457):1.602692177,Hypothymis_azurea:5.443619635):0.1884874979):1.290280331,(Trochocercus_cyanomelas:2.40491778,Trochocercus_nitens:2.40491778):4.517469683):2.121158284):7.761961951,(Melampitta_lugubris:8.366413138,Melampitta_gigantea:8.366413138):8.43909456):0.4786235352,(((((((((((((Paradisaea_raggiana:0.190078195,Paradisaea_apoda:0.190078195):0.6933291158,Paradisaea_minor:0.8834073105):0.7082057865,Paradisaea_decora:1.591613098):0.4536692478,Paradisaea_rubra:2.045282345):1.192561278,Paradisaea_guilielmi:3.237843623):1.098816322,Paradisaea_rudolphi:4.336659945):0.1579937831,((Cicinnurus_respublica:1.441935442,Cicinnurus_magnificus:1.441935442):2.026466594,Cicinnurus_regius:3.468402036):1.026251692):0.8620003939,(((((Astrapia_stephaniae:0.2471806412,Astrapia_mayeri:0.2471806412):1.381570992,Astrapia_rothschildi:1.628751633):0.8005490656,(Astrapia_nigra:1.290999541,Astrapia_splendidissima:1.290999541):1.138301158):1.577575573,(Paradigalla_carunculata:1.565409678,Paradigalla_brevicauda:1.565409678):2.441466594):0.4728122059,(Epimachus_meyeri:3.357222905,Epimachus_fastuosus:3.357222905):1.122465572):0.8769656443):0.1667899914,(Epimachus_albertisi:4.390990363,Epimachus_bruijnii:4.390990363):1.13245375):0.5836462152,((((Ptiloris_magnificus:1.672443403,Ptiloris_intercedens:1.672443403):0.5827107192,Lophorina_superba:2.255154122):1.266518022,(Ptiloris_victoriae:1.17261414,Ptiloris_paradiseus:1.17261414):2.349058004):1.202420673,Semioptera_wallacii:4.724092817):1.382997511):0.2968047046,Seleucidis_melanoleucus:6.403895035):1.48459283,((((Parotia_sefilata:1.150479339,Parotia_wahnesi:1.150479339):0.3302855047,(Parotia_lawesii:0.4018001578,Parotia_helenae:0.4018001578):1.078964686):3.542986934,Parotia_carolae:5.023751777):1.191522224,Pteridophora_alberti:6.215274):1.673213862):5.784990011,(((((Manucodia_comrii:2.469092165,Manucodia_chalybatus:2.469092165):1.163428851,Manucodia_ater:3.632521015):0.4773491681,Manucodia_jobiensis:4.109870183):2.518449362,Manucodia_keraudrenii:6.628319546):2.213989896,Lycocorax_pyrrhopterus:8.842309444):4.831168434):3.610653359):0.1394258863,((((((((((((Rhipidura_malaitae:0.5031930807,Rhipidura_lepida:0.5031930807):0.1394202044,Rhipidura_teysmanni:0.6426132853):1.365027841,(Rhipidura_rufifrons:1.911328921,Rhipidura_superflua:1.911328921):0.09631220539):0.7314787648,Rhipidura_dahli:2.739119891):1.026979021,Rhipidura_rufidorsa:3.766098912):1.583389358,(Rhipidura_personata:4.294616916,Rhipidura_brachyrhyncha:4.294616916):1.054871354):0.9946233963,((((Rhipidura_phasiana:2.05557887,Rhipidura_opistherythra:2.05557887):0.3576612347,(Rhipidura_rennelliana:2.138266792,Rhipidura_fuliginosa:2.138266792):0.2749733127):0.9992135742,((Rhipidura_kubaryi:1.109173025,Rhipidura_verreauxi:1.109173025):1.633027319,Rhipidura_tenebrosa:2.742200344):0.6702533355):0.4343524126,(Rhipidura_albolimbata:2.841397546,Rhipidura_hyperythra:2.841397546):1.005408545):2.497305575):2.93417425,((Rhipidura_cyaniceps:8.03010171,Rhipidura_superciliaris:8.03010171):0.3874435306,Rhipidura_nigrocinnamomea:8.417545242):0.8607406759):0.4589559394,((((Rhipidura_maculipectus:1.277784154,Rhipidura_dedemi:1.277784154):1.630888278,(Rhipidura_atra:1.105779546,Rhipidura_semirubra:1.105779546):1.802892885):0.9187098801,Rhipidura_matthiae:3.827382312):5.193132495,(((Rhipidura_rufiventris:1.728762785,Rhipidura_fuscorufa:1.728762785):0.322690335,Rhipidura_cockerelli:2.05145312):3.516416493,Rhipidura_perlata:5.567869613):3.452645194):0.7167270489):0.97774909,(((((Rhipidura_leucophrys:0.3442605856,Rhipidura_nebulosa:0.3442605856):0.6720089724,Rhipidura_euryura:1.016269558):5.37115215,((Rhipidura_aureola:2.560273439,Rhipidura_albicollis:2.560273439):2.506578043,Rhipidura_javanica:5.066851481):1.320570227):2.408853237,((Rhipidura_drownei:1.994237096,Rhipidura_diluta:1.994237096):0.480820572,Rhipidura_phoenicura:2.475057669):6.321217277):0.9743539665,(Rhipidura_threnothorax:5.180060159,Rhipidura_leucothorax:5.180060159):4.590568754):0.9443620344):5.411672015,(Lamprolia_victoriae:11.75757611,Chaetorhynchus_papuensis:11.75757611):4.369086855):0.9772737086,(Struthidea_cinerea:10.78505883,Corcorax_melanorhamphos:10.78505883):6.318877839):0.3196204502):1.121553411,((((((((((((((((((((((Corvus_capensis:0.4534528861,Corvus_tasmanicus:0.4534528861):0.2085100336,Corvus_jamaicensis:0.6619629197):1.768242817,Corvus_hawaiiensis:2.430205737):0.4987550481,((Corvus_palmarum:1.396854451,Corvus_enca:1.396854451):0.9974218083,Corvus_edithae:2.394276259):0.5346845258):0.27969446,(Corvus_woodfordi:2.295469931,Corvus_frugilegus:2.295469931):0.913185314):0.3574340492,(((Corvus_imparatus:0.8408067515,Corvus_validus:0.8408067515):1.525309849,Corvus_bennetti:2.3661166):0.7517843823,Corvus_typicus:3.117900983):0.4481883113):0.5066895823,(((((((Corvus_torquatus:0.8149364864,Corvus_albicollis:0.8149364864):0.5098347048,Corvus_leucognaphalus:1.324771191):0.9251194592,((Corvus_corax:1.771364452,Corvus_cryptoleucus:1.771364452):0.1825839849,Corvus_albus:1.953948437):0.2959422137):0.6894267129,Corvus_sinaloae:2.939317363):0.03093318773,(Corvus_unicolor:0.6672871825,Corvus_levaillantii:0.6672871825):2.302963368):0.1762787343,Corvus_crassirostris:3.146529285):0.08249509601,Corvus_mellori:3.229024381):0.8437544949):0.3741347857,(((Corvus_coronoides:0.8303231295,Corvus_nasicus:0.8303231295):0.7041719707,(Corvus_florensis:0.7500436513,Corvus_orru:0.7500436513):0.7844514489):2.386863511,((Corvus_brachyrhynchos:0.5705354432,Corvus_caurinus:0.5705354432):1.13321005,Corvus_corone:1.703745493):2.217613119):0.5255550503):0.1849390435,((Corvus_kubaryi:1.939657043,Corvus_macrorhynchos:1.939657043):0.1895095072,Corvus_moneduloides:2.12916655):2.502686155):0.6677477954,((Corvus_ossifragus:0.1659933537,Corvus_fuscicapillus:0.1659933537):4.445927875,(Corvus_ruficollis:3.345648214,Corvus_tristis:3.345648214):1.266273015):0.6876792723):0.8828384059,(((Corvus_rhipidurus:1.008488179,Corvus_monedula:1.008488179):0.7360396226,Corvus_meeki:1.744527802):0.8129206392,((Corvus_dauuricus:0.8868700298,Corvus_splendens:0.8868700298):1.298586055,Corvus_minutus:2.185456085):0.3719923565):3.624990466):2.18768476,(Nucifraga_columbiana:2.412027915,Nucifraga_caryocatactes:2.412027915):5.958095752):1.491970402,((Pica_hudsonia:0.04084520321,Pica_nuttalli:0.04084520321):0.8858431846,Pica_pica:0.9266883881):8.935405682):0.4825236749,Zavattariornis_stresemanni:10.34461774):0.3185373981,((((Podoces_pleskei:0.6763226189,Podoces_hendersoni:0.6763226189):0.8990997841,Podoces_panderi:1.575422404):2.789873385,Podoces_biddulphi:4.365295789):5.40320046,Ptilostomus_afer:9.768496247):0.894658894):0.1342469269,((Garrulus_lanceolatus:6.148250618,Garrulus_glandarius:6.148250618):0.5593984984,Garrulus_lidthi:6.707649116):4.089752955):1.473915741,((((((((((Cyanocorax_chrysops:0.7537509212,Cyanocorax_cyanopogon:0.7537509212):0.9194265453,Cyanocorax_cayanus:1.673177466):0.3870397326,(Cyanocorax_affinis:0.7732778553,Cyanocorax_heilprini:0.7732778553):1.286939343):0.4424554136,Cyanocorax_dickeyi:2.502672612):1.361680108,(((Cyanocorax_sanblasianus:1.160234334,Cyanocorax_beecheii:1.160234334):0.6688719395,Cyanocorax_yucatanicus:1.829106274):1.030896482,Cyanocorax_melanocyaneus:2.860002756):1.004349964):1.285264429,Cyanocorax_mystacalis:5.149617149):0.8383504752,Cyanocorax_yncas:5.987967626):1.512962813,(((((Cyanocorax_luxuosus:0.7008041317,Cyanocorax_cyanomelas:0.7008041317):0.2803018056,Cyanocorax_cristatellus:0.9811059368):1.188591683,Cyanocorax_violaceus:2.16969762):0.8767800565,(Cyanocorax_caeruleus:2.64426106,Cyanocorax_morio:2.64426106):0.4022166161):0.3539275571,(Calocitta_formosa:2.554423246,Calocitta_colliei:2.554423246):0.8459819879):4.100525204):2.541360279,((((Aphelocoma_insularis:0.6457262882,Aphelocoma_californica:0.6457262882):1.202058443,Aphelocoma_coerulescens:1.847784731):2.17450655,(Aphelocoma_ultramarina:3.071295069,Aphelocoma_unicolor:3.071295069):0.9509962124):5.136089826,((Cyanocitta_cristata:6.274063536,Cyanocitta_stelleri:6.274063536):2.164445023,Gymnorhinus_cyanocephalus:8.438508562):0.7198725472):0.8839096099):0.7186087368,((((Cyanolyca_turcosa:2.761280836,Cyanolyca_viridicyanus:2.761280836):2.635510664,Cyanolyca_armillata:5.3967915):0.7610944608,(Cyanolyca_cucullata:4.614819988,Cyanolyca_pulchra:4.614819988):1.543065972):1.742151932,((Cyanolyca_mirabilis:3.972259116,Cyanolyca_nana:3.972259116):0.5577254522,(Cyanolyca_argentigula:1.627677267,Cyanolyca_pumilo:1.627677267):2.902307302):3.370053323):2.860861562):1.510418356):0.4194408881,(((Perisoreus_internigrans:1.93187531,Perisoreus_infaustus:1.93187531):5.880807935,Perisoreus_canadensis:7.812683247):3.15112649,Cyanopica_cyanus:10.96380973):1.726948964):0.8940220276,((((Urocissa_ornata:1.875768433,Urocissa_caerulea:1.875768433):6.874986446,Urocissa_flavirostris:8.75075488):1.939776402,(Urocissa_whiteheadi:8.341501944,Urocissa_erythrorhyncha:8.341501944):2.349029334):0.1642191885,((Cissa_chinensis:2.83467417,Cissa_hypoleuca:2.83467417):4.355674131,Cissa_thalassina:7.190348299):3.664402167):2.730030259):0.9550264916,(((((((Dendrocitta_formosae:3.550591105,Dendrocitta_occipitalis:3.550591105):0.272471923,Dendrocitta_leucogastra:3.823063028):2.158770976,Dendrocitta_bayleyi:5.981834004):0.3478805161,Dendrocitta_vagabunda:6.329714518):0.9265063603,Dendrocitta_frontalis:7.256220882):4.21408389,((Crypsirina_temia:4.083556705,Crypsirina_cucullata:4.083556705):4.172438418,(Temnurus_temnurus:5.690776562,Platysmurus_leucopterus:5.690776562):2.565218561):3.214309647):1.573622866,(Pyrrhocorax_pyrrhocorax:6.512509771,Pyrrhocorax_graculus:6.512509771):6.531417861):1.495879581):2.632687019,(((((((((((Lanius_marwitzi:0.3901266121,Lanius_cristatus:0.3901266121):0.4607572553,Lanius_tephronotus:0.8508838674):0.7025013146,Lanius_bucephalus:1.553385182):0.4941616594,Lanius_schach:2.047546841):0.917811336,(Lanius_collurio:1.262409978,Lanius_isabellinus:1.262409978):1.702948199):0.8659334853,Lanius_tigrinus:3.831291662):1.774448531,((((Lanius_vittatus:0.1475502934,Urolestes_melanoleucus:0.1475502934):0.910870414,Lanius_mackinnoni:1.058420708):1.796172691,Lanius_collaris:2.854593398):2.087328615,((Lanius_souzae:2.441280353,Lanius_senator:2.441280353):0.806302323,Lanius_minor:3.247582676):1.694339336):0.6638181814):0.4655234954,(((((((Lanius_excubitor:0.7296581041,Lanius_sphenocercus:0.7296581041):0.2701387635,Lanius_newtoni:0.9997968678):0.02578160775,Lanius_ludovicianus:1.025578475):0.968240403,Lanius_meridionalis:1.993818879):0.2370743876,Lanius_somalicus:2.230893267):2.726652158,((Lanius_gubernator:0.2428647151,Lanius_dorsalis:0.2428647151):0.7832360803,Lanius_collurioides:1.026100796):3.931444629):0.9197070104,(Corvinella_corvina:1.097805626,Lanius_nubicus:1.097805626):4.779446809):0.1940112541):0.2300451717,(Lanius_excubitoroides:2.782618781,Lanius_validirostris:2.782618781):3.51869008):1.676758342,Lanius_cabanisi:7.978067202):8.616154081,((Eurocephalus_anguitimens:0.1663678434,Eurocephalus_rueppelli:0.1663678434):1.497977707,Platylophus_galericulatus:1.664345551):14.92987573):0.5782729498):0.9370715929,Ifrita_kowaldi:18.10956583):0.4355447024):1.638575936,(((((((((Dicrurus_forficatus:0.6104308064,Dicrurus_aldabranus:0.6104308064):2.430327512,Dicrurus_waldenii:3.040758318):0.1988844755,(Dicrurus_modestus:2.041920854,Dicrurus_fuscipennis:2.041920854):1.19772194):0.2397284072,(Dicrurus_macrocercus:1.045561669,Dicrurus_adsimilis:1.045561669):2.433809532):0.6696661669,Dicrurus_montanus:4.149037368):2.940891594,Dicrurus_leucophaeus:7.08992896):0.6017804194,(((Dicrurus_densus:1.149047506,Dicrurus_ludwigii:1.149047506):3.722267683,Dicrurus_caerulescens:4.871315188):2.506730844,(Dicrurus_atripennis:3.743874577,Dicrurus_andamanensis:3.743874577):3.634171455):0.3136633487):1.111715152,((((Dicrurus_megarhynchus:2.36684042,Dicrurus_bracteatus:2.36684042):0.6872388003,(Dicrurus_balicassius:2.635521324,Dicrurus_hottentottus:2.635521324):0.4185578958):2.964216407,(Dicrurus_annectans:1.827820845,Dicrurus_paradiseus:1.827820845):4.190474782):2.431716054,Dicrurus_remifer:8.450011682):0.3534128519):2.052408815,(Dicrurus_aeneus:3.887576309,Dicrurus_sumatranus:3.887576309):6.96825704):9.32785312):0.771726553,(((((((((((((Vireo_carmioli:0.5632356825,Vireo_nanus:0.5632356825):0.103511301,Vireo_griseus:0.6667469835):3.134929272,(Vireo_atricapilla:1.215542152,Vireo_caribaeus:1.215542152):2.586134104):0.2991977588,(Vireo_bellii:0.247091313,Vireo_nelsoni:0.247091313):3.853782702):0.007723852681,(Vireo_latimeri:1.288066106,Vireo_brevipennis:1.288066106):2.820531761):0.2563078212,Vireo_modestus:4.364905688):1.407825068,(Vireo_pallens:0.8315033637,Vireo_masteri:0.8315033637):4.941227393):1.935948254,(((((Vireo_cassinii:0.9325665708,Vireo_solitarius:0.9325665708):0.0305478076,Vireo_plumbeus:0.9631143786):2.499264449,Vireo_flavifrons:3.462378828):0.6045242729,(Vireo_bairdi:3.643402944,Vireo_gundlachii:3.643402944):0.4235001572):1.280998964,(Vireo_huttoni:4.15100074,Vireo_vicinior:4.15100074):1.196901324):2.360776946):0.65358403,(((((Vireo_leucophrys:2.948677762,Vireo_philadelphicus:2.948677762):0.4787415683,Vireo_crassirostris:3.427419331):0.8270622745,(Vireo_hypochryseus:3.322949814,Vireo_gilvus:3.322949814):0.9315317906):0.4447534218,Vireo_magister:4.699235027):1.288827076,(((Vireo_altiloquus:1.560281417,Vireo_flavoviridis:1.560281417):1.110507352,(Vireo_olivaceus:0.4967652924,Vireo_gracilirostris:0.4967652924):2.174023477):1.647721856,Vireo_osburni:4.318510624):1.669551479):2.374200937):0.9931867175,((((((Hylophilus_flavipes:0.0464659198,Hylophilus_poicilotis:0.0464659198):3.431708276,(Hylophilus_semicinereus:2.386812166,Hylophilus_pectoralis:2.386812166):1.09136203):0.6225250549,(Hylophilus_decurtatus:0.6906645117,Hylophilus_hypoxanthus:0.6906645117):3.410034738):0.07138593604,Hylophilus_sclateri:4.172085186):2.499331189,Hylophilus_olivaceus:6.671416374):2.14985677,(((Hylophilus_aurantiifrons:0.9378847579,Hylophilus_amaurocephalus:0.9378847579):1.597551962,(Hylophilus_semibrunneus:1.408160641,Hylophilus_thoracicus:1.408160641):1.12727608):3.304060304,((Hylophilus_muscicapinus:0.976938128,Hylophilus_brunneiceps:0.976938128):1.223451993,Hylophilus_ochraceiceps:2.200390121):3.639106903):2.98177612):0.534176613):2.586532847,((Vireolanius_melitophrys:2.410523765,Vireolanius_pulchellus:2.410523765):2.419257077,(Vireolanius_leucotis:2.721957671,Vireolanius_eximius:2.721957671):2.107823171):7.112201762):0.9647470006,((Cyclarhis_gujanensis:1.443539301,Cyclarhis_nigrirostris:1.443539301):10.43775964,Erpornis_zantholeuca:11.88129894):1.025430664):4.953288346,(((Pteruthius_aenobarbus:5.352176131,Pteruthius_melanotis:5.352176131):3.379633227,Pteruthius_xanthochlorus:8.731809362):0.893886691,(Pteruthius_flaviscapis:4.993874157,Pteruthius_rufiventer:4.993874157):4.631821893):8.234321903):3.095395069):0.4593334704,(((((((((((Oriolus_nigripennis:2.745901969,Oriolus_percivali:2.745901969):2.297393699,(Oriolus_larvatus:4.449356446,Oriolus_monacha:4.449356446):0.593939222):1.437642283,((Oriolus_oriolus:1.503117521,Oriolus_chinensis:1.503117521):1.972763245,Oriolus_auratus:3.475880765):3.005057185):0.7587324808,(Oriolus_chlorocephalus:5.96980619,Oriolus_brachyrhynchus:5.96980619):1.269864238):0.7246356899,Oriolus_xanthornus:7.964306121):1.274000688,((Oriolus_cruentus:7.703437119,Oriolus_hosii:7.703437119):1.25018576,Oriolus_traillii:8.953622881):0.28468393):0.5676395142,((((Oriolus_albiloris:0.049432687,Oriolus_isabellae:0.049432687):2.643559258,Oriolus_steerii:2.692991945):1.662481808,Oriolus_xanthonotus:4.355473753):4.799167042,Oriolus_tenuirostris:9.154640797):0.651305528):0.3878972829,(((((Oriolus_flavocinctus:2.318743536,Oriolus_melanotis:2.318743536):0.114164364,(Oriolus_crassirostris:1.598702134,Oriolus_szalayi:1.598702134):0.8342057658):1.457499203,Oriolus_sagittatus:3.890407103):0.04467760118,(Oriolus_bouroensis:1.112099324,Oriolus_forsteni:1.112099324):2.82298538):2.366486234,Oriolus_phaeochromus:6.30157094):3.892272669):4.246532074,Oriolus_mellianus:14.44037568):3.205180521,((Sphecotheres_viridis:0.2992201623,Sphecotheres_vieilloti:0.2992201623):6.830079157,Sphecotheres_hypoleucus:7.129299316):10.51625689):1.365333975,((Oreocharis_arfaki:3.710165453,Paramythia_montium:3.710165453):10.92581122,(Pitohui_kirhocephalus:5.255896506,Pitohui_dichrous:5.255896506):9.380080167):4.374913502):2.403856312):2.180974688,((((((((((((((((((Pachycephala_albiventris:0.1818673166,Pachycephala_grisola:0.1818673166):2.22617808,Pachycephala_sulfuriventer:2.408045397):1.065309705,Pachycephala_hypoxantha:3.473355101):2.012695371,Pachycephala_philippinensis:5.486050472):0.5284757147,(((Pachycephala_lorentzi:1.861957894,Pachycephala_modesta:1.861957894):0.4552609387,Pachycephala_jacquinoti:2.317218833):2.776341672,Colluricincla_umbrina:5.093560505):0.9209656816):1.100528786,((((Pachycephala_rufiventris:0.46377872,Pachycephala_lanioides:0.46377872):1.34217199,(Pachycephala_griseonota:1.38558494,Colluricincla_tenebrosa:1.38558494):0.4203657698):0.760755168,Pachycephala_arctitorquis:2.566705878):3.081130729,((Pachycephala_hyperythra:3.524778114,Pachycephala_phaionota:3.524778114):0.4575500821,Pachycephala_simplex:3.982328196):1.66550841):1.467218366):0.3099816551,((Pachycephala_pectoralis:2.530370118,Pachycephala_melanura:2.530370118):4.136098271,Pachycephala_leucogastra:6.666468388):0.7585682376):0.8653513425,((Pachycephala_schlegelii:2.039298273,Pachycephala_flavifrons:2.039298273):6.102480467,Pachycephala_aurea:8.14177874):0.1486092319):0.6483752197,Pachycephala_caledonica:8.938763192):0.5348447833,((Pachycephala_soror:3.413644465,Pachycephala_rufogularis:3.413644465):4.837437932,Pachycephala_monacha:8.251082394):1.222525576):0.9495102587,(Pachycephala_meyeri:3.906177613,Colluricincla_sanghirensis:3.906177613):6.516940617):0.4959037204,Pachycephala_nudigula:10.91902195):0.9872480803,((Pachycephala_olivacea:5.939966168,Pachycephala_inornata:5.939966168):3.50483321,Pachycephala_orpheus:9.444799377):2.461470654):1.976307781,((Pachycephala_homeyeri:2.873983835,Coracornis_raveni:2.873983835):8.198374742,Pachycephala_implicata:11.07235858):2.810219235):1.471284706,Pitohui_nigrescens:15.35386252):0.6000128791,((((Colluricincla_harmonica:6.54048441,Colluricincla_woodwardi:6.54048441):1.322458714,Colluricincla_boweri:7.862943125):3.47224876,Colluricincla_megarhyncha:11.33519188):4.088160017,(Pitohui_ferrugineus:11.1822011,Pitohui_incertus:11.1822011):4.241150801):0.5305234971):2.842415548,Pachycare_flavogriseum:18.79629094):4.451069894,(Daphoenositta_chrysoptera:2.392778902,Daphoenositta_miranda:2.392778902):20.85458194):0.348360338):0.5454290609,(((((((((((((((Cyanolanius_madagascarinus:0.7644103696,Tylas_eduardi:0.7644103696):2.280506308,Leptopterus_chabert:3.044916678):0.09746724217,Euryceros_prevostii:3.14238392):5.935144301,((Calicalicus_madagascariensis:5.294005306,Calicalicus_rufocarpalis:5.294005306):3.562133072,Falculea_palliata:8.856138377):0.2213898433):1.040898578,((((Newtonia_amphichroa:0.06419154957,Newtonia_brunneicauda:0.06419154957):1.773275293,Newtonia_archboldi:1.837466842):5.395079335,Newtonia_fanovanae:7.232546177):0.5543961334,Vanga_curvirostris:7.786942314):2.331484487):0.6866024961,((((Xenopirostris_xenopirostris:2.404074143,Xenopirostris_polleni:2.404074143):0.006381162124,Xenopirostris_damii:2.410455305):3.181359602,Mystacornis_crossleyi:5.591814907):4.136313462,(Oriolia_bernieri:1.825166808,Pseudobias_wardi:1.825166808):7.902961563):1.076900926):0.7786189033,((Hypositta_perdita:2.026557818,Hypositta_corallirostris:2.026557818):4.516975209,(Artamella_viridis:0.3841853704,Schetba_rufa:0.3841853704):6.159347658):5.040115171):2.274464964,(Philentoma_pyrhoptera:7.052136519,Philentoma_velata:7.052136519):6.805976643):1.455813603,((((((Prionops_plumatus:2.259573704,Prionops_rufiventris:2.259573704):6.874970343,(Prionops_retzii:6.013705529,Prionops_scopifrons:6.013705529):3.120838519):0.5984706855,Prionops_gabela:9.733014734):0.400567389,((Prionops_poliolophus:5.879111544,Prionops_caniceps:5.879111544):2.131180503,Prionops_alberti:8.01029205):2.123290074):3.056317525,(((Tephrodornis_pondicerianus:4.743509316,Tephrodornis_gularis:4.743509316):0.6703079111,Hemipus_hirundinaceus:5.413817227):1.514552847,Hemipus_picatus:6.928370073):6.261529579):1.091034689,(Megabyas_flammulatus:13.50114866,Bias_musicus:13.50114866):0.7797856833):1.032992426):2.023645376,(((((((((Batis_minima:1.617986116,Batis_minulla:1.617986116):0.2684112717,(Batis_perkeo:1.29749108,Batis_minor:1.29749108):0.5889063073):0.117843862,Batis_senegalensis:2.004241249):0.2459837211,Batis_poensis:2.25022497):5.566661256,(((Batis_crypta:0.9308602639,Batis_margaritae:0.9308602639):3.310385395,(Batis_pririt:3.545282689,Batis_soror:3.545282689):0.6959629698):1.617877285,Batis_molitor:5.859122944):1.957763282):1.316270587,(((((Batis_fratrum:0.9968658739,Batis_ituriensis:0.9968658739):4.643528257,Batis_orientalis:5.640394131):0.2447836527,(Batis_diops:3.271964143,Batis_mixta:3.271964143):2.613213641):0.151995518,Batis_capensis:6.037173303):0.1588920674,Batis_occulta:6.196065371):2.937091444):1.972298939,(((((Platysteira_chalybea:1.552140053,Platysteira_jamesoni:1.552140053):1.547801856,Platysteira_blissetti:3.099941909):1.190979174,Platysteira_concreta:4.290921083):3.271425673,((Platysteira_cyanea:3.972371076,Platysteira_albifrons:3.972371076):2.137825881,(Platysteira_laticincta:2.894482206,Platysteira_peltata:2.894482206):3.21571475):1.452149799):2.751278557,(Platysteira_tonsa:5.243340894,Platysteira_castanea:5.243340894):5.070284419):0.7918304389):2.157305875,Lanioturdus_torquatus:13.26276163):3.136976277,Pityriasis_gymnocephala:16.3997379):0.9378342371):0.6355278963,(((((((((((Laniarius_ferrugineus:0.007749782792,Laniarius_aethiopicus:0.007749782792):2.761403759,Laniarius_bicolor:2.769153543):0.3956991344,Laniarius_turatii:3.164852677):0.7103279139,(Laniarius_funebris:1.657710491,Laniarius_brauni:1.657710491):2.2174701):2.437478695,((((Laniarius_barbarus:0.001017880401,Laniarius_erythrogaster:0.001017880401):3.222904425,Laniarius_mufumbiri:3.223922305):0.5854942358,Laniarius_atroflavus:3.809416541):1.438188261,(Laniarius_luehderi:4.911560527,Laniarius_ruficeps:4.911560527):0.336044275):1.065054484):0.2686187272,Laniarius_leucorhynchus:6.581278011):0.7164355081,(Laniarius_fuelleborni:3.576441521,Laniarius_poensis:3.576441521):3.721272):1.276533078,(Laniarius_amboimensis:6.182256411,Laniarius_atrococcineus:6.182256411):2.391990191):5.561376828,((((((Telophorus_kupeensis:1.271934956,Telophorus_bocagei:1.271934956):1.237506627,Telophorus_quadricolor:2.509441583):1.667602156,Telophorus_sulfureopectus:4.177043739):0.6976027877,Telophorus_olivaceus:4.874646526):3.439086705,Telophorus_nigrifrons:8.313733232):4.865098597,(((Telophorus_multicolor:0.6054367754,Telophorus_dohertyi:0.6054367754):7.494286853,Telophorus_zeylonus:8.099723624):3.005469479,(Telophorus_viridis:2.409114038,Rhodophoneus_cruentus:2.409114038):8.696079066):2.073638722):0.9567915997):1.820447266,Nilaus_afer:15.95607069):0.3348892856,(((((Dryoscopus_angolensis:4.290911336,Dryoscopus_senegalensis:4.290911336):5.107088912,(Dryoscopus_cubla:5.540790891,Dryoscopus_gambensis:5.540790891):3.857209357):0.9278202716,(Dryoscopus_sabini:0.427891451,Dryoscopus_pringlii:0.427891451):9.897929069):1.475106881,((((Tchagra_senegalus:0.1069450839,Tchagra_tchagra:0.1069450839):0.813709433,Tchagra_jamesi:0.9206545169):5.395632135,Tchagra_australis:6.316286651):2.253668384,Tchagra_minutus:8.569955035):3.230972364):2.640381273,((((Malaconotus_lagdeni:1.754740439,Malaconotus_gladiator:1.754740439):3.898649034,Malaconotus_alius:5.653389473):0.6763974229,Malaconotus_monteiri:6.329786894):0.4482536581,(Malaconotus_blanchoti:4.748720936,Malaconotus_cruentus:4.748720936):2.029319619):7.663268118):1.849651307):1.682140057):0.6340247855,(((((((((Artamus_minor:2.093257825,Artamus_maximus:2.093257825):0.9617601827,Artamus_insignis:3.055018007):0.7811315383,(Artamus_leucorynchus:2.730992156,Artamus_cyanopterus:2.730992156):1.10515739):0.7828039227,((Artamus_cinereus:0.1849956818,Artamus_fuscus:0.1849956818):2.709881017,Artamus_mentalis:2.894876699):1.724076769):1.65408307,((Artamus_superciliosus:0.707545853,Artamus_personatus:0.707545853):3.30038173,Artamus_monachus:4.007927584):2.265108955):5.535835618,(Peltops_blainvillii:5.523743589,Peltops_montanus:5.523743589):6.285128565):1.142299263,(((((Cracticus_louisiadensis:0.5030519966,Cracticus_nigrogularis:0.5030519966):4.449840201,Cracticus_torquatus:4.952892198):2.189522483,(Gymnorhina_tibicen:4.41422597,Cracticus_quoyi:4.41422597):2.72818871):0.982975457,(Cracticus_cassicus:5.303523299,Cracticus_mentalis:5.303523299):2.821866839):0.6807215264,((Strepera_graculina:1.228590415,Strepera_fuliginosa:1.228590415):3.784845643,Strepera_versicolor:5.013436058):3.792675606):4.145059755):3.767975349,(Machaerirhynchus_flaviventer:5.701266343,Machaerirhynchus_nigripectus:5.701266343):11.01788043):0.7915124149,((((Aegithina_viridissima:0.7725053392,Aegithina_tiphia:0.7725053392):0.08368996806,Aegithina_nigrolutea:0.8561953068):2.610022664,Aegithina_lafresnayei:3.466217971):10.71015798,Rhagologus_leucostigma:14.17637595):3.334283237):1.096465639):0.7585859588,((Aleadryas_rufinucha:11.76207523,Pitohui_cristatus:11.76207523):3.951330864,Oreoica_gutturalis:15.71340609):3.652304691):0.369557856,((((((((((((((Coracina_fimbriata:0.2140362102,Coracina_polioptera:0.2140362102):0.421538833,Coracina_melanoptera:0.6355750433):0.6352464383,Coracina_melaschistos:1.270821482):0.6253646558,((Coracina_personata:0.8073588426,Coracina_typica:0.8073588426):0.4622635331,Coracina_newtoni:1.269622376):0.6265637614):2.040474323,((Lalage_nigra:1.617206903,Lalage_aurea:1.617206903):0.9095863728,Lalage_leucopygialis:2.526793276):1.409867185):0.8335387186,(Coracina_parvula:0.07160414417,Lalage_melanoleuca:0.07160414417):4.698595034):0.1174954523,((((((Lalage_sueurii:0.3032224561,Coracina_melas:0.3032224561):1.091591215,Lalage_tricolor:1.394813671):0.6105131601,Lalage_leucopyga:2.005326831):0.3127767942,Lalage_sharpei:2.318103625):0.3948785022,Lalage_maculosa:2.712982128):1.157704946,(Lalage_leucomela:0.3531195171,Lalage_atrovirens:0.3531195171):3.517567556):1.017007557):2.212006437,Coracina_mcgregori:7.099701068):1.069245172,(Coracina_abbotti:7.924637194,Coracina_azurea:7.924637194):0.2443090436):1.112267744,((((((((Coracina_sula:0.554587017,Coracina_tenuirostris:0.554587017):0.1271384735,(Coracina_morio:0.3308186526,Coracina_incerta:0.3308186526):0.3509068379):0.5513989037,Coracina_holopolia:1.233124394):1.171086959,Coracina_mindanensis:2.404211354):0.4431196712,Coracina_ceramensis:2.847331024):0.8645119244,(Coracina_dispar:3.624421631,Coracina_dohertyi:3.624421631):0.0874213182):0.6430445652,Coracina_montana:4.354887515):3.184321627,(((Coracina_ostenta:1.534949461,Coracina_coerulescens:1.534949461):1.830152469,Lalage_moesta:3.365101929):2.673109224,Coracina_analis:6.038211155):1.500997989):1.742004842):1.975737116,Campochaera_sloetii:11.2569511):0.1681759653,((((Campephaga_lobata:1.049502823,Campephaga_petiti:1.049502823):0.4792470384,Campephaga_flava:1.528749861):2.707742191,Campephaga_phoenicea:4.236492052):2.468569393,(Campephaga_oriolina:3.296457528,Campephaga_quiscalina:3.296457528):3.408603918):4.72006562):1.488575304,(((((((((((((Coracina_larvata:1.089185031,Coracina_schistacea:1.089185031):0.2379906701,Coracina_leucopygia:1.327175702):0.4307646611,(Coracina_striata:1.501983647,Coracina_macei:1.501983647):0.2559567157):0.2878304009,Coracina_caledonica:2.045770763):0.1343650844,((Coracina_javensis:0.9816016277,Coracina_atriceps:0.9816016277):0.4529131314,Coracina_papuensis:1.434514759):0.7456210886):0.6922828687,Coracina_novaehollandiae:2.872418717):0.8828413873,Coracina_boyeri:3.755260104):0.6902545013,Coracina_lineata:4.445514606):0.4154637744,Coracina_bicolor:4.86097838):0.1572246486,Coracina_maxima:5.018203029):1.780452612,(Coracina_temminckii:3.098616944,Coracina_fortis:3.098616944):3.700038697):1.19587231,(Coracina_caeruleogrisea:7.199453139,Coracina_longicauda:7.199453139):0.7950748112):1.810201471,(((Coracina_pectoralis:2.56433826,Coracina_caesia:2.56433826):2.978375413,Coracina_graueri:5.542713674):3.116498465,(Coracina_schisticeps:1.204007468,Coracina_cinerea:1.204007468):7.45520467):1.145517282):3.108972949):3.601305962,(((((((Pericrocotus_roseus:1.006648284,Pericrocotus_tegimae:1.006648284):0.5250701141,(Pericrocotus_divaricatus:0.6950627601,Pericrocotus_cantonensis:0.6950627601):0.8366556381):2.393829776,Pericrocotus_flammeus:3.925548174):1.267052161,(((Pericrocotus_ethologus:2.456395847,Pericrocotus_lansbergei:2.456395847):0.5933236608,Pericrocotus_brevirostris:3.049719508):0.8241170526,Pericrocotus_miniatus:3.87383656):1.318763775):0.3114108437,Pericrocotus_solaris:5.504011178):2.115046694,(Pericrocotus_cinnamomeus:2.959094131,Pericrocotus_igneus:2.959094131):4.659963741):2.961588243,Pericrocotus_erythropygius:10.58064611):5.934362217):3.22026031):1.785166099,((((((((Cinclosoma_ajax:2.24069619,Cinclosoma_cinnamomeum:2.24069619):0.8525137195,Cinclosoma_punctatum:3.09320991):3.636816889,(Cinclosoma_castanotum:1.2327981,Cinclosoma_castaneothorax:1.2327981):5.497228699):6.165988545,((Ptilorrhoa_castanonota:1.232785335,Ptilorrhoa_caerulescens:1.232785335):3.855774763,Ptilorrhoa_leucosticta:5.088560098):7.807455249):4.580045622,((Mohoua_albicilla:4.818255061,Mohoua_ochrocephala:4.818255061):2.622059842,Mohoua_novaeseelandiae:7.440314902):10.03574606):1.892418471,Androphobus_viridis:19.36847944):1.030006529,Eulacestoma_nigropectus:20.39848596):0.3280466978,((((Psophodes_cristatus:3.247247821,Psophodes_nigrogularis:3.247247821):6.001218476,Psophodes_olivaceus:9.248466295):7.47155893,Psophodes_occidentalis:16.72002522):2.23411263,Falcunculus_frontatus:18.95413785):1.772394812):0.7939020743):2.620715502):3.852001365,(((((((Melanocharis_arfakiana:8.31498184,Melanocharis_striativentris:8.31498184):0.1586312768,Melanocharis_longicauda:8.473613112):3.771222729,(Melanocharis_versteri:9.074403371,Melanocharis_nigra:9.074403371):3.170432471):0.8487336383,Melanocharis_crassirostris:13.09356948):0.1186827185,((Toxorhamphus_poliopterus:4.133413802,Toxorhamphus_novaeguineae:4.133413802):7.890161969,Toxorhamphus_iliolophus:12.02357577):1.188676429):1.708483929,Oedistoma_pygmaeum:14.92073613):11.77222036,((((Loboparadisea_sericea:9.005623416,Cnemophilus_loriae:9.005623416):3.362597097,Cnemophilus_macgregorii:12.36822051):8.831209818,(Callaeas_cinereus:10.04967973,Philesturnus_carunculatus:10.04967973):11.1497506):3.785241243,Notiomystis_cincta:24.98467157):1.708284915):1.300195113):2.709702875):0.07660514876,(((((Pomatostomus_ruficeps:6.497491676,Pomatostomus_superciliosus:6.497491676):2.706956741,Pomatostomus_temporalis:9.204448416):4.860247176,Pomatostomus_halli:14.06469559):10.51208392,Pomatostomus_isidorei:24.57677951):0.2495035246,((Orthonyx_spaldingii:7.139943515,Orthonyx_temminckii:7.139943515):1.969922219,Orthonyx_novaeguineae:9.109865737):15.7164173):5.953176594):0.9287003726,((((((((((((((((((((((Melidectes_ochromelas:0.7115351061,Melidectes_rufocrissalis:0.7115351061):0.6581960666,Melidectes_belfordi:1.369731172):0.1210328545,Melidectes_whitemanensis:1.490764027):0.05361607465,Melidectes_fuscus:1.544380101):1.526443669,Melidectes_foersteri:3.070823771):0.7648862139,Melidectes_princeps:3.835709984):1.468372541,(((Melidectes_leucostephes:1.44193281,Melidectes_nouhuysi:1.44193281):1.03835593,Melidectes_sclateri:2.480288741):1.827101453,Melidectes_torquatus:4.307390194):0.9966923316):1.504052059,(((Manorina_melanocephala:0.1441175722,Manorina_melanotis:0.1441175722):0.5937523364,Manorina_flavigula:0.7378699084):3.96935774,Manorina_melanophrys:4.707227648):2.100906936):0.785490809,(Phylidonyris_notabilis:0.4282658512,Lichenostomus_hindwoodi:0.4282658512):7.165359541):0.8041957695,(Phylidonyris_albifrons:4.116342536,Apalopteron_familiare:4.116342536):4.281478627):1.179686447,(((((Lichenostomus_flavicollis:0.180509908,Lichenostomus_frenatus:0.180509908):0.8265888065,Lichenostomus_penicillatus:1.007098715):0.07351893398,(Oreornis_chrysogenys:0.1485159624,Lichenostomus_plumulus:0.1485159624):0.9321016858):4.046594383,Lichenostomus_flavus:5.127212032):0.5180539793,(((Lichenostomus_cratitius:2.067494238,Lichenostomus_virescens:2.067494238):2.527103997,(Lichenostomus_obscurus:2.187369351,Lichenostomus_chrysops:2.187369351):2.407228884):0.2158991814,Lichenostomus_versicolor:4.810497417):0.8347685942):3.9322416):0.3653167958,((((Anthochaera_lunulata:2.097544446,Anthochaera_chrysoptera:2.097544446):1.656436185,(Anthochaera_paradoxa:1.188953821,Anthochaera_carunculata:1.188953821):2.565026809):0.1568229867,(((Stresemannia_bougainvillei:0.4939032873,Xanthomyza_phrygia:0.4939032873):0.8638519528,Lichenostomus_subfrenatus:1.35775524):0.9436773671,Lichenostomus_ornatus:2.301432607):1.60937101):5.046612673,(Melitograis_gilolensis:6.608264927,Acanthagenys_rufogularis:6.608264927):2.349151362):0.9854081158):1.99092793,((((((Meliphaga_albilineata:3.390918827,Meliphaga_reticulata:3.390918827):1.537065612,Meliphaga_flavirictus:4.927984439):0.4627200833,Meliphaga_vicina:5.390704522):0.109729157,(Meliphaga_montana:2.345729967,Meliphaga_mimikae:2.345729967):3.154703712):0.5804310851,((Meliphaga_orientalis:2.506885952,Meliphaga_analoga:2.506885952):2.127363545,(Meliphaga_albonotata:3.119414683,Meliphaga_gracilis:3.119414683):1.514834813):1.446615268):3.645404325,((Meliphaga_notata:4.283075717,Meliphaga_lewinii:4.283075717):2.237625905,Meliphaga_aruensis:6.52070162):3.205567468):2.207483248):4.095462239,((((Pycnopygius_stictocephalus:0.1546614011,Pycnopygius_cinereus:0.1546614011):7.673266732,Pycnopygius_ixoides:7.827928136):2.645827214,Prosthemadera_novaeseelandiae:10.47375535):2.226424275,Certhionyx_variegatus:12.70017962):3.329034953):0.6545202658,((((((Epthianura_crocea:5.274390615,Epthianura_tricolor:5.274390615):0.3177394851,(Epthianura_aurifrons:5.010269211,Epthianura_albifrons:5.010269211):0.5818608884):1.297559178,Ashbyia_lovensis:6.88968928):6.922007066,(((Melipotes_fumigatus:7.422675517,Melipotes_gymnops:7.422675517):1.63378412,Melipotes_ater:9.05645964):0.1807159296,Macgregoria_pulchra:9.237175564):4.574520775):0.7234622269,((((Conopophila_whitei:3.077106412,Conopophila_rufogularis:3.077106412):0.5427795157,Conopophila_albogularis:3.619885927):6.017246101,(Ramsayornis_modestus:4.878074478,Ramsayornis_fasciatus:4.878074478):4.759057551):4.530141852,((Timeliopsis_fulvigula:5.98674636,Timeliopsis_griseigula:5.98674636):6.192888855,Melilestes_megarhynchus:12.17963522):1.987638668):0.3678846878):0.8574133849,((((((Ptiloprora_mayri:0.8888519041,Ptiloprora_guisei:0.8888519041):8.502796163,Ptiloprora_perstriata:9.391648067):0.3697945367,(Ptiloprora_plumbea:6.496557149,Ptiloprora_meekiana:6.496557149):3.264885457):0.3630941582,Ptiloprora_erythropleura:10.12453676):2.587917863,Glycichaera_fallax:12.71245463):1.678552893,Phylidonyris_melanops:14.39100752):1.001564434):1.291162888):0.7287196882,(Acanthorhynchus_superciliosus:9.498634806,Acanthorhynchus_tenuirostris:9.498634806):7.91381972):1.129793347,((((((((((((Lichmera_alboauricularis:0.1216876321,Lichmera_limbata:0.1216876321):2.695883866,Lichmera_indistincta:2.817571499):1.528204362,Lichmera_lombokia:4.345775861):0.6455460059,(((Lichmera_notabilis:3.557090822,Lichmera_monticola:3.557090822):0.1861224613,Lichmera_flavicans:3.743213284):0.6466849737,Lichmera_squamata:4.389898257):0.6014236093):3.34081375,((Lichmera_argentauris:4.568913919,Lichmera_incana:4.568913919):3.277677194,Lichmera_deningeri:7.846591115):0.4855445043):0.664928081,(((Phylidonyris_novaehollandiae:2.054315918,Phylidonyris_niger:2.054315918):3.931220785,Phylidonyris_pyrrhopterus:5.985536701):2.305248827,Trichodere_cockerelli:8.29078553):0.7062781688):0.6195050842,Certhionyx_pectoralis:9.61656878):3.344508741,(Myza_sarasinorum:2.792976794,Myza_celebensis:2.792976794):10.16810073):0.1480440413,((Phylidonyris_undulatus:0.9893472604,Lichenostomus_keartlandi:0.9893472604):4.567414571,Lichenostomus_flavescens:5.556761831):7.552359731):3.288872096,((((((Melithreptus_brevirostris:1.628191559,Melithreptus_gularis:1.628191559):2.607616531,Melithreptus_validirostris:4.23580809):1.17444974,((Melithreptus_affinis:1.363357142,Melithreptus_lunatus:1.363357142):3.086500731,Melithreptus_albogularis:4.449857873):0.9603999569):4.268211772,Entomyzon_cyanotis:9.678469604):2.114287734,Lichenostomus_leucotis:11.79275734):3.573875286,(((((Gymnomyza_aubryana:2.365151133,Gymnomyza_samoensis:2.365151133):5.081897197,Gymnomyza_viridis:7.447048327):2.208593969,Foulehaio_carunculatus:9.655642298):0.9563013993,Lichenostomus_fasciogularis:10.6119437):4.363714859,((Lichenostomus_fuscus:0.1546808126,Lichenostomus_melanops:0.1546808126):0.1923977712,Guadalcanaria_inexpectata:0.3470785837):14.62857997):0.3909740646):1.031361038):1.632574848,((((((Philemon_inornatus:1.196613328,Philemon_fuscicapillus:1.196613328):1.347089181,(Philemon_meyeri:1.26452047,Philemon_cockerelli:1.26452047):1.279182039):1.794654301,Philemon_subcorniculatus:4.33835681):1.552423501,((Philemon_citreogularis:2.351563333,Philemon_kisserensis:2.351563333):2.353384218,Philemon_moluccensis:4.704947551):1.18583276):2.338007583,(((Philemon_albitorques:3.315873279,Philemon_novaeguineae:3.315873279):1.61851866,(Philemon_eichhorni:3.692132642,Philemon_buceroides:3.692132642):1.242259298):0.2380319417,(((Philemon_brassi:0.6595097399,Philemon_corniculatus:0.6595097399):2.185291415,Philemon_argenticeps:2.844801155):0.03012273864,Philemon_diemenensis:2.874923894):2.297499987):3.056364012):6.527952192,(((Xanthotis_provocator:0.4399906493,Xanthotis_flaviventer:0.4399906493):4.579793239,(Xanthotis_polygrammus:4.768244905,Xanthotis_macleayanus:4.768244905):0.2515389835):9.395001993,((Anthornis_melanura:0.4712104132,Grantiella_picta:0.4712104132):11.93677326,Plectorhyncha_lanceolata:12.40798368):2.006802206):0.3419542065):3.27382842):0.1187016637,Lichenostomus_unicolor:18.14927017):0.392977706):0.5749495348,(((((((((Myzomela_sanguinolenta:1.866965014,Myzomela_vulnerata:1.866965014):0.3637540678,Myzomela_caledonica:2.230719082):0.9484898158,(Myzomela_adolphinae:2.41626386,Myzomela_cardinalis:2.41626386):0.762945038):0.5864103077,(Myzomela_cruentata:1.083708899,Myzomela_lafargei:1.083708899):2.681910306):0.2950743582,(Myzomela_erythrocephala:2.131601074,Myzomela_jugularis:2.131601074):1.92909249):4.330374209,(((Myzomela_tristrami:3.03031016,Myzomela_pulchella:3.03031016):0.5759931921,Myzomela_eichhorni:3.606303352):0.5502843235,Myzomela_melanocephala:4.156587675):4.234480097):1.178808331,((((Myzomela_obscura:1.18917063,Myzomela_sclateri:1.18917063):3.538934702,(Myzomela_blasii:1.709040472,Myzomela_cineracea:1.709040472):3.01906486):2.690761849,((Myzomela_chermesina:0.9439447511,Myzomela_boiei:0.9439447511):3.895275419,Myzomela_eques:4.83922017):2.579647011):1.097083737,(((Myzomela_rubratra:0.7688125217,Myzomela_chloroptera:0.7688125217):0.5541407065,Myzomela_dammermani:1.322953228):2.057548785,Myzomela_erythromelas:3.380502014):5.135448904):1.053925186):0.5696767265,(((Myzomela_wakoloensis:1.62262557,Myzomela_pammelaena:1.62262557):1.42380958,(Myzomela_rosenbergii:2.68427691,Myzomela_albigula:2.68427691):0.3621582403):5.803584717,((Myzomela_kuehni:0.3693796501,Myzomela_malaitae:0.3693796501):1.962510535,Myzomela_nigrita:2.331890185):6.518129684):1.289532964):4.872835282,Certhionyx_niger:15.01238811):4.1048093):3.945065579,(((Pardalotus_quadragintus:4.460889516,Pardalotus_striatus:4.460889516):0.6277569512,Pardalotus_punctatus:5.088646468):0.3531443072,Pardalotus_rubricatus:5.441790775):17.62047222):0.5092191144,((((((((((((Sericornis_papuensis:0.5136330031,Sericornis_beccarii:0.5136330031):0.2445190468,Sericornis_arfakianus:0.7581520499):2.394054254,(Sericornis_rufescens:1.284371928,Sericornis_perspicillatus:1.284371928):1.867834375):1.023359476,Sericornis_virgatus:4.175565779):2.642970347,(((Sericornis_spilodera:1.478122942,Sericornis_nouhuysi:1.478122942):0.1590046713,Sericornis_magnirostra:1.637127613):4.370534579,(Sericornis_keri:2.409401312,Sericornis_frontalis:2.409401312):3.598260879):0.8108739344):2.505753576,(Sericornis_citreogularis:3.136149188,Sericornis_humilis:3.136149188):6.188140516):0.007117012761,(((Crateroscelis_nigrorufa:1.179362254,Crateroscelis_murina:1.179362254):0.8437990124,Crateroscelis_robusta:2.023161266):3.243832976,Origma_solitaria:5.266994242):4.064412473):2.107000765,(((Hylacola_cauta:3.473769897,Hylacola_pyrrhopygia:3.473769897):4.134021852,(Calamanthus_fuliginosus:3.257084238,Calamanthus_campestris:3.257084238):4.350707511):2.831934633,((Chthonicola_sagittatus:6.983128167,Pyrrholaemus_brunneus:6.983128167):1.901484637,Pycnoptilus_floccosus:8.884612802):1.555113581):0.9986810975):0.6591582176,Smicrornis_brevirostris:12.0975657):1.104825562,((((((Acanthiza_reguloides:2.335228469,Acanthiza_inornata:2.335228469):1.455676743,Acanthiza_uropygialis:3.790905212):0.04693731933,(Acanthiza_robustirostris:1.070825693,Acanthiza_iredalei:1.070825693):2.76701684):3.827186871,((Acanthiza_apicalis:3.29443182,Acanthiza_ewingii:3.29443182):0.7325201288,(Acanthiza_pusilla:1.763265711,Acanthiza_katherina:1.763265711):2.263686238):3.638077453):2.227652174,(((Acanthiza_nana:2.613094223,Acanthiza_murina:2.613094223):3.256526726,Acanthiza_lineata:5.869620949):0.1000520437,Acanthiza_chrysorrhoa:5.969672992):3.923008584):2.031415096,(((Aphelocephala_leucopsis:5.905670375,Aphelocephala_pectoralis:5.905670375):2.93134107,Aphelocephala_nigricincta:8.837011448):2.470213928,Acanthornis_magna:11.30722538):0.6168712989):1.278294588):1.008247399,(((((((Gerygone_tenebrosa:1.730245951,Gerygone_flavolateralis:1.730245951):1.294277284,Gerygone_olivacea:3.024523235):1.247001903,Gerygone_fusca:4.271525137):0.7329701126,((Gerygone_inornata:0.6232641967,Gerygone_cinerea:0.6232641967):2.432426804,Gerygone_dorsalis:3.055691001):1.948804249):0.5346191265,((((Gerygone_mouki:0.7723822226,Gerygone_modesta:0.7723822226):1.373018199,Gerygone_chrysogaster:2.145400422):0.6742262733,Gerygone_albofrontata:2.819626695):1.566239025,Gerygone_sulphurea:4.38586572):1.153248656):3.824803887,((((Gerygone_hypoxantha:0.7146682633,Gerygone_chloronota:0.7146682633):1.178831992,Gerygone_levigaster:1.893500256):0.01690730354,Gerygone_palpebrosa:1.910407559):4.856738791,(Gerygone_magnirostris:5.360390761,Gerygone_igata:5.360390761):1.406755589):2.596771914):3.085970196,Gerygone_ruficollis:12.44988846):1.7607502):4.315281332,Oreoscopus_gutturalis:18.52591999):5.045562114):1.727494978,((Dasyornis_brachypterus:0.152344768,Dasyornis_broadbenti:0.152344768):22.95408838,Dasyornis_longirostris:23.10643315):2.192543932):1.142616813,(((((((((Malurus_cyanocephalus:2.653170861,Malurus_cyaneus:2.653170861):1.080641265,Malurus_splendens:3.733812126):0.8955105749,Malurus_coronatus:4.629322701):1.929060544,(((Malurus_lamberti:0.8866348764,Malurus_grayi:0.8866348764):2.680980275,Malurus_amabilis:3.567615152):0.5651702499,Malurus_elegans:4.132785402):2.425597844):0.3829511191,Malurus_campbelli:6.941334365):0.9329374444,(((Malurus_alboscapulatus:2.789468495,Malurus_melanocephalus:2.789468495):0.5380548165,Malurus_leucopterus:3.327523311):0.5460535603,Malurus_pulcherrimus:3.873576872):4.000694938):2.477268127,(Clytomyias_insignis:4.501571057,Sipodotus_wallacii:4.501571057):5.849968878):1.085565304,((Stipiturus_malachurus:1.886697062,Stipiturus_mallee:1.886697062):2.224314048,Stipiturus_ruficeps:4.11101111):7.326094129):6.463478915,((((((Amytornis_purnelli:1.726325638,Amytornis_ballarae:1.726325638):1.950588368,Amytornis_goyderi:3.676914007):1.345181659,Amytornis_housei:5.022095666):2.619185403,Amytornis_textilis:7.641281068):3.296593964,(((Amytornis_dorotheae:3.031180281,Amytornis_woodwardi:3.031180281):3.107017358,Amytornis_striatus:6.138197639):2.777003956,Amytornis_merrotsyi:8.915201593):2.022673437):0.8522018921,Amytornis_barbatus:11.79007692):6.110507231):8.541009739):5.266566105):4.51756,((((((((Chlamydera_guttata:1.900455006,Chlamydera_maculata:1.900455006):4.353659979,(Chlamydera_cerviniventris:3.456917729,Chlamydera_nuchalis:3.456917729):2.797197255):1.513842678,Chlamydera_lauterbachi:7.767957665):2.094212256,((Sericulus_bakeri:3.685528309,Sericulus_aureus:3.685528309):1.867966506,Sericulus_chrysocephalus:5.553494814):4.308675105):2.75318068,Ptilonorhynchus_violaceus:12.6153506):8.446003162,((Ailuroedus_melanotis:14.06335667,Ailuroedus_crassirostris:14.06335667):1.913280813,Ailuroedus_buccoides:15.97663749):5.084716274):1.276865555,((((((Amblyornis_flavifrons:0.1604123405,Archboldia_papuensis:0.1604123405):1.856558106,Amblyornis_inornata:2.016970446):6.495791219,Amblyornis_macgregoriae:8.512761667):5.142623331,Amblyornis_subalaris:13.655385):0.5052170589,Prionodura_newtoniana:14.16060206):3.712696212,Scenopoeetes_dentirostris:17.87329827):4.464921048):5.337212683,(((((Climacteris_picumnus:0.2193519823,Climacteris_rufus:0.2193519823):1.414645989,Climacteris_melanurus:1.633997972):2.351780842,(Climacteris_affinis:3.595802122,Climacteris_erythrops:3.595802122):0.3899766914):3.514824533,Cormobates_leucophaea:7.500603346):0.3103435411,Cormobates_placens:7.810946887):19.86448511):8.550288):3.49419,((Atrichornis_clamosus:3.0970707,Atrichornis_rufescens:3.0970707):15.96389351,(Menura_alberti:8.592528752,Menura_novaehollandiae:8.592528752):10.46843546):20.65894579):7.116977):2.865781,(Acanthisitta_chloris:33.13396568,Xenicus_gilviventris:33.13396568):16.56870332):6.557195,((((((((((((((((((((Trichoglossus_flavoviridis:0.06160868567,Trichoglossus_haematodus:0.06160868567):0.571736509,Trichoglossus_chlorolepidotus:0.6333451947):0.1658751683,Trichoglossus_euteles:0.7992203629):0.7813605036,((Trichoglossus_johnstoniae:0.1803011457,Trichoglossus_rubiginosus:0.1803011457):0.06255964779,Trichoglossus_ornatus:0.2428607935):1.337720073):0.03484037857,((((Eos_reticulata:0.2578744981,Eos_semilarvata:0.2578744981):0.5051250783,Eos_squamata:0.7629995762):0.3033194178,(Eos_histrio:0.9117934054,Eos_bornea:0.9117934054):0.1545255887):0.001921072083,Eos_cyanogenia:1.068240066):0.5471811787):0.1948715607,Glossopsitta_concinna:1.810292806):0.4733157195,(Glossopsitta_porphyrocephala:0.5259749307,Glossopsitta_pusilla:0.5259749307):1.757633595):0.3459785078,(((((Chalcopsitta_sintillata:1.246209683,Chalcopsitta_duivenbodei:1.246209683):0.3416210231,Chalcopsitta_atra:1.587830707):0.4244569921,Chalcopsitta_cardinalis:2.012287698):0.03216939352,Pseudeos_fuscata:2.044457092):0.3262672912,((Psitteuteles_versicolor:0.6460499894,Psitteuteles_iris:0.6460499894):0.6088662144,Psitteuteles_goldiei:1.254916204):1.115808179):0.2588626498):0.5408509541,((((Lorius_hypoinochrous:0.324772704,Lorius_albidinucha:0.324772704):0.3853756326,Lorius_lory:0.7101483369):1.419529612,(Lorius_garrulus:1.528571617,Lorius_domicella:1.528571617):0.6011063327):0.7143854391,Lorius_chlorocercus:2.844063388):0.3263745996):0.1053610027,(Neopsittacus_musschenbroekii:3.04547217,Neopsittacus_pullicauda:3.04547217):0.2303268201):2.499143714,(((((Charmosyna_amabilis:1.112778629,Charmosyna_toxopei:1.112778629):0.152949354,(Charmosyna_rubronotata:0.05151501916,Charmosyna_meeki:0.05151501916):1.214212964):1.708824206,((Charmosyna_rubrigularis:0.8417800599,Charmosyna_margarethae:0.8417800599):0.5471980241,Charmosyna_placentis:1.388978084):1.585574105):1.319552871,(((((Charmosyna_papou:0.1736129561,Charmosyna_pulchella:0.1736129561):0.08125558646,Charmosyna_josefinae:0.2548685426):0.9721452833,Charmosyna_diadema:1.227013826):0.1416961128,Charmosyna_wilhelminae:1.368709939):0.1091161585,(Charmosyna_multistriata:0.9074406668,Charmosyna_palmarum:0.9074406668):0.5703854306):2.816278962):0.02594899405,((((Vini_kuhlii:0.2556038453,Vini_peruviana:0.2556038453):0.4982617475,Vini_stepheni:0.753865593):0.2352698467,(Vini_ultramarina:0.8664415559,Vini_australis:0.8664415559):0.1226938836):0.9184724396,Phigys_solitarius:1.907607879):2.412446175):1.45488865):0.06523006103,Oreopsittacus_arfaki:5.840172767):2.003172158,((((Psittaculirostris_desmarestii:0.6489603547,Psittaculirostris_salvadorii:0.6489603547):0.0969574835,Psittaculirostris_edwardsii:0.7459178385):0.4833610299,(Cyclopsitta_diophthalma:0.07357115447,Cyclopsitta_gulielmitertii:0.07357115447):1.155707714):5.455515101,Melopsittacus_undulatus:6.684793968):1.158550953):3.637066068,(((((((((Loriculus_galgulus:0.2809382774,Loriculus_philippensis:0.2809382774):1.927891382,(Loriculus_amabilis:1.931710612,Loriculus_flosculus:1.931710612):0.2771190468):0.2708122836,(Loriculus_stigmatus:1.978479482,Loriculus_beryllinus:1.978479482):0.5011624607):0.2787906858,((Loriculus_exilis:0.1862434856,Loriculus_pusillus:0.1862434856):0.1797801956,Loriculus_aurantiifrons:0.3660236811):2.392408947):0.06312460443,Loriculus_catamene:2.821557233):0.6729009654,(Loriculus_sclateri:0.4669356123,Loriculus_tener:0.4669356123):3.027522585):4.565463522,Loriculus_vernalis:8.059921722):1.85023193,(((((((Agapornis_lilianae:0.1100866053,Agapornis_nigrigenis:0.1100866053):0.1118862173,Agapornis_personatus:0.2219728226):0.2296894045,Agapornis_fischeri:0.4516622271):2.163400066,Agapornis_swindernianus:2.615062292):0.0351018386,Agapornis_roseicollis:2.650164131):3.902982682,((Agapornis_pullarius:4.995582285,Agapornis_taranta:4.995582285):1.267154215,Agapornis_canus:6.262736501):0.2904103135):2.569595195,(Pezoporus_occidentalis:3.228266651,Pezoporus_wallicus:3.228266651):5.89447536):0.7874116404):1.190232348,Bolbopsittacus_lunulatus:11.100386):0.380024994):0.4749111155,(((((((((((Cyanoramphus_malherbi:0.2190542467,Cyanoramphus_unicolor:0.2190542467):0.1006480449,Cyanoramphus_novaezelandiae:0.3197022916):0.2308964631,(Cyanoramphus_cookii:0.2039352441,Cyanoramphus_auriceps:0.2039352441):0.3466635106):0.15893235,Cyanoramphus_forbesi:0.7095311048):1.54880671,Cyanoramphus_saisseti:2.258337814):0.2542513713,(Eunymphicus_cornutus:0.600285925,Eunymphicus_uvaeensis:0.600285925):1.912303261):0.5096278465,(((Psittacella_picta:1.092191985,Psittacella_modesta:1.092191985):0.04064456987,Psittacella_brehmii:1.132836555):1.589635112,Psittacella_madaraszi:2.722471667):0.2997453654):1.242131169,((Prosopeia_tabuensis:0.5364946137,Prosopeia_splendens:0.5364946137):1.689704442,Prosopeia_personata:2.226199055):2.038149146):0.6077973517,Lathamus_discolor:4.872145553):3.23231479,((((((Platycercus_caledonicus:0.4478101218,Platycercus_elegans:0.4478101218):1.225642932,Platycercus_icterotis:1.673453053):0.4049456651,((Platycercus_adscitus:0.1919913165,Platycercus_eximius:0.1919913165):0.1455802469,Platycercus_venustus:0.3375715634):1.740827155):2.265165283,((((Psephotus_chrysopterygius:0.5853609826,Psephotus_haematonotus:0.5853609826):0.5661628705,Psephotus_dissimilis:1.151523853):0.8885777054,Psephotus_varius:2.040101558):0.3926912537,Purpureicephalus_spurius:2.432792812):1.91077119):0.6735547663,Barnardius_zonarius:5.017118768):0.5919934755,Northiella_haematogaster:5.609112243):2.4953481):2.864713859,(((((Neophema_elegans:0.1945790035,Neophema_splendida:0.1945790035):1.475906992,Neophema_petrophila:1.670485996):0.8032454236,(Neophema_pulchella:0.6677280462,Neophema_chrysogaster:0.6677280462):1.806003373):1.311072418,Neophema_chrysostoma:3.784803836):3.763772506,Neopsephotus_bourkii:7.548576344):3.42059786):0.9861479044):0.1013341181,(((((((((((Psittacula_alexandri:1.052443583,Psittacula_derbiana:1.052443583):1.027574161,Psittacula_longicauda:2.080017744):0.3395928687,(Psittacula_columboides:1.304199124,Psittacula_calthropae:1.304199124):1.115411489):1.667183291,((Psittacula_eques:1.784740419,Psittacula_krameri:1.784740419):1.665332671,(Psittacula_eupatria:0.7429429784,Psittacula_caniceps:0.7429429784):2.707130111):0.6367208136):0.5043000574,((Psittacula_himalayana:0.07683831707,Psittacula_finschii:0.07683831707):3.687071267,(Psittacula_roseata:3.188757264,Psittacula_cyanocephala:3.188757264):0.5751523196):0.827184377):0.09349976667,(((Tanygnathus_megalorynchos:0.8611016361,Tanygnathus_lucionensis:0.8611016361):0.09865138505,Tanygnathus_gramineus:0.9597530215):0.5217497123,Tanygnathus_sumatranus:1.481502734):3.203090994):0.7149307683,(((Geoffroyus_simplex:0.4868474304,Geoffroyus_geoffroyi:0.4868474304):0.2011021473,Geoffroyus_heteroclitus:0.6879495776):2.391352996,Psittinus_cyanurus:3.079302573):2.320221923):0.5005586926,Eclectus_roratus:5.900083189):1.698318388,(((((Prioniturus_verticalis:0.2836756273,Prioniturus_discurus:0.2836756273):1.562110189,Prioniturus_platurus:1.845785816):2.741354289,(Prioniturus_waterstradti:1.791498822,Prioniturus_flavicans:1.791498822):2.795641284):0.7058480117,(Prioniturus_luconensis:2.732253583,Prioniturus_platenae:2.732253583):2.560734535):0.5132954791,(Prioniturus_montanus:1.736653835,Prioniturus_mada:1.736653835):4.069629762):1.79211798):2.062615405,((((Alisterus_chloropterus:0.4410775614,Alisterus_amboinensis:0.4410775614):0.2464684452,Alisterus_scapularis:0.6875460064):2.296651849,(Aprosmictus_jonquillaceus:1.345326259,Aprosmictus_erythropterus:1.345326259):1.638871596):0.376533305,((Polytelis_alexandrae:2.356348819,Polytelis_swainsonii:2.356348819):0.718003353,Polytelis_anthopeplus:3.074352172):0.286378988):6.300285819):1.158592428,(((((Micropsitta_meeki:0.07432911379,Micropsitta_keiensis:0.07432911379):0.0581182253,Micropsitta_pusio:0.1324473391):0.09001151741,Micropsitta_finschii:0.2224588566):1.771820391,Micropsitta_bruijnii:1.994279247):2.899808995,Micropsitta_geelvinkiana:4.894088242):5.925521167):1.237046816):0.3004550962,((Coracopsis_nigra:3.284547315,Coracopsis_vasa:3.284547315):7.380423928,Psittrichas_fulgidus:10.66497124):1.69214008):2.625758581,((((((((((((((((((Aratinga_brevipes:1.005913673,Aratinga_mitrata:1.005913673):0.2417755957,Aratinga_pertinax:1.247689269):0.6092631885,Aratinga_aurea:1.856952457):0.02974376419,Aratinga_erythrogenys:1.886696221):0.4135293501,Aratinga_rubritorquis:2.300225571):0.160245118,(Aratinga_holochlora:0.1719198987,Aratinga_cactorum:0.1719198987):2.288550791):0.1058321768,(Aratinga_nana:1.67950235,Aratinga_acuticaudata:1.67950235):0.886800517):2.354185456,((Aratinga_euops:0.6245890722,Aratinga_leucophthalma:0.6245890722):1.67064798,Aratinga_wagleri:2.295237053):2.62525127):0.2523809108,((((Aratinga_auricapillus:0.1408233807,Aratinga_jandaya:0.1408233807):0.05902278831,Aratinga_solstitialis:0.199846169):0.8540078954,(Nandayus_nenday:0.8825862371,Aratinga_canicularis:0.8825862371):0.1712678269):2.334443546,(Aratinga_weddellii:0.2950519313,Aratinga_chloroptera:0.2950519313):3.093245679):1.784571622):0.4968709009,Aratinga_finschi:5.669740136):0.02329312659,(((((((((Ara_militaris:1.789380277,Ara_rubrogenys:1.789380277):1.301808345,Ara_ambiguus:3.091188622):0.008489642344,(Ara_chloropterus:1.627122206,Ara_macao:1.627122206):1.472556058):0.06222329821,Ara_severus:3.161901563):0.2336893183,Ara_glaucogularis:3.395590881):0.1177875459,Ara_ararauna:3.513378427):0.4819750278,Orthopsittaca_manilata:3.995353454):0.25484945,((Primolius_maracana:0.3458282525,Primolius_auricollis:0.3458282525):0.6256899994,Primolius_couloni:0.9715182518):3.278684652):0.5951243851,Cyanopsitta_spixii:4.84532729):0.8477059705):0.2418209708,(((Diopsittaca_nobilis:2.708056781,Guaruba_guarouba:2.708056781):0.6828556826,Leptosittaca_branickii:3.390912463):1.953280163,(Anodorhynchus_leari:1.625389568,Anodorhynchus_hyacinthinus:1.625389568):3.718803059):0.5906616042):0.8715617425,((((((((((((Pyrrhura_viridicata:0.07757202589,Pyrrhura_egregia:0.07757202589):0.1884489522,Pyrrhura_perlata:0.266020978):0.1558842572,Pyrrhura_lepida:0.4219052353):0.159066873,Pyrrhura_molinae:0.5809721086):0.1083402776,Pyrrhura_frontalis:0.6893123858):0.3296971525,(((Pyrrhura_albipectus:0.4960058806,Pyrrhura_melanura:0.4960058806):0.3093392151,Pyrrhura_orcesi:0.8053450956):0.1466105344,(Pyrrhura_rhodocephala:0.5013282089,Pyrrhura_hoffmanni:0.5013282089):0.4506274212):0.06705390828):0.2028109088,Pyrrhura_rupicola:1.221820447):0.9861478216,(((Pyrrhura_hoematotis:0.4644004582,Pyrrhura_picta:0.4644004582):0.1704820963,(Pyrrhura_leucotis:0.2505042262,Pyrrhura_griseipectus:0.2505042262):0.3843783282):0.2438202401,Pyrrhura_pfrimeri:0.8787027945):1.329265474):0.4876968117,((Pyrrhura_calliptera:0.116622089,Pyrrhura_cruentata:0.116622089):1.586703084,Pyrrhura_devillei:1.703325172):0.9923399081):3.037821269,(Rhynchopsitta_terrisi:0.9761809359,Rhynchopsitta_pachyrhyncha:0.9761809359):4.757305414):0.2256620062,Cyanoliseus_patagonus:5.959148354):0.7777930535,(Enicognathus_ferrugineus:2.078119968,Enicognathus_leptorhynchus:2.078119968):4.658821442):0.06947456395):0.2100811355,((Pionites_leucogaster:0.854495476,Pionites_melanocephalus:0.854495476):3.671532337,Deroptyus_accipitrinus:4.526027812):2.490469297):4.831531467,((((Forpus_xanthopterygius:0.3528089057,Forpus_cyanopygius:0.3528089057):0.3289331787,Forpus_modestus:0.6817420846):1.457005613,(Forpus_conspicillatus:1.13011084,Forpus_passerinus:1.13011084):1.008636857):2.538758681,(Forpus_coelestis:2.274658706,Forpus_xanthops:2.274658706):2.402847671):7.170522201):0.5603636493,(((((((((((((((Amazona_ochrocephala:0.2528603084,Amazona_oratrix:0.2528603084):0.07521761802,Amazona_auropalliata:0.3280779264):0.430943701,Amazona_aestiva:0.7590216271):0.05853831233,(Amazona_versicolor:0.5377365181,Amazona_arausiaca:0.5377365181):0.2798234216):0.8393460653,Amazona_barbadensis:1.656906005):1.510520507,((Amazona_pretrei:0.737745811,Amazona_tucumana:0.737745811):1.953655681,(Amazona_vinacea:2.351889194,Amazona_festiva:2.351889194):0.3395122976):0.4760250205):0.1699920435,((((Amazona_dufresniana:0.6168701028,Amazona_rhodocorytha:0.6168701028):0.7230436878,Amazona_autumnalis:1.339913791):0.2299250495,Amazona_amazonica:1.56983884):0.6780944283,(Amazona_viridigenalis:0.7308529709,Amazona_finschi:0.7308529709):1.517080297):1.089485288):0.2100664396,(((((Amazona_vittata:1.111515479,Amazona_leucocephala:1.111515479):0.1596422028,Amazona_collaria:1.271157682):0.418064701,Amazona_ventralis:1.689222383):0.5535834978,Amazona_albifrons:2.242805881):0.141582061,Amazona_agilis:2.384387942):1.163097053):0.007501776704,((Amazona_xantholora:1.413710246,Amazona_imperialis:1.413710246):1.371289731,(Amazona_brasiliensis:0.9025577614,Amazona_guildingii:0.9025577614):1.882442215):0.7699867965):0.3091239595,((Amazona_mercenaria:0.9021531894,Amazona_farinosa:0.9021531894):1.353259783,Amazona_kawalli:2.255412972):1.60869776):2.471015027,(Alipiopsitta_xanthops:4.080613998,Graydidascalus_brachyurus:4.080613998):2.254511761):0.3409986944,(((Pionus_chalcopterus:1.175026666,Pionus_senilis:1.175026666):1.040755865,(Pionus_tumultuosus:2.007490715,Pionus_menstruus:2.007490715):0.2082918172):0.8995455182,((Pionus_sordidus:0.62243174,Pionus_maximiliani:0.62243174):2.177954389,Pionus_fuscus:2.800386128):0.3149419216):3.560796403):1.850904814,((((((Pyrilia_aurantiocephala:1.042747444,Pyrilia_barrabandi:1.042747444):0.6021941381,Pyrilia_pyrilia:1.644941582):0.7838157021,(Pyrilia_vulturina:2.192042452,Pyrilia_caica:2.192042452):0.2367148325):1.655932076,(Pyrilia_pulchra:1.733120341,Pyrilia_haematotis:1.733120341):2.351569019):2.20482617,((Hapalopsittaca_fuertesi:0.9760928712,Hapalopsittaca_melanotis:0.9760928712):3.441373306,(Hapalopsittaca_pyrrhops:2.423951572,Hapalopsittaca_amazonina:2.423951572):1.993514604):1.872049353):1.967474141,Triclaria_malachitacea:8.256989674):0.2700395961):1.618192204,Pionopsitta_pileata:10.14522147):1.859607044,((((((Brotogeris_chiriri:0.8989303893,Brotogeris_versicolurus:0.8989303893):0.7394976635,Brotogeris_sanctithomae:1.638428053):0.5217292438,Brotogeris_tirica:2.160157297):1.073075368,((Brotogeris_pyrrhoptera:1.345860104,Brotogeris_jugularis:1.345860104):0.368031515,(Brotogeris_cyanoptera:0.823455461,Brotogeris_chrysoptera:0.823455461):0.8904361584):1.519341046):0.2601288856,(Psilopsiagon_aymara:0.2298942299,Psilopsiagon_aurifrons:0.2298942299):3.26346732):5.032808596,(Myiopsitta_monachus:5.625758387,Ognorhynchus_icterotis:5.625758387):2.90041176):3.478658369):0.40356371):0.2833291679,((((((Touit_batavicus:0.3966228465,Touit_stictopterus:0.3966228465):0.5937619268,Touit_huetii:0.990384773):0.1039891908,Touit_purpuratus:1.094373964):3.680286904,Touit_surdus:4.774660867):1.214391921,((Touit_melanonotus:1.058238299,Touit_costaricensis:1.058238299):1.26534784,Touit_dilectissimus:2.323586138):3.665466651):2.761077894,(((Bolborhynchus_orbygnesius:0.3928305546,Bolborhynchus_lineola:0.3928305546):1.377774567,Bolborhynchus_ferrugineifrons:1.770605122):3.458675354,(Nannopsittaca_dachilleae:4.673495491,Nannopsittaca_panychlora:4.673495491):0.5557849846):3.520850207):3.941590709):2.204470771,((((((Poicephalus_flavifrons:1.077118985,Poicephalus_crassus:1.077118985):1.316704807,(Poicephalus_senegalus:0.2238553847,Poicephalus_rufiventris:0.2238553847):2.169968408):0.3504412606,((Poicephalus_meyeri:0.7420941199,Poicephalus_rueppellii:0.7420941199):1.827751266,Poicephalus_cryptoxanthus:2.569845386):0.1744196664):1.561772637,Poicephalus_gulielmi:4.306037689):0.5570339959,Poicephalus_robustus:4.863071685):0.6916283578,Psittacus_erithacus:5.55470004):9.341492118):0.08667773812):2.943076886,(((((((((Cacatua_alba:0.5282368022,Cacatua_pastinator:0.5282368022):1.603394284,Cacatua_moluccensis:2.131631086):0.8901154308,(Cacatua_galerita:0.6155951458,Cacatua_sulphurea:0.6155951458):2.406151371):1.109338516,(Cacatua_ophthalmica:1.747509101,Cacatua_leadbeateri:1.747509101):2.383575931):0.4847197931,(((Cacatua_sanguinea:0.7151786392,Cacatua_ducorpsii:0.7151786392):1.047788804,Cacatua_goffiniana:1.762967444):1.364970497,(Cacatua_tenuirostris:1.849694436,Cacatua_haematuropygia:1.849694436):1.278243505):1.487866885):2.818953139,Cacatua_roseicapilla:7.434757963):2.557780076,Probosciger_aterrimus:9.99253804):1.646156963,Nymphicus_hollandicus:11.63869501):0.234037788,(((((Calyptorhynchus_funereus:0.07129473913,Calyptorhynchus_latirostris:0.07129473913):0.7665956856,Calyptorhynchus_lathami:0.837890425):0.604105939,Calyptorhynchus_baudinii:1.441996364):0.8121090624,Calyptorhynchus_banksii:2.254105426):0.7199657877,Callocephalon_fimbriatum:2.974071214):8.898661576):6.053213996):14.86174421,((Nestor_notabilis:1.788562261,Nestor_meridionalis:1.788562261):26.00784365,Strigops_habroptila:27.79640592):4.991285083):23.472174):2.524747,((((((((((((((Falco_biarmicus:0.7713697425,Falco_rusticolus:0.7713697425):0.3293933051,Falco_cherrug:1.100763048):0.536092024,(Falco_subniger:0.4011039442,Falco_jugger:0.4011039442):1.235751128):1.798069478,Falco_hypoleucos:3.43492455):0.9370362379,(Falco_pelegrinoides:0.6509128963,Falco_peregrinus:0.6509128963):3.721047891):1.364594376,Falco_mexicanus:5.736555163):1.788926531,(Falco_chicquera:5.448817052,Falco_berigora:5.448817052):2.076664642):0.800117291,((Falco_femoralis:0.1926705147,Falco_rufigularis:0.1926705147):7.221420904,Falco_novaeseelandiae:7.414091418):0.9115075671):0.2936338523,((((((Falco_cuvierii:0.5343757764,Falco_subbuteo:0.5343757764):1.068813063,Falco_eleonorae:1.60318884):0.4657642606,Falco_concolor:2.0689531):0.586697543,Falco_longipennis:2.655650643):3.409224982,Falco_deiroleucus:6.064875625):0.9069599963,Falco_columbarius:6.971835621):1.647397217):0.05242247139,(((Falco_vespertinus:2.977766979,Falco_amurensis:2.977766979):3.810698594,Falco_sparverius:6.788465573):0.900975826,(Falco_moluccensis:7.479804892,Falco_dickinsoni:7.479804892):0.2096365067):0.9822139092):1.932915698,(((((((Falco_araea:0.5425637891,Falco_newtoni:0.5425637891):1.654434604,(Falco_ardosiaceus:0.4499614874,Falco_punctatus:0.4499614874):1.747036906):0.3887202634,(Falco_cenchroides:1.349610182,Falco_tinnunculus:1.349610182):1.236108476):0.2131149443,Falco_rupicoloides:2.798833602):1.983511352,Falco_severus:4.782344954):2.988426496,Falco_naumanni:7.770771449):1.192043793,((Falco_fasciinucha:2.255568359,Falco_zoniventris:2.255568359):0.8885097828,Falco_alopex:3.144078142):5.818737101):1.641755764):7.6935349,((((Microhierax_caerulescens:0.03277924857,Microhierax_erythrogenys:0.03277924857):9.035481704,(Microhierax_latifrons:0.7783032407,Microhierax_melanoleucos:0.7783032407):8.289957713):3.864445117,Microhierax_fringillarius:12.93270607):4.418947598,(Polihierax_insignis:4.05205491,Polihierax_semitorquatus:4.05205491):13.29959876):0.9464522352):8.405228911,((((((Phalcoboenus_australis:1.037618016,Phalcoboenus_megalopterus:1.037618016):0.2941947421,(Phalcoboenus_albogularis:0.09675107868,Phalcoboenus_carunculatus:0.09675107868):1.23506168):2.470652522,((Milvago_chimango:0.04618191148,Milvago_chimachima:0.04618191148):1.639909088,Daptrius_ater:1.686091):2.116374281):2.941469932,Ibycter_americanus:6.743935212):1.694042956,(Caracara_plancus:2.545663816,Caracara_cheriway:2.545663816):5.892314352):9.679773238,Spiziapteryx_circumcincta:18.1177514):8.585583412):3.687953192,((((((Micrastur_gilvicollis:2.529280988,Micrastur_buckleyi:2.529280988):0.9949316824,Micrastur_plumbeus:3.524212671):5.272388993,Micrastur_mintoni:8.796601663):1.090536797,Micrastur_semitorquatus:9.887138457):0.7183381981,(Micrastur_mirandollei:1.665212737,Micrastur_ruficollis:1.665212737):8.940263924):5.324755599,Herpetotheres_cachinnans:15.93023225):14.46105575):28.393322):1.573323,(Cariama_cristata:7.569471,Chunga_burmeisteri:7.569471):52.788462):1.655527,((((((((((((((((((((Selenidera_gouldii:1.486873924,Selenidera_maculirostris:1.486873924):1.364724717,Selenidera_reinwardtii:2.851598641):1.230591506,(Selenidera_spectabilis:0.9325463263,Selenidera_nattereri:0.9325463263):3.14964382):1.795452282,Selenidera_piperivora:5.877642428):0.6672397909,(((Andigena_hypoglauca:1.493685545,Andigena_nigrirostris:1.493685545):0.4463588041,Andigena_cucullata:1.940044349):0.6553992484,Andigena_laminirostris:2.595443598):3.949438622):3.506838292,(((((Aulacorhynchus_derbianus:0.1960835898,Aulacorhynchus_huallagae:0.1960835898):1.199964413,Aulacorhynchus_sulcatus:1.396048003):1.292939632,Aulacorhynchus_haematopygus:2.688987635):1.010413918,Aulacorhynchus_prasinus:3.699401553):1.043582877,Aulacorhynchus_coeruleicinctis:4.74298443):5.308736082):2.135799663,(((((Pteroglossus_viridis:1.608909326,Pteroglossus_inscriptus:1.608909326):1.191823832,Pteroglossus_bailloni:2.800733158):0.5861699807,(Pteroglossus_beauharnaesii:1.513414136,Pteroglossus_bitorquatus:1.513414136):1.873489002):1.413530803,Pteroglossus_aracari:4.800433942):0.3655343559,(((Pteroglossus_frantzii:0.2422232444,Pteroglossus_torquatus:0.2422232444):2.053375012,Pteroglossus_azara:2.295598256):0.4549552599,(Pteroglossus_pluricinctus:1.044659697,Pteroglossus_castanotis:1.044659697):1.705893819):2.415414781):7.021551878):1.224285191,(((((Ramphastos_swainsonii:1.016079007,Ramphastos_ambiguus:1.016079007):1.149828344,Ramphastos_tucanus:2.165907352):1.183076426,((Ramphastos_brevis:1.703516855,Ramphastos_vitellinus:1.703516855):0.9504560796,Ramphastos_dicolorus:2.653972935):0.6950108426):0.4177077675,Ramphastos_sulfuratus:3.766691545):1.565135108,Ramphastos_toco:5.331826653):8.079978712):3.477347103,(Semnornis_ramphastinus:6.194804451,Semnornis_frantzii:6.194804451):10.69434801):1.685337468,(((((((Capito_brunneipectus:0.8864817912,Capito_auratus:0.8864817912):1.427907136,(Capito_maculicoronatus:1.283243368,Capito_squamatus:1.283243368):1.031145559):0.2960364009,Capito_niger:2.610425327):0.880828714,Capito_wallacei:3.491254041):2.050510746,((Capito_aurovirens:3.476159311,Capito_hypoleucus:3.476159311):0.6992269339,Capito_dayi:4.175386245):1.366378543):2.978175313,Capito_quinticolor:8.519940101):3.052028142,((Eubucco_richardsoni:2.941671201,Eubucco_bourcierii:2.941671201):2.174666494,(Eubucco_versicolor:1.473759162,Eubucco_tucinkae:1.473759162):3.642578533):6.455630549):7.002521693):4.459779084,((((((((((Tricholaema_melanocephala:0.3350956172,Lybius_guifsobalito:0.3350956172):3.724314909,(Tricholaema_frontata:3.329148441,Lybius_undatus:3.329148441):0.7302620855):0.4801459557,Lybius_leucocephalus:4.539556482):0.2181260883,((Lybius_melanopterus:1.646335992,Lybius_dubius:1.646335992):1.644499132,Lybius_bidentatus:3.290835124):1.466847446):1.594698946,((((Lybius_rubrifacies:0.9992580442,Lybius_vieilloti:0.9992580442):2.012994579,Lybius_torquatus:3.012252623):1.826104897,Tricholaema_lacrymosa:4.83835752):0.5345973164,Lybius_minor:5.372954837):0.9794266787):1.85530986,(((Tricholaema_diademata:0.09275679529,Lybius_rolleti:0.09275679529):0.3621343745,Lybius_chaplini:0.4548911698):2.300027692,Tricholaema_leucomelas:2.754918862):5.452772513):0.5061217395,Tricholaema_hirsuta:8.713813115):3.599282394,((((((Pogoniulus_makawai:2.305518915,Pogoniulus_scolopaceus:2.305518915):0.005348179884,Pogoniulus_chrysoconus:2.310867095):1.74090635,(Pogoniulus_pusillus:1.853097364,Pogoniulus_leucomystax:1.853097364):2.19867608):2.550593057,Pogoniulus_atroflavus:6.602366502):2.286962143,Pogoniulus_bilineatus:8.889328644):1.91868027,((Pogoniulus_coryphaeus:2.294007703,Pogoniulus_simplex:2.294007703):3.541269788,Pogoniulus_subsulphureus:5.835277491):4.972731424):1.505086594):2.148181292,((((((Gymnobucco_bonapartei:0.3765943202,Gymnobucco_sladeni:0.3765943202):0.4223566078,Gymnobucco_calvus:0.798950928):2.307924498,Gymnobucco_peli:3.106875425):5.013147084,(Stactolaema_whytii:2.246112045,Stactolaema_leucotis:2.246112045):5.873910464):4.441190642,(Stactolaema_olivacea:9.407148008,Stactolaema_anchietae:9.407148008):3.154065143):0.8639207215,Buccanodon_duchaillui:13.42513387):1.036142928):6.463415457,(((Trachyphonus_darnaudii:0.8819924233,Trachyphonus_usambiro:0.8819924233):3.85878655,Trachyphonus_erythrocephalus:4.740778973):7.329655003,((Trachyphonus_vaillantii:1.009417708,Trachyphonus_purpuratus:1.009417708):4.403164153,Trachyphonus_margaritatus:5.412581861):6.657852116):8.854258281):2.109576762):1.725441983,((((((((((((Megalaima_oorti:0.1645012731,Megalaima_nuchalis:0.1645012731):1.224858088,Megalaima_faber:1.389359361):1.054395656,(Megalaima_incognita:0.6744590214,Megalaima_asiatica:0.6744590214):1.769295997):2.312004616,Megalaima_armillaris:4.755759634):0.7662755278,Megalaima_franklinii:5.522035162):0.6134842086,(((Megalaima_eximia:0.5208980714,Megalaima_faiostricta:0.5208980714):3.968274206,Megalaima_chrysopogon:4.489172277):0.8647810469,Megalaima_monticola:5.353953324):0.7815660462):0.03887114009,Megalaima_rubricapillus:6.17439051):3.432959787,Megalaima_lineata:9.607350295):0.01963711933,((Megalaima_javensis:1.109744849,Megalaima_henricii:1.109744849):1.054016034,Megalaima_corvina:2.163760882):7.463226535):1.133292905,((((Megalaima_zeylanica:0.8593639144,Psilopogon_pyrolophus:0.8593639144):2.934745168,Megalaima_virens:3.794109083):0.1613511905,(Megalaima_rafflesii:2.057726453,Megalaima_lagrandieri:2.057726453):1.89773382):4.426032284,((Megalaima_mystacophanos:3.659440688,Megalaima_australis:3.659440688):3.496022242,Megalaima_flavifrons:7.15546293):1.226029627):2.378787766):4.635084119,((Megalaima_pulcherrima:10.44620072,Megalaima_haemacephala:10.44620072):0.06898870778,Megalaima_viridis:10.51518943):4.880175018):6.934383049,Calorhamphus_fuliginosus:22.32974749):2.429963513):10.146885,((((((((((((((((Dryocopus_schulzi:0.2736719635,Dryocopus_galeatus:0.2736719635):1.520344111,Dryocopus_javensis:1.794016075):0.7776427038,Dryocopus_martius:2.571658779):2.167833397,((Dryocopus_hodgei:1.879818426,Dryocopus_pileatus:1.879818426):0.6991938956,Dryocopus_lineatus:2.579012321):2.160479854):0.479674396,((Mulleripicus_fulvus:1.215936485,Mulleripicus_pulverulentus:1.215936485):0.08320675532,Mulleripicus_funebris:1.29914324):3.920023331):1.006322172,(((((((Celeus_lugubris:0.1345466897,Celeus_elegans:0.1345466897):0.468937931,Celeus_flavescens:0.6034846207):2.325652981,(Celeus_grammicus:2.519551133,Celeus_spectabilis:2.519551133):0.4095864693):0.4681085606,(Celeus_obrieni:0.9099400801,Celeus_loricatus:0.9099400801):2.487306082):0.5496255282,Celeus_flavus:3.94687169):1.42686942,Celeus_undatus:5.37374111):0.1044302008,Celeus_castaneus:5.478171311):0.7473174324):0.5045138849,(((((((Colaptes_atricollis:1.235920809,Colaptes_rubiginosus:1.235920809):0.6978809687,Colaptes_auricularis:1.933801778):0.9684677082,((Colaptes_pitius:0.74258485,Colaptes_chrysoides:0.74258485):1.403066735,Colaptes_rupicola:2.145651586):0.7566179007):0.1153873048,((Colaptes_rivolii:2.417079352,Colaptes_melanochloros:2.417079352):0.4021651242,(Colaptes_campestris:1.814279855,Colaptes_punctigula:1.814279855):1.004964621):0.1984123142):1.196273189,Colaptes_auratus:4.213929981):0.1813814269,Colaptes_fernandinae:4.395311407):1.732254546,((((Piculus_callopterus:2.269959199,Piculus_chrysochloros:2.269959199):1.457420388,Piculus_flavigula:3.727379586):0.04513863332,(Piculus_leucolaemus:1.422254995,Piculus_simplex:1.422254995):2.350263225):2.333805302,(Piculus_aurulentus:4.218607042,Piculus_litae:4.218607042):1.88771648):0.02124243146):0.6024366753):1.258654657,((((((((Campethera_notata:0.6541568896,Campethera_abingoni:0.6541568896):0.4383366553,Campethera_maculosa:1.092493545):0.6145107676,Campethera_nivosa:1.707004312):1.205894986,(Campethera_caroli:1.96474933,Campethera_bennettii:1.96474933):0.9481499683):2.266369692,((Campethera_cailliautii:0.458846671,Campethera_mombassica:0.458846671):0.7061772914,(Campethera_tullbergi:0.1475557223,Campethera_punctuligera:0.1475557223):1.01746824):4.014245027):0.03484663757,(Campethera_nubica:3.056515521,Campethera_scriptoricauda:3.056515521):2.157600107):0.6165680319,Geocolaptes_olivaceus:5.830683659):1.559747727,((((Dinopium_javanense:3.211295502,Dinopium_shorii:3.211295502):1.857577897,(Dinopium_benghalense:4.166370855,Dinopium_rafflesii:4.166370855):0.9025025431):0.4102540117,(Gecinulus_grantia:0.9305587817,Gecinulus_viridis:0.9305587817):4.548568628):0.8498115755,(((Meiglyptes_tristis:2.292631613,Meiglyptes_tukki:2.292631613):0.7936016782,Meiglyptes_jugularis:3.086233291):2.126592679,(Celeus_torquatus:3.164807437,Celeus_brachyurus:3.164807437):2.048018533):1.116113015):1.0614924):0.5982258991):0.176520321,((((((Picus_erythropygius:2.427189679,Picus_canus:2.427189679):0.6095346387,(Picus_vaillantii:1.410963711,Picus_viridis:1.410963711):1.625760606):0.3013520086,((Picus_vittatus:0.9564944132,Picus_viridanus:0.9564944132):2.02081254,(Picus_xanthopygaeus:2.347565114,Picus_rabieri:2.347565114):0.6297418387):0.3607693736):1.180456489,(Picus_puniceus:1.867862187,Picus_chlorolophus:1.867862187):2.650670628):0.7133591132,Picus_awokera:5.231891928):2.216898168,(((Picus_squamatus:0.627344371,Picus_flavinucha:0.627344371):2.668460257,Picus_mentalis:3.295804628):0.7364518701,Picus_mineaceus:4.032256498):3.416533598):0.7163875097):2.42250341,((((((((Campephilus_gayaquilensis:1.637048749,Campephilus_melanoleucos:1.637048749):0.6404877831,Campephilus_pollens:2.277536532):0.6785476175,Campephilus_guatemalensis:2.956084149):0.03287619909,(Campephilus_rubricollis:2.592590435,Campephilus_leucopogon:2.592590435):0.3963699136):0.6001881662,((Campephilus_principalis:0.1332362523,Campephilus_magellanicus:0.1332362523):0.6981164522,Campephilus_imperialis:0.8313527046):2.757795809):0.7969419296,(Campephilus_haematogaster:3.787244005,Campephilus_robustus:3.787244005):0.5988464395):3.674908869,((Chrysocolaptes_lucidus:2.263262375,Chrysocolaptes_festivus:2.263262375):2.471339685,Reinwardtipicus_validus:4.73460206):3.326397253):1.222257963,(Blythipicus_rubiginosus:4.995352651,Blythipicus_pyrrhotis:4.995352651):4.287904625):1.304423741):1.289441926,((((((((((((((Veniliornis_dignus:0.8982639316,Veniliornis_maculifrons:0.8982639316):0.7544264774,Veniliornis_nigriceps:1.65269041):0.3122429318,Veniliornis_affinis:1.964933341):0.1459966968,Veniliornis_callonotus:2.110930038):0.2673017566,(Veniliornis_passerinus:0.4439837339,Veniliornis_frontalis:0.4439837339):1.93424806):0.6520211857,(((Veniliornis_lignarius:0.7278232247,Veniliornis_mixtus:0.7278232247):1.311351959,Veniliornis_spilogaster:2.039175184):0.7628032898,((Veniliornis_sanguineus:1.555147436,Veniliornis_kirkii:1.555147436):1.007190383,Veniliornis_cassini:2.562337819):0.2396406545):0.2282745061):0.7846846833,Veniliornis_chocoensis:3.814937663):1.656048335,(((((Picoides_stricklandi:0.8476390114,Picoides_arizonae:0.8476390114):1.13147437,Picoides_albolarvatus:1.979113381):0.1957992095,Picoides_villosus:2.174912591):1.093730179,Picoides_fumigatus:3.268642769):1.06452566,Picoides_borealis:4.333168429):1.13781757):0.03517892844,Dendrocopos_darjellensis:5.506164927):0.8108702964,(((Dendrocopos_auriceps:1.129248196,Picoides_pubescens:1.129248196):2.908514904,Dendrocopos_minor:4.0377631):0.7448460045,(Picoides_scalaris:0.632825633,Picoides_nuttallii:0.632825633):4.149783471):1.53442612):1.896168923,(((((Dendrocopos_leucotos:0.6534211807,Dendrocopos_obsoletus:0.6534211807):0.8172358406,(Dendrocopos_noguchii:0.1399966515,Dendrocopos_dorae:0.1399966515):1.330660369):0.5758842339,(Dendrocopos_syriacus:1.280772825,Dendrocopos_major:1.280772825):0.7657684308):1.793367612,(Dendrocopos_atratus:0.2044660791,Dendrocopos_macei:0.2044660791):3.635442788):1.172332269,(Dendrocopos_hyperythrus:0.7151296884,Dendrocopos_cathpharius:0.7151296884):4.297111448):3.200963011):0.2294348762,(((((((Dendropicos_fuscescens:0.6875350302,Dendropicos_spodocephalus:0.6875350302):3.277896675,Dendropicos_elachus:3.965431706):0.6497647994,(Dendropicos_lugubris:1.400081129,Dendropicos_poecilolaemus:1.400081129):3.215115376):0.2245417283,((Dendropicos_abyssinicus:0.847489141,Dendropicos_gabonensis:0.847489141):3.272418852,Dendropicos_stierlingi:4.119907992):0.7198302409):0.2662713672,Mesopicos_elliotii:5.106009601):0.5849500168,(((Thripias_namaquus:0.8701193076,Thripias_pyrrhogaster:0.8701193076):0.9216991702,Thripias_xantholophus:1.791818478):3.112608657,(Mesopicos_griseocephalus:3.10778952,Mesopicos_goertae:3.10778952):1.796637615):0.7865324823):1.244413442,(((Dendrocopos_himalayensis:1.336553214,Dendrocopos_leucopterus:1.336553214):3.657188024,Dendrocopos_medius:4.993741239):0.047013256,(Dendrocopos_nanus:0.8489464419,Dendrocopos_mahrattensis:0.8489464419):4.191808053):1.894618564):1.507265964):1.65918266,((((((Dendrocopos_canicapillus:0.5396095029,Dendrocopos_temminckii:0.5396095029):0.3405842921,Dendrocopos_ramsayi:0.8801937948):0.5808574581,Dendrocopos_moluccensis:1.461051253):0.9376564725,Dendrocopos_maculatus:2.398707726):2.597156243,(Dendrocopos_kizuki:2.989382387,Dendrocopos_assimilis:2.989382387):2.006481582):3.906614819,((Picoides_dorsalis:1.223015541,Picoides_tridactylus:1.223015541):5.951583644,Picoides_arcticus:7.174599185):1.727879602):1.199342894):1.356779558,(((((((((Melanerpes_erythrocephalus:1.67001652,Melanerpes_pulcher:1.67001652):1.178625461,Melanerpes_herminieri:2.848641981):2.065542932,Melanerpes_rubricapillus:4.914184912):1.526615676,((Melanerpes_lewis:0.03185598777,Melanerpes_radiolatus:0.03185598777):3.564865599,Melanerpes_chrysogenys:3.596721587):2.844079002):0.885398708,(((Melanerpes_portoricensis:2.023410412,Melanerpes_candidus:2.023410412):1.826083725,(Melanerpes_chrysauchen:0.6930449377,Melanerpes_cactorum:0.6930449377):3.156449199):1.177349768,Melanerpes_formicivorus:5.026843905):2.299355391):1.043400684,((((((Melanerpes_cruentatus:1.336107202,Melanerpes_aurifrons:1.336107202):0.3854636151,Melanerpes_carolinus:1.721570817):0.7128048918,(Melanerpes_uropygialis:1.990651708,Melanerpes_hypopolius:1.990651708):0.4437240014):1.320383462,(Melanerpes_pygmaeus:0.8487534544,Melanerpes_hoffmannii:0.8487534544):2.906005716):0.2494185479,Melanerpes_flavifrons:4.004177719):0.6959515484,(Melanerpes_pucherani:2.934874512,Melanerpes_superciliaris:2.934874512):1.765254756):3.669470712):1.758382692,Melanerpes_striatus:10.12798267):0.1537674603,(((Sphyrapicus_nuchalis:0.1110287702,Sphyrapicus_ruber:0.1110287702):0.3340786827,Sphyrapicus_varius:0.4451074529):4.397482588,Sphyrapicus_thyroideus:4.842590041):5.439160091):0.7069454936,Xiphidiopicus_percussus:10.98869562):0.4699056157):0.4185217013):0.112745772,(Hemicircus_canente:5.602562323,Hemicircus_concretus:5.602562323):6.387306392):0.9846695668,Nesoctites_micromegas:12.97453828):5.369546603,((((((((((((Picumnus_pygmaeus:0.003228676602,Picumnus_temminckii:0.003228676602):0.1345300771,Picumnus_castelnau:0.1377587537):0.421591068,(Picumnus_granadensis:0.1704112254,Picumnus_spilogaster:0.1704112254):0.3889385964):0.5542039472,Picumnus_cirratus:1.113553769):0.0853607639,Picumnus_fulvescens:1.198914533):1.421846552,(Picumnus_olivaceus:0.9367575611,Picumnus_albosquamatus:0.9367575611):1.684003523):1.41604232,((((Picumnus_subtilis:1.104599562,Picumnus_exilis:1.104599562):0.155562844,Picumnus_varzeae:1.260162406):1.477705839,Picumnus_aurifrons:2.737868245):0.8192237756,Picumnus_rufiventris:3.557092021):0.4797113838):1.289731984,Picumnus_dorbignyanus:5.326535388):2.175371217,Picumnus_nebulosus:7.501906605):0.7320239029,(((Picumnus_lafresnayi:0.2980682953,Picumnus_sclateri:0.2980682953):3.171316437,Picumnus_pumilus:3.469384732):1.661913965,(Picumnus_steindachneri:0.8585516271,Picumnus_nigropunctatus:0.8585516271):4.27274707):3.102631811):1.406443157,(((Picumnus_fuscus:0.3608024138,Picumnus_minutissimus:0.3608024138):3.319043982,(Picumnus_cinnamomeus:2.440004563,Picumnus_limae:2.440004563):1.239841833):2.01111322,(Picumnus_innominatus:4.20036946,Picumnus_squamulatus:4.20036946):1.490590156):3.949414048):7.69518429,((Sasia_abnormis:5.160072659,Sasia_ochracea:5.160072659):2.325247666,Sasia_africana:7.485320325):9.850237628):1.00852693):2.657305547,(Jynx_torquilla:0.02506856958,Jynx_ruficollis:0.02506856958):20.97632186):3.129839568,(((((((Indicator_xanthonotus:0.8770325731,Indicator_minor:0.8770325731):0.893402486,Indicator_exilis:1.770435059):2.904456092,((Indicator_willcocksi:0.2797489676,Indicator_indicator:0.2797489676):0.1127982797,Indicator_meliphilus:0.3925472473):4.282343904):0.4817374127,Indicator_conirostris:5.156628564):2.648850952,((Indicator_maculatus:1.634237476,Indicator_variegatus:1.634237476):0.06632817541,Indicator_pumilio:1.700565652):6.104913864):5.092389687,Indicator_archipelagicus:12.8978692):1.805232963,(((Prodotiscus_regulus:0.9018164553,Prodotiscus_zambesiae:0.9018164553):1.860092206,Prodotiscus_insignis:2.761908661):10.82425767,((Melignomon_zenkeri:1.403038011,Melignomon_eisentrauti:1.403038011):10.37757115,Melichneutes_robustus:11.78060916):1.805557174):1.116935832):9.428127832):10.775366):15.208515,((((((((Nonnula_brunnea:5.586475749,Nonnula_ruficapilla:5.586475749):7.38355564,Nonnula_sclateri:12.97003139):2.048563877,((Nonnula_frontalis:0.5866356409,Nonnula_amaurocephala:0.5866356409):8.338192918,Nonnula_rubecula:8.92482856):6.093766707):4.505817204,((Hypnelus_ruficollis:3.836516227,Hapaloptila_castanea:3.836516227):4.52773124,Micromonacha_lanceolata:8.364247468):11.16016501):4.496551031,(((Notharchus_hyperrhynchus:2.099832934,Notharchus_ordii:2.099832934):15.26551949,(Notharchus_pectoralis:3.410973491,Notharchus_macrorhynchos:3.410973491):13.95437894):5.858912796,(Notharchus_swainsoni:1.906207438,Notharchus_tectus:1.906207438):21.31805779):0.7966982816):0.3052131817,(((((Malacoptila_fusca:2.725595364,Malacoptila_panamensis:2.725595364):2.581489662,Malacoptila_striata:5.307085025):0.2193510216,Malacoptila_rufa:5.526436047):9.163277098,(Malacoptila_fulvogularis:8.411209035,Malacoptila_semicincta:8.411209035):6.278504109):1.244241542,Malacoptila_mystacalis:15.93395469):8.392222):5.634232707,((((((Nystalus_chacuru:7.628397674,Nystalus_striolatus:7.628397674):0.2475642112,Nystalus_maculatus:7.875961886):2.002001574,Nystalus_radiatus:9.877963461):4.268142397,Bucco_capensis:14.14610585):9.796876686,((((Monasa_morphoeus:1.225571267,Monasa_atra:1.225571267):0.2529272339,Monasa_nigrifrons:1.478498501):2.42058531,Monasa_flavirostris:3.899083811):1.978201562,Bucco_tamatia:5.877285373):18.06569717):3.302833898,((Chelidoptera_tenebrosa:2.939745614,Bucco_noanamae:2.939745614):6.812111814,Bucco_macrodactylus:9.751857431):17.49395901):2.714592953):6.247909606,((((((((Galbula_cyanicollis:1.217467338,Galbula_albirostris:1.217467338):4.233504683,(Galbula_tombacea:1.991043801,Galbula_dea:1.991043801):3.45992822):0.4488171609,((Galbula_leucogastra:1.584596211,Galbula_pastazae:1.584596211):1.670238291,Galbula_cyanescens:3.254834501):2.64495468):0.4738466301,Galbula_chalcothorax:6.373635812):6.980764158,(Galbula_galbula:1.852184206,Galbula_ruficauda:1.852184206):11.50221576):3.797307732,(Galbalcyrhynchus_leucotis:3.188106757,Galbalcyrhynchus_purusianus:3.188106757):13.96360095):5.500573934,Jacamerops_aureus:22.65228163):12.50651963,(((Brachygalba_salmoni:5.145603911,Brachygalba_albogularis:5.145603911):7.153802407,(Brachygalba_goeringi:3.061364707,Brachygalba_lugubris:3.061364707):9.238041608):0.1907821678,Jacamaralcyon_tridactyla:12.49018849):22.66861278):1.049517731):13.906792):5.497927,((((((((((((((((((Todiramphus_macleayii:0.6218828011,Todiramphus_lazuli:0.6218828011):0.2388466555,Todiramphus_farquhari:0.8607294565):0.06137864723,Todiramphus_tutus:0.9221081042):1.040252192,((Todiramphus_chloris:0.7204105766,Todiramphus_australasia:0.7204105766):0.6600771364,Todiramphus_sanctus:1.380487713):0.5818725826):0.4239736525,(Todiramphus_veneratus:0.9599859298,Todiramphus_ruficollaris:0.9599859298):1.426348018):1.351195139,(Todiramphus_leucopygius:0.9820207533,Todiramphus_gambieri:0.9820207533):2.755508335):4.417630083,(((Todiramphus_cinnamominus:1.312645531,Todiramphus_saurophaga:1.312645531):3.220883298,(Todiramphus_nigrocyaneus:0.4914954238,Todiramphus_enigma:0.4914954238):4.042033405):2.597505305,(Todiramphus_recurvirostris:6.173336426,Todiramphus_pyrrhopygius:6.173336426):0.9576977085):1.024125036):2.065547706,(((Todiramphus_godeffroyi:1.219536067,Todiramphus_winchelli:1.219536067):0.7897140053,Todiramphus_funebris:2.009250072):5.006730698,(Todiramphus_albonotatus:3.111612867,Todiramphus_diops:3.111612867):3.904367903):3.204726106):0.2436739878,(Syma_megarhyncha:4.847324665,Syma_torotoro:4.847324665):5.617056199):2.391860677,(((((Actenoides_princeps:3.309210542,Actenoides_monachus:3.309210542):1.435799319,Actenoides_hombroni:4.745009862):0.5631311351,Actenoides_lindsayi:5.308140997):2.222961282,Actenoides_concretus:7.531102279):3.396433007,Actenoides_bougainvillei:10.92753528):1.928706255):0.5972434739,((((((Tanysiptera_hydrocharis:1.191560478,Tanysiptera_ellioti:1.191560478):2.848435198,(Tanysiptera_riedelii:0.3440793899,Tanysiptera_carolinae:0.3440793899):3.695916286):2.412139218,(Tanysiptera_galatea:4.986523356,Tanysiptera_danae:4.986523356):1.465611538):2.23113637,(Tanysiptera_sylvia:3.947428958,Tanysiptera_nympha:3.947428958):4.735842306):0.5675934752,Cittura_cyanotis:9.250864739):3.51104673,(((((Dacelo_novaeguineae:0.8682024455,Dacelo_leachii:0.8682024455):0.7979596339,Dacelo_gaudichaud:1.666162079):1.252945538,Dacelo_tyro:2.919107618):1.376661356,Clytoceyx_rex:4.295768973):5.731406365,Melidora_macrorrhina:10.02717534):2.734736129):0.6915735467):4.001734964,(((((((Halcyon_albiventris:0.615618155,Halcyon_senegalensis:0.615618155):2.820807133,Halcyon_smyrnensis:3.436425288):0.7532628638,(Halcyon_cyanoventris:3.928432225,Halcyon_malimbica:3.928432225):0.2612559273):2.489557401,Halcyon_badia:6.679245553):2.176509657,(((Halcyon_senegaloides:1.814831434,Halcyon_pileata:1.814831434):1.416799406,Halcyon_leucocephala:3.23163084):4.69464559,Halcyon_coromanda:7.926276432):0.9294787786):2.505027586,Halcyon_chelicuti:11.36078279):0.8512493518,((Pelargopsis_capensis:1.996914922,Pelargopsis_melanorhyncha:1.996914922):6.04862321,Pelargopsis_amauroptera:8.045538132):4.166494016):5.243187831):2.701313328,Lacedo_pulchella:20.1565333):4.749978137,(((((Chloroceryle_inda:6.66337304,Chloroceryle_americana:6.66337304):2.789458738,Chloroceryle_aenea:9.452831779):4.111681299,Chloroceryle_amazona:13.56451307):4.144560204,Ceryle_rudis:17.70907328):0.800787171,(((Megaceryle_lugubris:1.722723839,Megaceryle_alcyon:1.722723839):2.127939361,Megaceryle_torquata:3.8506632):7.009880984,Megaceryle_maxima:10.86054419):7.649316273):6.396650991):1.580815875,((((((((Ceyx_rufidorsa:0.5156892741,Ceyx_erithaca:0.5156892741):1.711970925,Caridonax_fulgidus:2.227660199):2.643933706,((Alcedo_cyanopectus:1.792494938,Alcedo_argentata:1.792494938):1.50962287,Ceyx_lepidus:3.302117809):1.569476097):0.5499057986,Ceyx_melanurus:5.421499705):1.776632203,((Alcedo_websteri:0.7910968785,Alcedo_azurea:0.7910968785):3.923703546,Alcedo_pusilla:4.714800424):2.483331483):1.645185827,Ceyx_fallax:8.843317732):1.104601014,((((Alcedo_quadribrachys:2.248770078,Alcedo_semitorquata:2.248770078):2.066972804,(Alcedo_atthis:3.412050121,Alcedo_coerulescens:3.412050121):0.9036927608):1.165207351,(Alcedo_hercules:3.56201549,Alcedo_meninting:3.56201549):1.918934743):2.896208242,Alcedo_euryzona:8.377158478):1.570760274):1.551641849,((((Alcedo_cristata:4.012756272,Alcedo_vintsioides:4.012756272):3.487512639,Alcedo_leucogaster:7.50026891):0.6219350377,Ceyx_madagascariensis:8.122203947):2.288890364,(Ceyx_lecontei:5.38439539,Ceyx_pictus:5.38439539):5.026698922):1.088466285):14.98776672):11.09516009,((((((Momotus_momota:4.053251231,Momotus_mexicanus:4.053251231):0.6472683177,Momotus_aequatorialis:4.700519549):0.9856783399,Baryphthengus_ruficapillus:5.686197889):8.887400442,Aspatha_gularis:14.57359834):1.112404136,Baryphthengus_martii:15.68600247):14.36096728,((Hylomanes_momotula:8.520760057,Eumomota_superciliosa:8.520760057):10.82050554,(Electron_carinatum:3.416105109,Electron_platyrhynchum:3.416105109):15.9251605):10.70570415):7.535517649):4.084163602,(((Todus_multicolor:16.74901406,Todus_todus:16.74901406):2.180975697,Todus_angustirostris:18.92998976):7.01478936,(Todus_subulatus:10.43089342,Todus_mexicanus:10.43089342):15.5138857):15.72187188):11.539638,((((((((Coracias_benghalensis:2.224917981,Coracias_garrulus:2.224917981):2.17518629,Coracias_abyssinicus:4.40010427):0.4549274683,(Coracias_caudatus:4.600129988,Coracias_temminckii:4.600129988):0.2549017509):2.443569309,Coracias_spatulatus:7.298601047):6.37836972,(Coracias_cyanogaster:0.6546961559,Coracias_naevia:0.6546961559):13.02227462):1.788176562,((Eurystomus_glaucurus:1.332403061,Eurystomus_orientalis:1.332403061):7.851367985,(Eurystomus_azureus:6.369104704,Eurystomus_gularis:6.369104704):2.814666342):6.281376283):28.73190323,((((Atelornis_pittoides:13.13308112,Atelornis_crossleyi:13.13308112):9.48301058,Uratelornis_chimaera:22.6160917):1.431344035,Brachypteracias_squamiger:24.04743574):6.578100081,Brachypteracias_leptosomus:30.62553582):13.57151474):8.098379441,(((((((((((((Merops_superciliosus:1.273369973,Merops_persicus:1.273369973):0.8143715124,Merops_philippinus:2.087741485):0.4179900346,Merops_ornatus:2.505731519):0.05026471205,Merops_apiaster:2.555996232):2.34493099,((Merops_viridis:2.083207173,Merops_leschenaulti:2.083207173):2.57623958,Merops_orientalis:4.659446754):0.2414804679):0.6489169775,Merops_nubicus:5.549844199):0.5158460271,Merops_malimbicus:6.065690226):0.6899730786,(Merops_albicollis:1.178855159,Merops_revoilii:1.178855159):5.576808146):2.3697084,(((((Merops_variegatus:2.570931175,Merops_pusillus:2.570931175):0.6768237561,Merops_oreobates:3.247754931):2.044343103,(Merops_hirundineus:3.05102298,Merops_nubicoides:3.05102298):2.241075054):0.9724922593,(Merops_muelleri:3.596486102,Merops_gularis:3.596486102):2.668104191):2.383787308,Merops_boehmi:8.648377597):0.4769941035):1.057663269,Merops_breweri:10.18303498):0.6262215195,(Merops_bulocki:2.655629338,Merops_bullockoides:2.655629338):8.153627155):0.627151595,Meropogon_forsteni:11.43640809):27.85780061,(Nyctyornis_athertoni:8.248573457,Nyctyornis_amictus:8.248573457):31.04563524):13.00122131):0.910858):2.406751):1.318857,(((((((Phoeniculus_somaliensis:0.8498210363,Phoeniculus_damarensis:0.8498210363):0.4025012367,Phoeniculus_bollei:1.252322273):0.8668937509,Phoeniculus_purpureus:2.119216024):6.847925795,Phoeniculus_castaneiceps:8.967141817):17.95770093,((Rhinopomastus_minor:7.546940756,Rhinopomastus_aterrimus:7.546940756):3.369826427,Rhinopomastus_cyanomelas:10.91676718):16.00807556):0.00026925112,Upupa_epops:26.925112):22.879513,((((((((((((Bycanistes_brevis:2.144096395,Bycanistes_fistulator:2.144096395):0.05652634589,Bycanistes_albotibialis:2.200622741):2.084108488,Bycanistes_subcylindricus:4.284731229):0.03772204442,Bycanistes_cylindricus:4.322453273):0.5832669586,Bycanistes_bucinator:4.905720231):6.008199169,(Ceratogymna_elata:6.810019629,Ceratogymna_atrata:6.810019629):4.103899773):1.361677254,Tropicranus_albocristatus:12.27559665):1.76915484,((Ocyceros_birostris:1.16228809,Ocyceros_gingalensis:1.16228809):12.11071382,Ocyceros_griseus:13.27300191):0.7717495809):3.036684129,((((Anthracoceros_albirostris:0.8326813234,Anthracoceros_coronatus:0.8326813234):7.131423194,(Anthracoceros_montani:1.294583626,Anthracoceros_marchei:1.294583626):6.669520893):2.272390648,Anthracoceros_malayanus:10.23649517):4.19156528,((Anorrhinus_austeni:5.049596462,Anorrhinus_tickelli:5.049596462):4.318946263,Anorrhinus_galeritus:9.368542721):5.059517723):2.653375174):0.1013754203,((((((((Penelopides_samarensis:3.252282337,Penelopides_panini:3.252282337):1.185491102,(Penelopides_manillae:0.8864593818,Penelopides_exarhatus:0.8864593818):3.551314057):3.980447775,(Penelopides_affinis:3.107165242,Penelopides_mindorensis:3.107165242):5.311055971):0.2908267912,(Aceros_everetti:0.3847406679,Aceros_corrugatus:0.3847406679):8.324307337):0.9076710037,(((Aceros_cassidix:0.9796452429,Aceros_narcondami:0.9796452429):4.374386866,Aceros_waldeni:5.354032107):4.16245948,((Aceros_undulatus:3.320891719,Aceros_subruficollis:3.320891719):2.047774033,Aceros_plicatus:5.36866575):4.147825838):0.1002274196):1.452427643,Aceros_nipalensis:11.06914665):5.215278271,Aceros_leucocephalus:16.28442492):0.1522610309,Aceros_comatus:16.43668595):0.746125087):0.1063855061,(((Buceros_hydrocorax:1.353572061,Buceros_rhinoceros:1.353572061):3.859510524,Buceros_bicornis:5.213082585):10.27312909,Rhinoplax_vigil:15.48621168):1.802984871):5.310508458,((((((Tockus_erythrorhynchus:0.7349793553,Tockus_hartlaubi:0.7349793553):3.430543454,Tockus_flavirostris:4.165522809):2.654156663,(Tockus_monteiri:5.021090749,Tockus_pallidirostris:5.021090749):1.798588721):2.870181382,((Tockus_jacksoni:2.9265605,Tockus_leucomelas:2.9265605):6.416821057,Tockus_camurus:9.34338156):0.3464792957):3.934456019,((((Tockus_bradfieldi:0.04705662347,Tockus_nasutus:0.04705662347):2.443892039,Tockus_alboterminatus:2.490948663):3.627562293,(Tockus_fasciatus:1.460902971,Tockus_hemprichii:1.460902971):4.657607986):4.907411365,Tockus_deckeni:11.02592232):2.598394552):2.566671154,(Bucorvus_cafer:3.826599712,Bucorvus_abyssinicus:3.826599712):12.36438831):6.408716975):27.20492):7.127271):1.114083,((((((((((Trogon_viridis:0.1130378934,Trogon_chionurus:0.1130378934):1.872215884,Trogon_bairdii:1.985253778):3.462809482,(Trogon_citreolus:0.5809575178,Trogon_melanocephalus:0.5809575178):4.867105741):2.864342331,(((Trogon_caligatus:0.4890540931,Trogon_violaceus:0.4890540931):2.086187373,Trogon_curucui:2.575241466):0.6414915404,Trogon_surrucura:3.216733007):5.095672583):2.515763379,(((Trogon_massena:4.146321545,Trogon_melanurus:4.146321545):0.7148890865,Trogon_comptus:4.861210631):1.320932675,Trogon_clathratus:6.182143307):4.646025662):1.553044157,((((((Trogon_collaris:0.6730488924,Trogon_aurantiiventris:0.6730488924):5.919204091,Trogon_mesurus:6.592252984):0.2057584455,Trogon_personatus:6.798011429):0.4206058337,Trogon_mexicanus:7.218617263):0.6730468761,Trogon_elegans:7.89166414):1.404391339,Trogon_rufus:9.296055479):3.085157648):3.90374596,(Priotelus_temnurus:8.613248669,Priotelus_roseigaster:8.613248669):7.67171042):1.486339225,(Apalharpactes_mackloti:2.950974065,Apalharpactes_reinwardtii:2.950974065):14.82032425):0.1401870509,(((((((((Harpactes_whiteheadi:5.395654345,Harpactes_erythrocephalus:5.395654345):0.9446379394,Harpactes_ardens:6.340292284):0.7420573626,Harpactes_wardi:7.082349646):0.9468506567,Harpactes_diardii:8.029200302):1.313970286,Harpactes_kasumba:9.343170588):0.2760923017,Harpactes_fasciatus:9.619262894):3.489620843,(Harpactes_orrhophaeus:6.847373844,Harpactes_duvaucelii:6.847373844):6.261509891):0.1004439534,Harpactes_oreskios:13.20932769):2.798567537,((Apaloderma_narina:1.752989578,Apaloderma_aequatoriale:1.752989578):5.007179673,Apaloderma_vittatum:6.760169252):9.247725973):1.903590136):1.260986641,((((Pharomachrus_antisianus:0.07701901019,Pharomachrus_fulgidus:0.07701901019):3.350128907,(Pharomachrus_pavoninus:3.114176415,Pharomachrus_auriceps:3.114176415):0.3129715012):4.320530454,Pharomachrus_mocinno:7.747678374):4.875066488,Euptilotis_neoxenus:12.62274486):6.549727145):38.873506):0.979261,Leptosomus_discolor:59.025239):0.814733,((((Colius_colius:6.199855887,Colius_striatus:6.199855887):6.951286767,Colius_castanotus:13.15114265):0.5222500841,Colius_leucocephalus:13.67339274):7.238265261,(Urocolius_indicus:8.769147389,Urocolius_macrourus:8.769147389):12.14251061):38.928314):1.063904,((((((((((((((Bubo_poensis:0.6598696639,Bubo_sumatranus:0.6598696639):3.308215123,Bubo_philippensis:3.968084787):0.4618781416,(Bubo_scandiaca:3.189853282,Bubo_coromandus:3.189853282):1.240109647):2.278842797,(((Bubo_virginianus:0.4395795046,Bubo_leucostictus:0.4395795046):2.011625483,Bubo_magellanicus:2.451204987):2.355455413,Bubo_vosseleri:4.806660401):1.902145325):1.432719539,(((Bubo_bubo:1.548044401,Bubo_ascalaphus:1.548044401):0.633925779,Bubo_capensis:2.18197018):2.175129977,(Bubo_bengalensis:4.193356175,Bubo_africanus:4.193356175):0.1637439824):3.784425107):2.096833219,(((((Ketupa_blakistoni:1.285242793,Ketupa_flavipes:1.285242793):5.737568039,(Ketupa_zeylonensis:5.791891854,Ketupa_ketupu:5.791891854):1.230918978):0.2940878751,(Bubo_nipalensis:2.118298616,Bubo_shelleyi:2.118298616):5.19860009):0.6655004756,(((Scotopelia_ussheri:0.02112328495,Scotopelia_peli:0.02112328495):2.175355763,Scotopelia_bouvieri:2.196479047):1.362131358,Bubo_cinerascens:3.558610405):4.423788777):1.674702178,Bubo_lacteus:9.657101362):0.5812571228):5.940289949,((((((((Strix_ocellata:2.932089114,Strix_chacoensis:2.932089114):0.04519754458,Strix_nebulosa:2.977286658):1.681587891,(Strix_butleri:3.729569472,Strix_seloputo:3.729569472):0.9293050771):0.09829111819,(Strix_albitarsis:0.8103527812,Strix_leptogrammica:0.8103527812):3.946812886):2.13564289,((Strix_davidi:1.52517799,Strix_uralensis:1.52517799):4.678110265,Strix_aluco:6.203288256):0.6895203021):1.278049329,Strix_woodfordii:8.17085789):4.166344519,(((((Strix_virgata:1.05180001,Strix_fulvescens:1.05180001):0.4858032494,Strix_hylophila:1.537603259):0.02985177393,Strix_nigrolineata:1.567455032):0.6401186394,Strix_occidentalis:2.207573672):4.700976027,((Strix_huhula:3.514045162,Strix_varia:3.514045162):1.638632749,Strix_rufipes:5.152677911):1.755871788):5.428652708):3.345248863,(((Pulsatrix_melanota:5.366821242,Pulsatrix_perspicillata:5.366821242):5.578566523,Pulsatrix_koeniswaldiana:10.94538776):1.711277955,(Jubula_lettii:10.1792239,Lophostrix_cristata:10.1792239):2.477441819):3.025785551):0.4961971628):0.326287018,Gymnoglaux_lawrencii:16.50493545):1.113957095,(((((((Megascops_asio:4.977546622,Megascops_kennicottii:4.977546622):1.274154894,(Megascops_hoyi:5.558974281,Megascops_sanctaecatarinae:5.558974281):0.6927272359):0.1344626282,(((Megascops_marshalli:1.185018732,Megascops_atricapilla:1.185018732):0.9720251574,Megascops_watsonii:2.15704389):2.515734302,Megascops_roboratus:4.672778192):1.713385952):0.5750916559,Megascops_guatemalae:6.961255798):0.8995007346,(((Megascops_clarkii:0.54828418,Megascops_seductus:0.54828418):0.07769017259,Megascops_petersoni:0.6259743526):4.09247338,(Megascops_barbarus:0.2573525356,Megascops_ingens:0.2573525356):4.461095197):3.142308802):2.108397762,((((Megascops_choliba:0.004885515382,Megascops_nudipes:0.004885515382):1.420151048,Megascops_koepckeae:1.425036564):5.791450609,Megascops_albogularis:7.216487172):1.722166945,((Megascops_trichopsis:0.2258408373,Megascops_colombianus:0.2258408373):0.5689628337,Megascops_cooperi:0.7948036707):8.14385045):1.030500179):3.239628531,(Otus_flammeolus:2.346120938,Otus_mindorensis:2.346120938):10.86266189):4.410109717):1.402684268,((((((Asio_otus:0.02360776561,Asio_madagascariensis:0.02360776561):5.058972301,(Pseudoscops_grammicus:1.669217339,Pseudoscops_clamator:1.669217339):3.413362727):0.1908058602,Asio_stygius:5.273385926):4.070572999,Nesasio_solomonensis:9.343958929):0.07184263982,((Asio_flammeus:0.2219391742,Asio_abyssinicus:0.2219391742):5.021601462,Asio_capensis:5.243540636):4.172260929):2.876445794,((Otus_leucotis:1.877832573,Ptilopsis_granti:1.877832573):1.515446484,Otus_manadensis:3.393279058):8.898968302):6.729329454):2.7841317,((((((((((((Otus_thilohoffmanni:1.257946412,Otus_moheliensis:1.257946412):0.3251244174,Otus_pauliani:1.583070829):0.584309553,(Otus_alius:0.2594874331,Otus_mantananensis:0.2594874331):1.907892949):0.6782832932,(((Otus_beccarii:0.002462520957,Otus_alfredi:0.002462520957):0.2981475056,Otus_silvicola:0.3006100265):1.721362992,(Otus_siaoensis:0.2762649905,Otus_capnodes:0.2762649905):1.745708029):0.8236906561):0.07993384033,(Otus_rutilus:0.1901043038,Otus_umbra:0.1901043038):2.735493212):1.058508284,(Otus_sunia:1.442709024,Otus_insularis:1.442709024):2.541396776):0.5741513459,Otus_mayottensis:4.558257146):0.6322578683,((((Otus_sagittatus:0.4154287846,Otus_hartlaubi:0.4154287846):0.5514246774,(Otus_mirus:0.7629723103,Otus_mentawi:0.7629723103):0.2038811516):1.404953729,Otus_longicornis:2.371807191):1.894043824,Otus_elegans:4.265851014):0.9246639996):0.737330288,((Otus_senegalensis:2.770331337,Otus_pembaensis:2.770331337):0.919526806,Otus_scops:3.689858143):2.237987159):6.654771994,((((((Otus_lempiji:0.3573735268,Otus_collari:0.3573735268):0.3432496824,Otus_bakkamoena:0.700623209):0.5923058508,Otus_lettia:1.29292906):3.009992435,((Otus_brookii:1.60573534,Otus_rufescens:1.60573534):1.622650037,Mimizuku_gurneyi:3.228385377):1.074536118):2.294732711,((Otus_enganensis:2.917027156,Otus_megalotis:2.917027156):1.017763318,Otus_semitorques:3.934790474):2.662863732):2.016401248,(Otus_balli:7.33492061,Otus_spilocephalus:7.33492061):1.279134842):3.968561841):0.8304240126,(((Otus_fuliginosus:3.096051038,Otus_angelinae:3.096051038):0.8161275247,Otus_icterorhynchus:3.912178561):0.3509611202,(Otus_brucei:2.13407757,Otus_magicus:2.13407757):2.129062111):9.149901625):2.986690383,(Otus_podarginus:2.268880295,Otus_ireneae:2.268880295):14.1308514):5.405976822):3.197847843,(((((((((((((Glaucidium_sjostedti:1.786044914,Glaucidium_jardinii:1.786044914):0.4521281565,Glaucidium_bolivianum:2.23817307):0.9162607899,Glaucidium_costaricanum:3.15443386):2.450089174,Glaucidium_hardyi:5.604523034):0.2354219935,(((Glaucidium_peruanum:1.874545522,Glaucidium_brasilianum:1.874545522):0.3939039444,Glaucidium_griseiceps:2.268449466):0.7620906006,Glaucidium_nanum:3.030540067):2.80940496):2.247894805,((((Glaucidium_californicum:3.969855519,Glaucidium_palmarum:3.969855519):0.1809998668,Glaucidium_gnoma:4.150855386):1.995177681,(Glaucidium_minutissimum:3.467849061,Glaucidium_mooreorum:3.467849061):2.678184006):1.153358488,(Glaucidium_sanchezi:1.906594805,Glaucidium_castanopterum:1.906594805):5.39279675):0.7884482766):2.639203774,((Glaucidium_parkeri:4.856239904,Glaucidium_brodiei:4.856239904):3.142858449,Glaucidium_perlatum:7.999098355):2.727945252):4.194413189,((((Glaucidium_castanonotum:0.1850740477,Glaucidium_albertinum:0.1850740477):4.722159603,(Glaucidium_nubicola:1.896649398,Glaucidium_passerinum:1.896649398):3.010584253):2.41680815,Glaucidium_radiatum:7.324041799):0.05663108057,Glaucidium_tephronotum:7.380672881):7.540783916):1.281122084,(((Glaucidium_capense:0.8397732656,Glaucidium_cuculoides:0.8397732656):1.773357029,Glaucidium_castaneum:2.613130295):0.875600822,Glaucidium_siju:3.488731117):12.71384776):0.4914116666,Surnia_ulula:16.69399055):1.254718689,(((Athene_cunicularia:11.6794257,Athene_noctua:11.6794257):2.271002364,Athene_brama:13.95042806):2.499866569,Heteroglaux_blewitti:16.45029463):1.498414603):1.253398431,(((Aegolius_acadicus:5.52828275,Aegolius_harrisii:5.52828275):0.1014638841,Aegolius_ridgwayi:5.629746634):3.647850411,Aegolius_funereus:9.277597042):9.92451062):1.319863067,Micrathene_whitneyi:20.52197073):4.481585625):4.722947603,((((((((((Ninox_variegata:0.09284815693,Ninox_boobook:0.09284815693):0.9377260852,Ninox_novaeseelandiae:1.030574242):0.5066747744,Ninox_squamipila:1.537249017):0.6155108162,(Ninox_natalis:0.4745422723,Ninox_rudolfi:0.4745422723):1.67821756):0.3435883626,(Ninox_connivens:1.755268817,Ninox_ios:1.755268817):0.7410793783):0.2677453846,Ninox_sumbaensis:2.76409358):5.844555474,Ninox_philippensis:8.608649052):1.158802818,((((((Ninox_burhani:0.0500218946,Ninox_ochracea:0.0500218946):1.785449079,(Ninox_rufa:0.4953440941,Ninox_jacquinoti:0.4953440941):1.34012688):1.080336146,((Ninox_odiosa:1.078755316,Ninox_strenua:1.078755316):1.346041616,Ninox_theomacha:2.424796932):0.4910101887):1.878551638,Ninox_affinis:4.794358758):2.598453868,Ninox_meeki:7.392812629):0.2955748353,Ninox_superciliaris:7.688387462):2.07906441):0.3798162778,(Ninox_punctulata:0.5342830629,Ninox_scutulata:0.5342830629):9.612985087):6.122196557,(Xenoglaux_loweryi:1.686112729,Uroglaux_dimorpha:1.686112729):14.58335198):13.45703925):16.35330904,(((((((((Tyto_longimembris:0.1495859778,Tyto_capensis:0.1495859778):6.480655895,(Tyto_tenebricosa:3.776195298,Tyto_aurantia:3.776195298):2.854046575):0.6232603031,Tyto_novaehollandiae:7.253502173):1.169287322,(((Tyto_sororcula:5.037445816,Tyto_glaucops:5.037445816):1.272527317,Tyto_alba:6.309973133):0.4743021732,Tyto_manusi:6.784275306):1.638514192):2.772879999,Tyto_rosenbergii:11.1956695):3.39444328,Tyto_inexspectata:14.59011277):3.026644079,Tyto_nigrobrunnea:17.61675686):2.367804084,Tyto_soumagnei:19.98456094):3.279987644,(Phodilus_prigoginei:16.92655412,Phodilus_badius:16.92655412):6.337994468):22.81526441):14.824063):1.109585):0.896458,(((((((((((((((((((((((((((((((Buteo_hemilasius:0.1831522624,Buteo_rufinus:0.1831522624):0.2004473485,(Buteo_oreophilus:0.2862816318,Buteo_buteo:0.2862816318):0.09731797909):0.5204412779,(Buteo_rufofuscus:0.1473574576,Buteo_augur:0.1473574576):0.756683431):0.09985130587,(Buteo_lagopus:0.735665766,Buteo_regalis:0.735665766):0.2682264288):0.5495688592,Buteo_albonotatus:1.553461054):0.07107249169,((((Buteo_galapagoensis:0.2730382311,Buteo_swainsoni:0.2730382311):0.3813364792,Buteo_brachyurus:0.6543747106):0.09909170286,Buteo_albigula:0.7534664131):0.5531623512,Buteo_solitarius:1.306628764):0.3179047814):0.5391398373,Buteo_jamaicensis:2.163673383):0.4752838087,Buteo_platypterus:2.638957191):0.08428094638,((Buteo_lineatus:0.9040971813,Buteo_brachypterus:0.9040971813):0.1617687524,Buteo_ridgwayi:1.065865934):1.657372204):0.1176791171,Buteo_nitidus:2.840917255):0.07211303927,((Leucopternis_melanops:0.6996866454,Leucopternis_kuhli:0.6996866454):1.142348348,(Leucopternis_semiplumbeus:1.160571328,Buteo_archeri:1.160571328):0.6814636656):1.0709953):0.5022481745,((((Buteo_ventralis:0.2679209843,Leucopternis_albicollis:0.2679209843):0.9891416339,Leucopternis_polionotus:1.257062618):0.04675348352,Buteo_auguralis:1.303816102):0.9176280055,Leucopternis_occidentalis:2.221444107):1.193834361):0.2268575034,((Geranoaetus_melanoleucus:0.9494242396,Buteo_polyosoma:0.9494242396):1.525264922,Buteo_albicaudatus:2.474689162):1.16744681):1.943589965,((Buteo_leucorrhous:4.2062513,Parabuteo_unicinctus:4.2062513):0.7872943379,Buteo_magnirostris:4.993545637):0.5921802997):0.4881056197,Leucopternis_princeps:6.073831557):0.2704267473,(((((((Harpyhaliaetus_solitarius:0.2227400077,Harpyhaliaetus_coronatus:0.2227400077):1.995359592,Buteogallus_urubitinga:2.2180996):0.3958490102,Buteogallus_meridionalis:2.61394861):0.4535766949,Leucopternis_lacernulatus:3.067525305):0.06130662162,((Buteogallus_aequinoctialis:0.524188182,Buteogallus_anthracinus:0.524188182):1.66444078,Leucopternis_schistaceus:2.188628962):0.9402029645):0.362051407,Buteogallus_gundlachii:3.490883334):2.567245692,Leucopternis_plumbeus:6.058129023):0.2861292788):0.4975849086,((Helicolestes_hamatus:4.687577034,Rostrhamus_sociabilis:4.687577034):1.313032181,(Ictinia_mississippiensis:1.778786165,Ictinia_plumbea:1.778786165):4.22182305):0.8412339968):0.2053356313,Busarellus_nigricollis:7.047178844):0.6005877417,Geranospiza_caerulescens:7.647766584):1.608937861,(((Butastur_teesa:2.537667305,Butastur_indicus:2.537667305):0.2463264374,Butastur_rufipennis:2.783993743):0.02486476486,Butastur_liventer:2.808858508):6.447845939):0.7001553439,(((((Haliaeetus_sanfordi:0.09813082063,Haliaeetus_leucogaster:0.09813082063):4.785944142,(Haliaeetus_vociferoides:1.043265517,Haliaeetus_vocifer:1.043265517):3.840809445):1.067287685,((Haliaeetus_leucoryphus:3.616012304,Haliaeetus_pelagicus:3.616012304):0.1295672793,(Haliaeetus_albicilla:1.021288265,Haliaeetus_leucocephalus:1.021288265):2.724291319):2.205783063):0.6738400414,(Ichthyophaga_ichthyaetus:3.16823495,Ichthyophaga_humilis:3.16823495):3.456967738):1.937207116,((Haliastur_sphenurus:2.011597287,Haliastur_indus:2.011597287):2.55724457,(Milvus_milvus:0.7747750709,Milvus_migrans:0.7747750709):3.794066786):3.993567946):1.394449987):1.851977425,(Harpagus_bidentatus:4.119503523,Harpagus_diodon:4.119503523):7.689333693):0.5833409083,(((((((((((Circus_macrosceles:0.5417112961,Circus_cyaneus:0.5417112961):0.07753325968,(Circus_melanoleucos:0.1083776079,Circus_cinereus:0.1083776079):0.5108669477):3.134664021,((Circus_maurus:0.5522460284,Circus_approximans:0.5522460284):0.6413740249,Circus_macrourus:1.193620053):2.560288523):1.869458618,(Circus_pygargus:4.842245528,Circus_spilonotus:4.842245528):0.7811216684):0.1049057653,(((Circus_buffoni:1.109416064,Circus_maillardi:1.109416064):2.566324601,Circus_assimilis:3.675740665):0.01242975,(Circus_aeruginosus:0.3613448397,Circus_ranivorus:0.3613448397):3.326825575):2.040102545):3.463700567,(((Accipiter_meyerianus:1.36231999,Accipiter_francesiae:1.36231999):2.898627924,Megatriorchis_doriae:4.260947914):4.533094301,Accipiter_rhodogaster:8.794042216):0.3979313118):0.003190284936,((((Accipiter_poliocephalus:0.2158160637,Accipiter_melanochlamys:0.2158160637):3.558503334,Accipiter_madagascariensis:3.774319397):0.4547005518,Accipiter_butleri:4.229019949):2.688281373,(Accipiter_brevipes:0.08837935769,Accipiter_melanoleucus:0.08837935769):6.828921966):2.277862489):0.8131669237,((((((Accipiter_minullus:1.704680351,Accipiter_bicolor:1.704680351):0.1382945686,Accipiter_princeps:1.842974919):0.4592107157,(Accipiter_cooperii:0.98348334,Accipiter_griseiceps:0.98348334):1.318702295):1.130982543,Accipiter_nanus:3.433168178):3.258199512,Accipiter_trinotatus:6.691367691):0.612273562,((((Accipiter_henstii:0.5441073286,Accipiter_badius:0.5441073286):0.7078967943,Accipiter_luteoschistaceus:1.252004123):1.52748292,Accipiter_chionogaster:2.779487043):0.4486316343,Accipiter_gentilis:3.228118677):4.075522575):2.704689484):0.4066831976,(((((Accipiter_erythronemius:1.111365601,Accipiter_rufiventris:1.111365601):0.5074591088,Accipiter_striatus:1.618824709):0.6864542243,Accipiter_nisus:2.305278934):0.05249904248,(Accipiter_brachyurus:1.038737927,Accipiter_toussenelii:1.038737927):1.31904005):6.163136712,(((Accipiter_imitator:0.4554833311,Accipiter_castanilius:0.4554833311):1.236072304,Accipiter_novaehollandiae:1.691555635):5.943133671,((Accipiter_tachiro:0.03325700897,Accipiter_collaris:0.03325700897):1.114264942,Accipiter_haplochrous:1.147521951):6.487167353):0.8862253853):1.894099244):1.137370609,(((Accipiter_trivirgatus:3.49866556,Accipiter_superciliosus:3.49866556):0.1896598306,Accipiter_erythropus:3.68832539):0.2687637958,Accipiter_poliogaster:3.957089186):7.595295357):0.2357837958,(((((Accipiter_virgatus:0.05899339683,Accipiter_gularis:0.05899339683):2.279106361,Accipiter_cirrocephalus:2.338099758):0.6952627229,(Erythrotriorchis_buergersi:2.814516822,Erythrotriorchis_radiatus:2.814516822):0.2188456584):2.426526261,(((Accipiter_chilensis:0.7511605114,Accipiter_erythrauchen:0.7511605114):0.7079644507,Accipiter_soloensis:1.459124962):0.7479503348,Accipiter_ventralis:2.207075297):3.252813445):5.750920902,((((Accipiter_ovampensis:0.173526433,Accipiter_fasciatus:0.173526433):1.556730211,Accipiter_gundlachi:1.730256644):0.3378443801,Accipiter_henicogrammus:2.068101024):3.686599602,(Accipiter_albogularis:2.283227915,Accipiter_rufitorques:2.283227915):3.471472711):5.456109015):0.5773586958):0.604009785):0.8636293671,(((((Melierax_poliopterus:0.2610182124,Melierax_metabates:0.2610182124):0.7791615212,Melierax_canorus:1.040179733):6.866164452,Melierax_gabar:7.906344186):0.1461103496,Urotriorchis_macrourus:8.052454537):4.464408848,Kaupifalco_monogrammicus:12.51686338):0.7389441063):2.108789731,((((((((((((((Hieraaetus_spilogaster:1.437244104,Aquila_fasciatus:1.437244104):0.6081180204,Aquila_verreauxii:2.045362124):0.5323685691,(Aquila_gurneyi:1.602457797,Aquila_audax:1.602457797):0.9752728964):0.6762058512,Aquila_africanus:3.253936544):0.01323222571,Aquila_chrysaetos:3.26716877):0.5358817422,(((Aquila_heliaca:0.8585422238,Aquila_adalberti:0.8585422238):0.4380128556,Aquila_rapax:1.296555079):0.7107692759,Aquila_nipalensis:2.007324355):1.795726157):0.3183275953,((((Hieraaetus_pennatus:0.8489250489,Hieraaetus_weiskei:0.8489250489):0.345378929,Hieraaetus_morphnoides:1.194303978):1.673873508,Hieraaetus_ayresii:2.868177485):0.9398757172,Aquila_wahlbergi:3.808053203):0.3133249049):0.1805052299,((((Aquila_clanga:0.6722071359,Aquila_pomarina:0.6722071359):1.077025861,Aquila_hastata:1.749232997):1.095620866,Ictinaetus_malayensis:2.844853863):0.3319010944,Lophaetus_occipitalis:3.176754957):1.12512838):0.6716813253,Polemaetus_bellicosus:4.973564662):0.709595904,Lophotriorchis_kienerii:5.683160565):2.398570034,(((Spizaetus_isidori:2.623265769,Spizaetus_ornatus:2.623265769):1.574939533,Spizaetus_melanoleucus:4.198205302):2.124171118,Spizaetus_tyrannus:6.322376423):1.759354181):0.7020493226,(((((Nisaetus_bartelsi:0.4972035045,Nisaetus_alboniger:0.4972035045):1.305429247,Nisaetus_nipalensis:1.802632752):2.188095811,Nisaetus_nanus:3.990728562):0.5861902131,Nisaetus_floris:4.576918775):1.489825153,((Nisaetus_cirrhatus:2.088979179,Nisaetus_philippensis:2.088979179):1.715174205,Nisaetus_lanceolatus:3.804153384):2.262590544):2.717035996):0.4934995272,Stephanoaetus_coronatus:9.277279449):5.394846407,(((Harpia_harpyja:8.562515841,Morphnus_guianensis:8.562515841):3.184486387,Harpyopsis_novaeguineae:11.74700223):0.672393908,Macheiramphus_alcinus:12.41939614):2.252729724):0.6924713621):0.7828361569,((((((((Circaetus_gallicus:3.250889793,Circaetus_cinereus:3.250889793):0.8752390065,Circaetus_pectoralis:4.126128799):2.54524642,Dryotriorchis_spectabilis:6.671375219):0.2859432225,((Circaetus_fasciolatus:1.585604569,Circaetus_cinerascens:1.585604569):0.8109355619,Circaetus_beaudouini:2.396540131):4.560778311):3.332303935,Terathopius_ecaudatus:10.28962238):0.5705738261,(((((Spilornis_cheela:0.3065398493,Spilornis_klossi:0.3065398493):1.558993287,Spilornis_holospilus:1.865533136):1.094355221,Spilornis_rufipectus:2.959888358):2.151719874,Spilornis_kinabaluensis:5.111608229):0.7182467266,Spilornis_elgini:5.829854959):5.030341245):1.583822638,Pithecophaga_jefferyi:12.44401884):1.223778028,((((((((Gyps_indicus:0.3731883469,Gyps_coprotheres:0.3731883469):0.1228609581,Gyps_tenuirostris:0.496049305):0.1098612175,(Gyps_rueppellii:0.4786499801,Gyps_fulvus:0.4786499801):0.1272605425):0.2229317092,Gyps_himalayensis:0.8288422315):0.1521019278,Gyps_bengalensis:0.9809441596):0.6427861552,Gyps_africanus:1.623730314):3.697704542,Necrosyrtes_monachus:5.321434858):0.994446335,(((Aegypius_monachus:1.210790246,Torgos_tracheliotos:1.210790246):1.464497657,Trigonoceps_occipitalis:2.675287903):2.19505735,Sarcogyps_calvus:4.870345254):1.445535939):7.351915677):2.479636511):2.710527891,(((((((Aviceda_leuphotes:0.5201684507,Aviceda_cuculoides:0.5201684507):0.9341883235,Aviceda_jerdoni:1.454356774):6.655386806,(Aviceda_subcristata:2.611475463,Aviceda_madagascariensis:2.611475463):5.498268116):3.300362086,(((Henicopernis_longicauda:3.169039425,Henicopernis_infuscatus:3.169039425):2.105660194,Lophoictinia_isura:5.274699617):0.7666926292,Hamirostra_melanosternon:6.04139225):5.368713417):1.460152722,(((Pernis_apivorus:2.407347586,Pernis_ptilorhyncus:2.407347586):0.1591971535,Pernis_celebensis:2.566544739):9.825819263,Elanoides_forficatus:12.392364):0.4778943833):1.938209486,(((Leptodon_forbesi:0.24537325,Leptodon_cayanensis:0.24537325):7.399686808,(Chondrohierax_uncinatus:0.2887271545,Chondrohierax_wilsonii:0.2887271545):7.356332905):6.025959416,Eutriorchis_astur:13.67101947):1.137448401):0.6994428429,(((Gypaetus_barbatus:9.531591767,Neophron_percnopterus:9.531591767):3.486398272,Gypohierax_angolensis:13.01799004):0.9160257534,(Polyboroides_typus:4.88847549,Polyboroides_radiatus:4.88847549):9.0455403):1.573894925):3.350050553):5.66755875,((((Elanus_scriptus:0.782442987,Elanus_caeruleus:0.782442987):1.222216934,(Elanus_axillaris:0.6292941066,Elanus_leucurus:0.6292941066):1.375365814):0.4503759455,Chelictinia_riocourii:2.455035866):13.4203646,Gampsonyx_swainsonii:15.87540047):8.65011955):2.359321981,Pandion_haliaetus:26.884842):13.283662,Sagittarius_serpentarius:40.168503):16.723395,(((((Cathartes_burrovianus:1.889979641,Cathartes_melambrotus:1.889979641):0.7155793307,Cathartes_aura:2.605558972):2.400152732,(Coragyps_atratus:4.829338097,Gymnogyps_californianus:4.829338097):0.1763736059):0.9816191672,Vultur_gryphus:5.98733087):0.5847321302,Sarcoramphus_papa:6.572063):50.319835):6.018021):1.291546,Opisthocomus_hoazin:64.201465):0.88978,((((((((((((((((((((((Ardea_picata:1.990790041,Ardea_goliath:1.990790041):1.330844184,Ardea_purpurea:3.321634225):1.104000898,(Ardea_humbloti:2.125005089,Ardea_insignis:2.125005089):2.300630034):1.404522736,(Ardea_melanocephala:3.788020438,Ardea_sumatrana:3.788020438):2.042137422):0.6509628835,((Ardea_cocoi:0.7724639629,Ardea_cinerea:0.7724639629):0.1565421275,Ardea_herodias:0.92900609):5.552114656):0.6148146724,Ardea_pacifica:7.095935416):0.2424006554,Bubulcus_ibis:7.33833607):0.523108853,((Pilherodius_pileatus:2.598459072,Mesophoyx_intermedia:2.598459072):3.481447857,Casmerodius_albus:6.079906929):1.781537995):4.616065517,(Butorides_striata:1.478806228,Butorides_virescens:1.478806228):10.99870421):1.017360987,((((((Gorsachius_magnificus:1.058662216,Gorsachius_leuconotus:1.058662216):1.120276599,Gorsachius_melanolophus:2.178938816):0.1092980068,Gorsachius_goisagi:2.288236822):4.663781147,Nyctanassa_violacea:6.95201797):5.493988709,((Nycticorax_nycticorax:5.097846947,Nycticorax_caledonicus:5.097846947):6.879569677,Agamia_agami:11.97741662):0.4685900589):0.3361810578,((((Ardeola_speciosa:1.861188657,Ardeola_grayii:1.861188657):0.3496852423,Ardeola_bacchus:2.210873899):2.385161802,Ardeola_ralloides:4.596035701):7.380696109,(Ardeola_idae:8.461829383,Ardeola_rufiventris:8.461829383):3.514902429):0.8054559252):0.7126836903):0.3094167997,((((((Egretta_ardesiaca:0.4015661832,Egretta_eulophotes:0.4015661832):1.708758597,Egretta_thula:2.11032478):0.2068274672,Egretta_garzetta:2.317152247):0.7393980504,(Egretta_novaehollandiae:0.1640454386,Egretta_sacra:0.1640454386):2.892504859):0.5825264775,(((Egretta_tricolor:3.157303823,Egretta_caerulea:3.157303823):0.01077594542,Egretta_gularis:3.168079768):0.1147258476,(Egretta_vinaceigula:1.62615341,Egretta_rufescens:1.62615341):1.656652206):0.3562711597):5.620491847,Syrigma_sibilatrix:9.259568623):4.544719606):1.142072859,((((((((Botaurus_lentiginosus:1.467750252,Botaurus_poiciloptilus:1.467750252):1.030746136,Botaurus_pinnatus:2.498496388):1.912390362,Botaurus_stellaris:4.41088675):3.51110613,(Ixobrychus_exilis:3.798284292,Ixobrychus_sturmii:3.798284292):4.123708588):2.853755791,((Ixobrychus_sinensis:0.2799669643,Ixobrychus_minutus:0.2799669643):9.719755223,(Ixobrychus_flavicollis:6.970507448,Ixobrychus_cinnamomeus:6.970507448):3.02921474):0.7760264843):0.4661253847,Ixobrychus_eurhythmus:11.24187406):0.1242127916,Ixobrychus_involucris:11.36608685):1.868742016,Zebrilus_undulatus:13.23482886):1.711532222):3.816432419,Cochlearius_cochlearius:18.76279351):3.265398495,(((Tigrisoma_mexicanum:0.06623889117,Tigrisoma_fasciatum:0.06623889117):4.887644573,Tigrisoma_lineatum:4.953883461):1.103540488,(Zonerodius_heliosylus:0.5480605378,Tigriornis_leucolopha:0.5480605378):5.509363412):15.97076805):30.599116,((((((((Pelecanus_philippensis:5.99181801,Pelecanus_occidentalis:5.99181801):0.5714947122,Pelecanus_erythrorhynchos:6.56331272):0.385985988,Pelecanus_thagus:6.949298707):5.883625398,Pelecanus_conspicillatus:12.8329241):8.327644272,Pelecanus_rufescens:21.16056838):0.3194270872,(Pelecanus_onocrotalus:2.11635985,Pelecanus_crispus:2.11635985):19.36363561):5.386071536,Balaeniceps_rex:26.866067):4.066881,Scopus_umbretta:30.932948):21.69436):2.530699,(((((((((((Pseudibis_papillosa:3.616169934,Pseudibis_davisoni:3.616169934):1.55999088,Platalea_flavipes:5.176160813):6.245578457,((Platalea_minor:3.342632816,Platalea_leucorodia:3.342632816):4.559389981,Platalea_alba:7.902022796):3.519716475):0.3267384711,(((Threskiornis_bernieri:0.3055410553,Threskiornis_aethiopicus:0.3055410553):5.273032656,Threskiornis_molucca:5.578573712):5.992415969,(Threskiornis_spinicollis:0.2881236726,Threskiornis_melanocephalus:0.2881236726):11.28286601):0.1774880634):2.240354472,(Platalea_regia:6.147474948,Nipponia_nippon:6.147474948):7.841357266):0.275850687,(((Bostrychia_olivacea:0.9579385074,Bostrychia_bocagei:0.9579385074):7.391501912,Bostrychia_hagedash:8.349440419):4.814920408,(Bostrychia_rara:11.44886922,Bostrychia_carunculata:11.44886922):1.715491613):1.100322076):3.154152649,(Platalea_ajaja:14.12740715,Lophotibis_cristata:14.12740715):3.291428401):3.797827634,Mesembrinibis_cayennensis:21.21666318):0.317823491,((Plegadis_ridgwayi:6.58533714,Plegadis_chihi:6.58533714):0.9103553591,Plegadis_falcinellus:7.495692498):14.03879418):7.744894046,((((((Eudocimus_ruber:2.28891512,Eudocimus_albus:2.28891512):0.6181949851,Cercibis_oxycerca:2.907110105):10.66475245,(Theristicus_caerulescens:5.301903381,Theristicus_caudatus:5.301903381):8.269959176):0.3964477295,Theristicus_melanopis:13.96831029):6.219289987,Phimosus_infuscatus:20.18760028):4.336373454,(Geronticus_calvus:1.4139092,Geronticus_eremita:1.4139092):23.11006453):4.755406991):1.177239893,Thaumatibis_gigantea:30.45662061):24.70138539):2.218494,((((((((((((Phalacrocorax_harrisi:1.027839977,Phalacrocorax_urile:1.027839977):0.6932475347,Phalacrocorax_bougainvillii:1.721087511):0.9649698943,Phalacrocorax_pelagicus:2.686057406):1.483498691,Phalacrocorax_colensoi:4.169556097):2.534215683,((Phalacrocorax_fuscicollis:2.486288495,Phalacrocorax_onslowi:2.486288495):1.870338777,Phalacrocorax_penicillatus:4.356627272):2.347144508):0.914610124,Phalacrocorax_coronatus:7.618381905):2.061488871,((Phalacrocorax_carunculatus:0.8088169938,Phalacrocorax_carbo:0.8088169938):7.856427023,Phalacrocorax_gaimardi:8.665244017):1.014626758):0.3807157903,((((Phalacrocorax_ranfurlyi:0.3414381599,Phalacrocorax_capillatus:0.3414381599):2.065086594,Phalacrocorax_niger:2.406524753):2.52983027,Phalacrocorax_nigrogularis:4.936355023):3.992480313,(((Phalacrocorax_campbelli:0.1030521703,Phalacrocorax_capensis:0.1030521703):3.942617847,Phalacrocorax_magellanicus:4.045670017):4.240225509,Phalacrocorax_aristotelis:8.285895526):0.6429398102):1.13175123):0.213960699,(((((((Phalacrocorax_chalconotus:0.494707875,Phalacrocorax_atriceps:0.494707875):1.956535694,Phalacrocorax_pygmeus:2.451243569):2.317075728,Phalacrocorax_africanus:4.768319298):0.7953625461,Phalacrocorax_melanoleucos:5.563681843):0.03049190141,Phalacrocorax_fuscescens:5.594173745):0.2496024169,(Phalacrocorax_brasilianus:2.917244129,Phalacrocorax_auritus:2.917244129):2.926532033):4.117000174,(((Phalacrocorax_featherstoni:0.1219613446,Phalacrocorax_punctatus:0.1219613446):2.113815478,Phalacrocorax_neglectus:2.235776822):1.142909119,(Phalacrocorax_varius:2.206873421,Phalacrocorax_sulcirostris:2.206873421):1.17181252):6.582090394):0.3137709297):26.16545011,((Anhinga_rufa:20.07362748,Anhinga_novaehollandiae:20.07362748):9.881885744,(Anhinga_melanogaster:1.319183107,Anhinga_anhinga:1.319183107):28.63633012):6.48448415):2.419581778,(((((Sula_granti:0.05377323097,Sula_dactylatra:0.05377323097):2.12812804,(Sula_variegata:1.00783746,Sula_nebouxii:1.00783746):1.174063811):2.173599013,Sula_leucogaster:4.355500284):1.309205484,Sula_sula:5.664705768):4.721125256,(((Morus_serrator:2.180095537,Morus_capensis:2.180095537):1.095883538,Morus_bassanus:3.275979076):4.727208026,Papasula_abbotti:8.003187102):2.382643922):28.47374813):14.38708285,((((Fregata_magnificens:7.583389355,Fregata_ariel:7.583389355):0.01345415418,Fregata_aquila:7.59684351):0.6869504746,Fregata_andrewsi:8.283793985):3.367993505,Fregata_minor:11.65178749):41.59487451):4.129838):2.491947,(((((((Ciconia_ciconia:1.643347071,Ciconia_boyciana:1.643347071):2.005104935,Ciconia_maguari:3.648452007):3.47977458,Ciconia_nigra:7.128226584):0.4610684091,((Ciconia_episcopus:1.690185267,Ciconia_stormi:1.690185267):1.57487859,Ciconia_abdimii:3.265063857):4.324231136):0.5689983889,((Leptoptilos_crumeniferus:2.939525547,Leptoptilos_dubius:2.939525547):3.678083152,Leptoptilos_javanicus:6.617608697):1.540684685):0.2522287644,(((Mycteria_leucocephala:0.4477391911,Mycteria_cinerea:0.4477391911):2.095907326,Mycteria_ibis:2.543646517):1.601350563,Mycteria_americana:4.144997081):4.265525068):0.2626928537,(((Anastomus_lamelligerus:0.29905768,Anastomus_oscitans:0.29905768):3.57128943,Jabiru_mycteria:3.87034711):4.071909899,(Ephippiorhynchus_senegalensis:6.27121454,Ephippiorhynchus_asiaticus:6.27121454):1.671042469):0.7309579906):51.195232):1.494904,((((((((((((((((((Puffinus_opisthomelas:3.188040963,Pseudobulweria_aterrima:3.188040963):0.2271069413,Puffinus_newelli:3.415147904):0.947138045,(Puffinus_mauretanicus:2.806458396,Puffinus_yelkouan:2.806458396):1.555827553):0.1126238356,((Puffinus_puffinus:1.525461493,Puffinus_auricularis:1.525461493):2.12192258,(Puffinus_assimilis:1.439932095,Puffinus_lherminieri:1.439932095):2.207451978):0.8275257124):1.567704183,((Puffinus_gavia:3.20077279,Puffinus_huttoni:3.20077279):2.739643871,Pseudobulweria_becki:5.940416661):0.1021973072):3.211271605,(Puffinus_nativitatis:1.392264289,Pseudobulweria_macgillivrayi:1.392264289):7.861621285):1.832983456,(((((Puffinus_carneipes:1.011302681,Puffinus_creatopus:1.011302681):1.07949968,Puffinus_gravis:2.090802361):0.4537229821,Puffinus_griseus:2.544525343):0.4838351182,Puffinus_tenuirostris:3.028360462):1.704462985,((Puffinus_heinrothi:0.3529053089,Puffinus_bulleri:0.3529053089):3.350600854,Puffinus_pacificus:3.703506163):1.029317283):6.354045582):0.9606736861,((Calonectris_leucomelas:2.978795268,Calonectris_diomedea:2.978795268):3.781700655,Calonectris_edwardsii:6.760495926):5.287046791):5.156199684,Pseudobulweria_rostrata:17.2037424):0.3725523401,(((Procellaria_cinerea:2.857069539,Procellaria_westlandica:2.857069539):0.2598213124,(Procellaria_aequinoctialis:0.791272715,Procellaria_conspicillata:0.791272715):2.325618137):0.03160120652,Procellaria_parkinsoni:3.148492058):14.42780268):1.238993496,(Bulweria_bulwerii:14.83069107,Bulweria_fallax:14.83069107):3.984597168):2.701561185,((((Fulmarus_glacialoides:3.258054224,Fulmarus_glacialis:3.258054224):1.301375247,(Macronectes_halli:1.575527913,Macronectes_giganteus:1.575527913):2.983901557):2.529752078,(Pagodroma_nivea:4.919044153,Thalassoica_antarctica:4.919044153):2.170137395):1.809785832,Daption_capense:8.898967377):12.61788204):2.328501298,((((((((Pachyptila_salvini:0.3868605442,Pachyptila_belcheri:0.3868605442):0.01815155149,Pachyptila_desolata:0.4050120957):0.7526880792,Pachyptila_vittata:1.157700175):3.196100397,Pachyptila_turtur:4.353800572):3.192992842,Pachyptila_crassirostris:7.546793413):1.95981956,Halobaena_caerulea:9.506612973):9.636583781,Lugensa_brevirostris:19.14319675):3.441030813,(((Pelecanoides_magellani:6.67745255,Pelecanoides_georgicus:6.67745255):2.647874989,Pelecanoides_urinatrix:9.325327539):7.762336341,Pelecanoides_garnotii:17.08766388):5.496563686):1.261123148):0.2845666913,(((((((((((Pterodroma_phaeopygia:0.7012197089,Pterodroma_sandwichensis:0.7012197089):1.022636442,Pterodroma_cervicalis:1.723856151):0.2050003728,Pterodroma_baraui:1.928856524):2.050878462,Pterodroma_externa:3.979734985):0.9748297313,(((Pterodroma_arminjoniana:0.3311101236,Pterodroma_neglecta:0.3311101236):0.6871893229,Pterodroma_heraldica:1.018299447):0.5146434086,Pterodroma_alba:1.532942856):3.421621861):0.3283558816,(((Pterodroma_brevipes:1.467903171,Pterodroma_defilippiana:1.467903171):1.783977542,Pterodroma_ultima:3.251880713):0.4372759601,Pterodroma_inexpectata:3.689156673):1.593763925):0.9290912232,(Pterodroma_leucoptera:4.855979613,Pterodroma_axillaris:4.855979613):1.356032208):0.8229682274,(Pterodroma_solandri:5.452459408,Pterodroma_nigripennis:5.452459408):1.58252064):0.7966885003,((Pterodroma_atrata:1.870052715,Pterodroma_cookii:1.870052715):2.60584523,Pterodroma_longirostris:4.475897946):3.355770603):1.814902197,Pterodroma_hypoleuca:9.646570745):1.122036156,((((((Pterodroma_madeira:1.268550928,Pterodroma_feae:1.268550928):0.4753129586,Pterodroma_caribbaea:1.743863887):0.7275367149,Pterodroma_cahow:2.471400603):0.5825758733,(Pterodroma_pycrofti:1.87441302,Pterodroma_hasitata:1.87441302):1.179563456):1.65109715,(((Pterodroma_macroptera:0.8875634275,Pterodroma_lessonii:0.8875634275):1.167855706,Pterodroma_incerta:2.055419133):0.550364254,Pterodroma_magentae:2.605783387):2.099290239):0.4255104383,Pterodroma_mollis:5.130584064):5.638022837):13.36131051):7.059710937,((((Oceanites_maorianus:5.32147486,Oceanites_oceanicus:5.32147486):6.801727847,Oceanites_gracilis:12.12320271):4.219576679,((Nesofregetta_fuliginosa:1.438400908,Garrodia_nereis:1.438400908):12.31154523,Pelagodroma_marina:13.74994614):2.592833255):1.018407839,(Fregetta_grallaria:9.764772704,Fregetta_tropica:9.764772704):7.596414524):13.82844111):0.466510339,(((((((Thalassarche_steadi:0.4000894919,Diomedea_exulans:0.4000894919):0.1107673807,Thalassarche_cauta:0.5108568725):0.5787054361,(Thalassarche_salvini:0.2375064977,Thalassarche_eremita:0.2375064977):0.8520558112):1.19543929,Thalassarche_bulleri:2.285001599):3.01669385,(((Thalassarche_impavida:0.1429288415,Thalassarche_melanophrys:0.1429288415):1.599038577,Thalassarche_chrysostoma:1.741967419):1.040290062,(Thalassarche_carteri:0.7377652037,Thalassarche_chlororhynchos:0.7377652037):2.044492277):2.519437968):5.183170177,(Phoebetria_fusca:1.770046994,Phoebetria_palpebrata:1.770046994):8.714818633):6.384295644,((((Diomedea_amsterdamensis:0.8186655557,Diomedea_antipodensis:0.8186655557):0.3502036891,Diomedea_dabbenena:1.168869245):1.347533221,(Diomedea_sanfordi:0.268214318,Diomedea_epomophora:0.268214318):2.248188147):6.882452025,((Phoebastria_albatrus:2.514261747,Phoebastria_irrorata:2.514261747):1.515745083,(Phoebastria_nigripes:1.089367358,Phoebastria_immutabilis:1.089367358):2.940639472):5.368847663):7.470306778):14.78697741):2.741850318,((((((Oceanodroma_leucorhoa:8.619583618,Oceanodroma_tristrami:8.619583618):1.151985968,(Oceanodroma_monorhis:5.515239307,Oceanodroma_hornbyi:5.515239307):4.256330282):0.902936081,(Oceanodroma_homochroa:2.657969631,Oceanodroma_monteiroi:2.657969631):8.016536039):7.528364799,((Oceanodroma_furcata:4.627477699,Oceanodroma_matsudairae:4.627477699):9.719655251,Hydrobates_pelagicus:14.34713295):3.855737517):0.1128889038,(((Halocyptena_microsoma:5.931429766,Oceanodroma_markhami:5.931429766):1.657741935,Oceanodroma_tethys:7.589171702):4.825463507,Oceanodroma_melania:12.41463521):5.901124163):0.8239958218,Oceanodroma_castro:19.13975519):15.25823381):26.43246,((((((((Eudyptes_robustus:0.5641661783,Eudyptes_pachyrhynchus:0.5641661783):1.477198041,(Eudyptes_chrysocome:0.8638563555,Eudyptes_moseleyi:0.8638563555):1.177507863):0.07436214157,(Eudyptes_schlegeli:0.4576566476,Eudyptes_chrysolophus:0.4576566476):1.658069713):0.7099514805,Eudyptes_sclateri:2.825677841):1.226659218,Megadyptes_antipodes:4.052337059):5.480991965,(((Spheniscus_magellanicus:0.6280084014,Spheniscus_demersus:0.6280084014):0.4549758415,(Spheniscus_mendiculus:0.6894428354,Spheniscus_humboldti:0.6894428354):0.3935414079):5.66835,Eudyptula_minor:6.751334245):2.781994781):3.096056877,(Aptenodytes_patagonicus:3.073274424,Aptenodytes_forsteri:3.073274424):9.556111476):1.262683629,((Pygoscelis_papua:5.150337021,Pygoscelis_antarcticus:5.150337021):4.527056657,Pygoscelis_adeliae:9.677393677):4.214675852):46.93837847):0.532903):0.900216,((((Gavia_adamsii:0.8137848117,Gavia_immer:0.8137848117):4.27199999,Gavia_pacifica:5.085784801):6.330442789,Gavia_arctica:11.41622759):17.13273729,Gavia_stellata:28.54896489):33.71460211):0.929661,((Eurypyga_helias:28.57345238,Rhynochetos_jubatus:28.57345238):28.89700262,((Phaethon_rubricauda:3.441792821,Phaethon_lepturus:3.441792821):7.352402005,Phaethon_aethereus:10.79419483):46.67626017):5.722773):0.832507,(((((((((((((((((((((((((((((Larus_glaucescens:0.03996128851,Larus_thayeri:0.03996128851):0.003258039305,Larus_schistisagus:0.04321932781):0.07337264812,Larus_glaucoides:0.1165919759):0.1285511892,Larus_californicus:0.2451431652):0.1127482535,((Larus_cachinnans:0.2364127643,Larus_dominicanus:0.2364127643):0.03983562205,Larus_fuscus:0.2762483863):0.08164303237):0.06249591273,(Larus_argentatus:0.1134199965,Larus_hyperboreus:0.1134199965):0.3069673349):0.07185594327,(((Larus_michahellis:0.1112352229,Larus_armenicus:0.1112352229):0.1691942676,Larus_marinus:0.2804294904):0.191686432,Larus_livens:0.4721159224):0.02012735227):0.1617291554,Larus_occidentalis:0.65397243):0.2752375484,(Larus_heermanni:0.6929585158,Larus_delawarensis:0.6929585158):0.2362514627):0.3395362677,Larus_canus:1.268746246):0.3218724673,Larus_pacificus:1.590618714):0.4476049377,((Larus_atlanticus:0.193702956,Larus_crassirostris:0.193702956):1.192769625,Larus_belcheri:1.386472581):0.6517510703):0.1335920994,((((Larus_melanocephalus:0.4840426462,Larus_hemprichii:0.4840426462):0.2101053391,Larus_relictus:0.6941479851):0.303409626,Larus_ichthyaetus:0.9975576116):0.1571071641,(Larus_audouinii:0.7689326727,Larus_leucophthalmus:0.7689326727):0.3857321027):1.017150975):0.5427273395,(((Larus_pipixcan:0.7005254326,Larus_atricilla:0.7005254326):1.292964122,Leucophaeus_scoresbii:1.993489554):0.2441929902,(Larus_modestus:2.206437357,Larus_fuliginosus:2.206437357):0.03124518772):0.4768605454):0.6242692185,((((((Larus_bulleri:0.08986905334,Larus_brunnicephalus:0.08986905334):0.06127459445,Larus_scopulinus:0.1511436478):0.2710333557,Larus_novaehollandiae:0.4221770035):0.1318603164,Larus_maculipennis:0.55403732):0.1482299185,(((Larus_hartlaubii:0.1143872911,Larus_cirrocephalus:0.1143872911):0.3368472034,Larus_ridibundus:0.4512344944):0.01555549213,Larus_serranus:0.4667899866):0.2354772519):1.295437827,(Larus_philadelphia:1.721223576,Larus_genei:1.721223576):0.276481489):1.341107243):0.02801124946,Larus_saundersi:3.366823558):1.165238756,Larus_minutus:4.532062315):0.06529314412,((Pagophila_eburnea:3.076255184,Xema_sabini:3.076255184):0.784620983,(Rissa_tridactyla:3.257060501,Rissa_brevirostris:3.257060501):0.6038156668):0.7364792911):1.895361223,(Creagrus_furcatus:4.149769858,Rhodostethia_rosea:4.149769858):2.342946824):4.814935112,((Anous_minutus:4.432437711,Anous_stolidus:4.432437711):5.137972347,Anous_tenuirostris:9.570410059):1.737241736):0.3696853096,((Rynchops_niger:0.5181282858,Rynchops_flavirostris:0.5181282858):5.672899277,Rynchops_albicollis:6.191027563):5.48630954):0.4668809995,(((((((((((((Sterna_vittata:0.6537287615,Sterna_hirundinacea:0.6537287615):0.08391719821,Sterna_paradisaea:0.7376459596):1.080377563,Sterna_hirundo:1.818023522):0.5537458054,((Sterna_striata:1.318683478,Sterna_dougallii:1.318683478):0.06945247316,Sterna_sumatrana:1.388135951):0.9836333765):0.9842062049,(Sterna_forsteri:1.630824544,Sterna_trudeaui:1.630824544):1.725150988):0.202743257,(((Sterna_bengalensis:0.6679231871,Sterna_maxima:0.6679231871):0.3276795048,Sterna_bergii:0.9956026914):0.4206134717,((Sterna_elegans:0.6433299828,Sterna_sandvicensis:0.6433299828):0.6436880438,Sterna_virgata:1.287018027):0.1291981366):2.142502626):0.4405027623,(((Chlidonias_niger:1.120686287,Chlidonias_leucopterus:1.120686287):1.091222641,Chlidonias_hybrida:2.211908929):0.3041792423,Sterna_albostriata:2.516088171):1.483133381):0.8714672301,(Larosterna_inca:4.733321501,Sterna_repressa:4.733321501):0.1373672809):0.904852561,((Sterna_nilotica:1.187395822,Sterna_aurantia:1.187395822):3.077342184,(Sterna_lorata:2.096226347,Sterna_caspia:2.096226347):2.168511659):1.510803337):1.036342935,((Sterna_acuticauda:2.641048331,Phaetusa_simplex:2.641048331):2.716799968,Sterna_bernsteini:5.357848299):1.454035979):0.7879417222,(((Sterna_superciliaris:0.03900485393,Sterna_balaenarum:0.03900485393):1.736748299,(Sterna_saundersi:0.2324663507,Sterna_antillarum:0.2324663507):1.543286802):1.169602608,(Sterna_nereis:1.657340847,Sterna_albifrons:1.657340847):1.288014913):4.654470239):0.1878157271,(((Sterna_anaethetus:2.403465165,Sterna_lunata:2.403465165):1.28998544,Sterna_fuscata:3.693450605):1.142239475,Sterna_aleutica:4.83569008):2.951951647):2.817033076,((Gygis_microrhyncha:0.4086839356,Gygis_alba:0.4086839356):6.520200606,(Procelsterna_albivitta:0.3583685267,Procelsterna_cerulea:0.3583685267):6.570516015):3.675790261):1.5395433):2.036385534,(((((((Uria_aalge:1.55861959,Uria_lomvia:1.55861959):4.329529812,(Alle_alle:4.076663066,Alca_torda:4.076663066):1.811486336):2.359784406,((Brachyramphus_marmoratus:2.618740323,Brachyramphus_brevirostris:2.618740323):2.269526524,Brachyramphus_perdix:4.888266847):3.359666961):0.2153379354,((Synthliboramphus_antiquus:1.963108582,Synthliboramphus_wumizusume:1.963108582):2.264135173,(Synthliboramphus_hypoleucus:0.6582354116,Synthliboramphus_craveri:0.6582354116):3.569008344):4.236027987):0.7368550608,((Cepphus_carbo:1.94522495,Cepphus_columba:1.94522495):1.702982407,Cepphus_grylle:3.648207356):5.551919448):1.288844209,(((((Aethia_pusilla:2.215493081,Aethia_psittacula:2.215493081):0.3711583121,Aethia_pygmaea:2.586651392):0.1815860762,Aethia_cristatella:2.768237469):0.6767632189,Ptychoramphus_aleuticus:3.445000688):6.652455817,(((Fratercula_corniculata:1.185179629,Fratercula_arctica:1.185179629):1.034608414,Fratercula_cirrhata:2.219788043):2.598896522,Cerorhinca_monocerata:4.818684566):5.278771938):0.3915145095):2.537163372,((((Catharacta_chilensis:0.2118684923,Catharacta_maccormicki:0.2118684923):0.007363317703,Catharacta_antarctica:0.21923181):0.860731492,(Catharacta_skua:0.5249334239,Stercorarius_pomarinus:0.5249334239):0.5550298782):4.260656895,((Catharacta_lonnbergi:0.8794639442,Stercorarius_longicaudus:0.8794639442):2.015701399,Stercorarius_parasiticus:2.895165343):2.445454854):7.685514187):1.154469252):1.444722137,Dromas_ardeola:15.62532577):0.132699922,(((((((Glareola_pratincola:0.2229403011,Glareola_nordmanni:0.2229403011):2.095657398,Glareola_maldivarum:2.318597699):2.601598917,((Glareola_ocularis:1.30626297,Glareola_cinerea:1.30626297):3.14727227,Glareola_lactea:4.45353524):0.4666613765):1.013766742,Glareola_nuchalis:5.933963358):0.7328457542,Stiltia_isabella:6.66680911):5.84795256,(((((Cursorius_temminckii:0.8056513531,Cursorius_somalensis:0.8056513531):0.131977229,Cursorius_cursor:0.9376285824):4.426615397,Cursorius_coromandelicus:5.36424398):2.950874372,Cursorius_rufus:8.315118353):3.408724473,((Rhinoptilus_cinctus:3.951943064,Rhinoptilus_africanus:3.951943064):1.677551514,Rhinoptilus_bitorquatus:5.629494578):6.094348247):0.7909188474):2.069379341,Rhinoptilus_chalcopterus:14.58414101):1.173884682):20.25152731,((((((((Turnix_everetti:2.489143826,Turnix_melanogaster:2.489143826):0.2712776143,(Turnix_nigricollis:0.7420206325,Turnix_pyrrhothorax:0.7420206325):2.018400807):0.04681645194,Turnix_maculosus:2.807237891):1.152300088,Turnix_castanotus:3.95953798):2.376902647,(Turnix_varius:1.810246752,Turnix_worcesteri:1.810246752):4.526193876):4.351264112,((Turnix_ocellatus:0.5669672762,Turnix_olivii:0.5669672762):3.083351056,(Turnix_sylvaticus:1.635455301,Turnix_hottentottus:1.635455301):2.014863031):7.037386408):1.783471814,((Turnix_tanki:1.245381127,Turnix_suscitator:1.245381127):3.056389052,Turnix_velox:4.301770179):8.169406376):14.20357735,Ortyxelos_meiffrenii:26.6747539):9.334799096):6.60076,(((((((((((((((Gallinago_stenura:0.4257555813,Gallinago_macrodactyla:0.4257555813):0.1175816688,Gallinago_megala:0.5433372503):0.004026563016,Gallinago_hardwickii:0.547363813):1.255216007,Gallinago_solitaria:1.802579821):2.689762052,Gallinago_media:4.492341872):1.611296077,((Gallinago_paraguaiae:3.365979176,Gallinago_nigripennis:3.365979176):0.1697608874,Gallinago_stricklandii:3.535740063):2.567897887):2.191316914,(((((Gallinago_jamesoni:0.9448719562,Gallinago_undulata:0.9448719562):3.217252518,Gallinago_nemoricola:4.162124474):0.2384955352,Gallinago_gallinago:4.400620009):1.051475769,Gallinago_andina:5.452095776):1.682358658,(Gallinago_nobilis:1.609243067,Gallinago_imperialis:1.609243067):5.525211368):1.160500427):2.67803523,(Coenocorypha_aucklandica:0.5539300825,Coenocorypha_pusilla:0.5539300825):10.41906001):6.465637319,(((((Scolopax_rochussenii:0.3208595146,Scolopax_celebensis:0.3208595146):0.02409195367,Scolopax_rusticola:0.3449514683):5.01570691,(Scolopax_minor:2.131002641,Scolopax_mira:2.131002641):3.229655738):3.11397832,(Scolopax_rosenbergii:1.682009372,Scolopax_saturata:1.682009372):6.792627327):0.4538273518,Scolopax_bukidnonensis:8.92846405):8.510163361):0.7750554256,((Limnodromus_semipalmatus:0.03162341757,Limnodromus_griseus:0.03162341757):8.175245433,Limnodromus_scolopaceus:8.20686885):10.00681398):1.50607725,(((((((((Tringa_guttifer:0.5913609427,Tringa_melanoleuca:0.5913609427):3.792857792,Tringa_nebularia:4.384218735):2.450604526,Tringa_erythropus:6.834823261):1.86192336,(Tringa_flavipes:6.767333538,Catoptrophorus_semipalmatus:6.767333538):1.929413085):0.6266684427,((Tringa_glareola:4.647604785,Tringa_totanus:4.647604785):0.006431980478,Tringa_stagnatilis:4.654036765):4.669378299):0.1711341037,(Heteroscelus_brevipes:3.337890004,Heteroscelus_incanus:3.337890004):6.156659165):1.752622351,(Tringa_solitaria:10.79099883,Tringa_ochropus:10.79099883):0.4561726859):4.569026207,(Actitis_hypoleucos:11.4789797,Actitis_macularius:11.4789797):4.337218021):1.570643795,(((Phalaropus_lobatus:5.160881114,Phalaropus_fulicarius:5.160881114):7.430492592,Steganopus_tricolor:12.59137371):4.222745787,Xenus_cinereus:16.8141195):0.5727220266):2.332918565):0.7854948787,(((((((((((Calidris_himantopus:4.905325619,Calidris_minutilla:4.905325619):0.9261297987,Calidris_minuta:5.831455418):0.782765185,((Calidris_mauri:3.197858671,Calidris_pusilla:3.197858671):1.713930108,Calidris_ruficollis:4.911788779):1.702431824):1.171013202,(Calidris_acuminata:7.409102372,Calidris_melanotos:7.409102372):0.376131434):0.3368227489,(Calidris_fuscicollis:6.746422011,Calidris_alba:6.746422011):1.375634543):0.1344152018,((Calidris_ptilocnemis:2.903183353,Calidris_maritima:2.903183353):2.867331463,Calidris_alpina:5.770514816):2.48595694):1.142183634,((Calidris_subminuta:6.468783471,Calidris_temminckii:6.468783471):1.80697793,(Calidris_bairdii:4.083487819,Tryngites_subruficollis:4.083487819):4.192273585):1.122893987):1.115609929,Calidris_ferruginea:10.51426532):0.7519122561,(((Aphriza_virgata:4.985805405,Calidris_tenuirostris:4.985805405):1.325426531,Calidris_canutus:6.311231938):4.350805447,(Limicola_falcinellus:7.761709247,Philomachus_pugnax:7.761709247):2.900328136):0.6041401923):0.7244458655,Eurynorhynchus_pygmeus:11.99062344):6.292487254,(Arenaria_interpres:6.523158712,Arenaria_melanocephala:6.523158712):11.75995198):2.222144269):1.041459789,((((Limosa_fedoa:5.139685705,Limosa_haemastica:5.139685705):2.459626226,Limosa_limosa:7.599311931):1.409590111,Limosa_lapponica:9.008902041):9.253659877,Lymnocryptes_minimus:18.26256192):3.284152834):0.9396560354,(((((Numenius_arquata:0.05330899019,Numenius_minutus:0.05330899019):3.731537381,Numenius_madagascariensis:3.784846371):2.272081208,(Numenius_borealis:1.105305971,Numenius_americanus:1.105305971):4.951621608):3.616924703,((Numenius_phaeopus:4.593982901,Numenius_tahitiensis:4.593982901):3.331471885,Numenius_tenuirostris:7.925454786):1.748397495):6.497673081,Bartramia_longicauda:16.17152536):6.314845431):8.743607211,((((((Actophilornis_albinucha:3.591169432,Actophilornis_africanus:3.591169432):8.671891391,Metopidius_indicus:12.26306082):2.788615693,(Microparra_capensis:12.0303579,Irediparra_gallinacea:12.0303579):3.021318615):6.347532381,(((Jacana_spinosa:0.917391565,Jacana_jacana:0.917391565):4.684423142,Prosobonia_cancellata:5.601814705):5.020071283,Hydrophasianus_chirurgus:10.62188599):10.77732291):5.805892608,((Rostratula_australis:10.01821827,Rostratula_benghalensis:10.01821827):8.200581393,Rostratula_semicollaris:18.21879966):8.986301849):0.3893505992,(((Attagis_malouinus:2.510876405,Attagis_gayi:2.510876405):14.7491029,(Thinocorus_rumicivorus:0.1089398447,Thinocorus_orbignyianus:0.1089398447):17.15103947):4.89333313,Pedionomus_torquatus:22.15331244):5.441139662):3.635525895):11.380335):6.190747,(((((((((((((((Vanellus_cayanus:0.7416437738,Vanellus_spinosus:0.7416437738):0.3746973944,Vanellus_tectus:1.116341168):5.026806878,(Vanellus_coronatus:4.709161231,Vanellus_melanocephalus:4.709161231):1.433986815):0.4060110601,Vanellus_gregarius:6.549159106):2.011118391,Vanellus_miles:8.560277494):1.194025636,(((((Vanellus_albiceps:1.390762268,Vanellus_tricolor:1.390762268):2.645726837,(Vanellus_vanellus:2.191169725,Vanellus_melanopterus:2.191169725):1.845319379):0.3163582276,Vanellus_superciliosus:4.352847332):0.2121525346,Vanellus_duvaucelii:4.564999867):2.212937499,Vanellus_resplendens:6.777937367):2.976365767):1.90736279,(((((Vanellus_indicus:0.9699574948,Vanellus_cinereus:0.9699574948):1.747419544,Vanellus_leucurus:2.717377038):1.297897224,Vanellus_armatus:4.015274262):1.290005234,((Vanellus_senegallus:2.089982102,Vanellus_malarbaricus:2.089982102):0.1825001378,Vanellus_chilensis:2.27248224):3.032797257):1.67351344,Vanellus_crassirostris:6.978792934):4.682872987):0.1219739106,Vanellus_lugubris:11.78363983):9.8999963,((((((((Charadrius_collaris:6.22335441,Charadrius_asiaticus:6.22335441):1.583770417,(Charadrius_falklandicus:0.8040562562,Charadrius_alticola:0.8040562562):7.003068573):1.152953297,(Charadrius_australis:4.275205549,Charadrius_wilsonia:4.275205549):4.684872575):1.419114319,(((Charadrius_leschenaultii:0.6057822758,Charadrius_mongolus:0.6057822758):4.335073573,Charadrius_tricollaris:4.940855849):1.740597191,(Charadrius_placidus:0.6301769518,Charadrius_veredus:0.6301769518):6.051276088):3.697739403):0.2434125416,(((Charadrius_alexandrinus:2.199651753,Charadrius_marginatus:2.199651753):4.056080422,Charadrius_montanus:6.255732176):4.287337762,((Charadrius_ruficapillus:0.3388546045,Charadrius_javanicus:0.3388546045):6.70460374,Charadrius_bicinctus:7.043458342):3.499611593):0.07953504622):1.288082628,Anarhynchus_frontalis:11.91068761):0.1213551665,Charadrius_sanctaehelenae:12.03204278):5.191985469,Erythrogonys_cinctus:17.22402825):4.459607883):1.787029841,(((((((Charadrius_pecuarius:4.546630853,Charadrius_vociferus:4.546630853):2.416083447,Charadrius_pallidus:6.962714299):1.221548725,Charadrius_semipalmatus:8.184263023):0.8170199219,((Charadrius_hiaticula:5.497485309,Charadrius_melodus:5.497485309):1.490876722,Charadrius_forbesi:6.988362033):2.012920917):7.285834775,((Charadrius_dubius:5.159221538,Elseyornis_melanops:5.159221538):5.028350104,(Thinornis_rubricollis:8.779311696,Thinornis_novaeseelandiae:8.779311696):1.408259948):6.099546081):4.04992097,Eudromias_morinellus:20.33703869):0.752482318,(((Charadrius_obscurus:1.209888152,Charadrius_peronii:1.209888152):6.844089058,Charadrius_thoracicus:8.053977209):2.55722446,(Charadrius_modestus:7.273292183,Phegornis_mitchellii:7.273292183):3.337909491):10.47831934):2.38114496):0.3210773145,Oreopholus_ruficollis:23.79174328):5.477368239,(((((((Haematopus_finschi:0.1438799632,Haematopus_unicolor:0.1438799632):0.2534506007,Haematopus_longirostris:0.3973305638):0.8508248386,((Haematopus_fuliginosus:0.8932824551,Haematopus_chathamensis:0.8932824551):0.1635233922,Haematopus_ostralegus:1.056805847):0.1913495548):2.381166899,Haematopus_moquini:3.629322301):7.155921392,(((Haematopus_palliatus:0.5538003839,Haematopus_bachmani:0.5538003839):0.212304685,Haematopus_ater:0.7661050689):0.5808744655,Haematopus_leucopodus:1.346979534):9.438264159):10.37705654,(((((Himantopus_himantopus:0.2718797968,Himantopus_mexicanus:0.2718797968):0.6831588361,Himantopus_leucocephalus:0.9550386326):2.698002463,Himantopus_novaezelandiae:3.653041096):3.564784275,Cladorhynchus_leucocephalus:7.217825372):3.66440884,(((Recurvirostra_americana:1.017110994,Recurvirostra_andina:1.017110994):0.01362616605,Recurvirostra_novaehollandiae:1.030737159):1.680247164,Recurvirostra_avosetta:2.710984325):8.171249888):10.28006602):2.167254844,Ibidorhyncha_struthersii:23.32955507):5.939556449):2.644999799,(((Pluvialis_fulva:1.186594211,Pluvialis_apricaria:1.186594211):1.871877839,Pluvialis_dominica:3.05847205):2.89775324,Pluvialis_squatarola:5.95622529):25.95788603):7.290431189,Pluvianus_aegyptius:39.20454251):1.79114449,(((((((Burhinus_senegalensis:3.641542245,Burhinus_vermiculatus:3.641542245):1.615364226,Burhinus_oedicnemus:5.256906471):4.153281731,Burhinus_capensis:9.410188202):2.924838275,Burhinus_grallarius:12.33502648):10.65457793,(Burhinus_superciliaris:1.332395661,Burhinus_bistriatus:1.332395661):21.65720875):12.44659034,(Esacus_giganteus:26.44991255,Esacus_recurvirostris:26.44991255):8.986282193):2.253466321,((Chionis_albus:4.323650472,Chionis_minor:4.323650472):12.5208349,Pluvianellus_socialis:16.84448537):20.84517569):3.306025938):7.805373):12.590331,(((((((((((Podiceps_cristatus:3.546073771,Podiceps_major:3.546073771):4.601840542,Podiceps_occipitalis:8.147914313):1.139789349,Podiceps_grisegena:9.287703659):0.1924778975,Podiceps_auritus:9.480181559):5.428244238,((Podiceps_gallardoi:2.787516258,Podiceps_taczanowskii:2.787516258):6.66680299,Podiceps_nigricollis:9.454319249):5.45410655):1.210710835,(Rollandia_microptera:0.729082198,Rollandia_rolland:0.729082198):15.39005444):3.856943807,(Aechmophorus_occidentalis:7.549434768,Aechmophorus_clarkii:7.549434768):12.42664567):6.508838283,((Tachybaptus_novaehollandiae:14.77229719,Tachybaptus_ruficollis:14.77229719):10.70411166,(Tachybaptus_pelzelnii:3.067247011,Tachybaptus_dominicus:3.067247011):22.40916184):1.008509871):2.243772566,Podilymbus_podiceps:28.72869129):0.3709383474,(Poliocephalus_rufopectus:17.65675049,Poliocephalus_poliocephalus:17.65675049):11.44287914):7.644116364,(((((Phoenicoparrus_andinus:1.500312693,Phoenicoparrus_jamesi:1.500312693):1.573607595,Phoenicopterus_ruber:3.073920289):7.581094185,Phoenicopterus_chilensis:10.65501447):2.42880505,Phoenicopterus_roseus:13.08381952):6.159299617,Phoeniconaias_minor:19.24311914):17.50062686):24.647645):2.634345):1.065508):0.648648,(((((((((((((((Gallinula_angulata:0.9879915556,Fulica_ardesiaca:0.9879915556):1.508512597,Fulica_americana:2.496504152):0.918067412,Fulica_atra:3.414571565):1.468696322,(Fulica_gigantea:0.8917072344,Fulica_armillata:0.8917072344):3.991560653):1.890921297,Fulica_cornuta:6.774189182):1.57334375,(((Canirallus_oculeus:0.2973855058,Canirallus_kioloides:0.2973855058):1.999084336,(Nesoclopeus_woodfordi:0.009375132413,Cyanolimnas_cerverai:0.009375132413):2.287094709):5.788242794,(Fulica_alai:1.690057562,Fulica_rufifrons:1.690057562):6.394655074):0.2628202991):1.080163704,((Gallinula_nesiotis:1.707501182,Gallinula_chloropus:1.707501182):2.515658865,Aenigmatolimnas_marginalis:4.223160047):5.204536591):1.422299341,Gallinula_tenebrosa:10.84999598):4.498942153,((((((Micropygia_schomburgkii:1.705130125,Gallinula_ventralis:1.705130125):0.8748078703,Gallinula_mortierii:2.579937995):1.025316735,(Porzana_cinerea:2.594648514,Porzana_paykullii:2.594648514):1.010606217):2.148047466,(Porzana_porzana:2.295313483,Atlantisia_rogersi:2.295313483):3.457988713):2.088664702,((Lewinia_mirifica:1.608560108,Lewinia_muelleri:1.608560108):0.7610895323,Lewinia_pectoralis:2.36964964):5.472317257):4.474342779,((((Porzana_atra:0.6013097052,Crecopsis_egregia:0.6013097052):0.2986778873,Gallinula_melanops:0.8999875926):3.759825718,Amaurolimnas_concolor:4.659813311):4.989706837,Porzana_carolina:9.64952015):2.666789529):3.032628457):2.609409175,((((((Porzana_albicollis:0.3579098459,Dryolimnas_cuvieri:0.3579098459):1.986610802,Eulabeornis_castaneoventris:2.344520647):2.220183265,(Rougetius_rougetii:0.4111931042,Porzana_tabuensis:0.4111931042):4.153510809):4.229371122,Porzana_fluminea:8.794075037):2.463681981,((((Porzana_flaviventer:0.3575496124,Porzana_parva:0.3575496124):2.823972815,Porzana_spiloptera:3.181522427):0.009926559954,(Gallinula_silvestris:0.06364162059,Porzana_pusilla:0.06364162059):3.127807366):1.081141379,Fulica_cristata:4.272590366):6.98516665):0.6422220432,((Fulica_caribaea:2.67201369,Porzana_fusca:2.67201369):1.1244234,Fulica_leucoptera:3.79643709):8.103541971):6.058368249):2.226257409,(((((((((Gallirallus_owstoni:0.2702304491,Gallirallus_insignis:0.2702304491):1.736103922,(Gallirallus_calayanensis:1.982470441,Gallirallus_sylvestris:1.982470441):0.02386392996):0.3144898479,Gallirallus_striatus:2.320824219):0.5451559205,((Gallirallus_torquatus:2.100302392,Gallirallus_rovianae:2.100302392):0.4818061917,Gallirallus_philippensis:2.582108584):0.2838715561):0.370098002,Gallirallus_okinawae:3.236078142):3.294481992,Gallirallus_australis:6.530560134):1.500593956,((((Anurolimnas_viridis:0.3167666794,Anurolimnas_fasciatus:0.3167666794):2.2411937,Anurolimnas_castaneiceps:2.557960379):1.408374132,Megacrex_inepta:3.966334511):3.145331501,Crex_crex:7.111666013):0.9194880774):3.265860304,(((((Rallus_aquaticus:1.605626531,Rallus_antarcticus:1.605626531):1.732161551,(Rallus_limicola:2.497134866,Rallus_semiplumbeus:2.497134866):0.840653216):2.350229014,Rallus_wetmorei:5.688017096):0.2279485604,((Rallus_longirostris:0.6351612669,Rallus_caerulescens:0.6351612669):0.3190848531,Rallus_elegans:0.95424612):4.961719536):2.821194582,Rallus_madagascariensis:8.737160238):2.559854156):6.728032141,(((((Amaurornis_akool:0.01852132358,Amaurornis_olivieri:0.01852132358):1.632843351,Amaurornis_isabellina:1.651364675):3.186090045,(Amaurornis_flavirostra:4.729354157,Amaurornis_phoenicurus:4.729354157):0.1081005632):7.884868831,(((Amaurornis_moluccana:3.82230237,Amaurornis_magnirostris:3.82230237):4.49740749,Amaurornis_bicolor:8.319709859):2.181796238,Amaurornis_olivacea:10.5015061):2.220817456):2.683037853,((((Gymnocrex_plumbeiventris:1.49178117,Gymnocrex_talaudensis:1.49178117):0.5524265459,Gymnocrex_rosenbergii:2.044207716):1.354126802,(Gallicrex_cinerea:2.711310926,Himantornis_haematopus:2.711310926):0.6870235921):1.240304785,Aramidopsis_plateni:4.638639303):10.76672211):2.619685132):2.159558179):0.5826200329,(((((Aramides_ypecaha:2.006822509,Aramides_wolfi:2.006822509):0.81762703,Aramides_axillaris:2.824449539):4.405515489,Aramides_cajanea:7.229965027):3.774567232,((Aramides_saracura:0.4960926275,Aramides_mangle:0.4960926275):2.514470248,Aramides_calopterus:3.010562875):7.993969386):4.792900077,((Pardirallus_sanguinolentus:1.633615363,Pardirallus_maculatus:1.633615363):1.161272383,Pardirallus_nigricans:2.794887746):13.00254459):4.969792414):0.1982494534,((((((((Laterallus_exilis:0.3684221569,Laterallus_spilonotus:0.3684221569):0.7225231568,Laterallus_tuerosi:1.090945314):0.02355033092,Laterallus_melanophaius:1.114495644):5.002286669,Laterallus_albigularis:6.116782313):0.2748897358,(((Laterallus_xenopterus:2.042417652,Laterallus_ruber:2.042417652):0.9584462136,Laterallus_levraudi:3.000863865):2.073525983,(Laterallus_leucopyrrhus:1.530270691,Laterallus_jamaicensis:1.530270691):3.544119158):1.3172822):0.9989694108,((Coturnicops_exquisitus:0.521395248,Coturnicops_notatus:0.521395248):4.315519262,Coturnicops_noveboracensis:4.83691451):2.55372695):8.674329704,((((Rallina_canningi:4.326736123,Rallina_forbesi:4.326736123):3.147423715,(Rallina_rubra:3.506767518,Rallina_fasciata:3.506767518):3.96739232):2.224611994,(Rallina_leucospila:6.532552338,Rallina_mayri:6.532552338):3.166219494):3.740048574,(Rallina_tricolor:3.311080864,Rallina_eurizonoides:3.311080864):10.12773954):2.626150757):4.192765539,(((Porphyrio_alleni:1.040940685,Porphyrio_martinica:1.040940685):7.951143998,Porphyrio_flavirostris:8.992084679):3.546358766,(Porphyrio_porphyrio:2.519070257,Porphyrio_hochstetteri:2.519070257):10.01937319):7.719293256):0.7077375014):9.142340799,(((((((Sarothrura_insularis:0.9493074628,Sarothrura_watersi:0.9493074628):1.7233353,Sarothrura_pulchra:2.672642763):2.843389201,Sarothrura_ayresi:5.516031963):1.117793013,Sarothrura_boehmi:6.633824975):0.4579348093,(Sarothrura_affinis:1.210727016,Sarothrura_rufa:1.210727016):5.881032769):0.1817413857,(Sarothrura_lugens:1.911641395,Sarothrura_elegans:1.911641395):5.361859777):20.94898022,(((((Neocrex_colombiana:1.082472175,Neocrex_erythrops:1.082472175):0.5469960907,Heliornis_fulica:1.629468266):7.695776925,Heliopais_personatus:9.325245191):7.738305176,Habroptila_wallacii:17.06355037):1.976463316,Podica_senegalensis:19.04001368):9.182467707):1.885333614):10.300288,(((((((((((Grus_monacha:0.4943409038,Grus_nigricollis:0.4943409038):0.6613642237,Grus_grus:1.155705127):0.362961326,Grus_americana:1.518666453):0.8326104453,Grus_japonensis:2.351276899):1.479224304,((Grus_paradisea:1.160439683,Grus_virgo:1.160439683):1.613339949,Grus_carunculatus:2.773779633):1.056721569):0.04543397098,Grus_canadensis:3.875935173):0.3000719145,((Grus_antigone:1.006624926,Grus_rubicunda:1.006624926):0.7610702977,Grus_vipio:1.767695223):2.408311865):0.5312921659,Grus_leucogeranus:4.707299253):5.43738101,(Balearica_regulorum:2.211821993,Balearica_pavonina:2.211821993):7.932858271):16.84512049,Aramus_guarauna:26.98980076):5.820344245,((Psophia_viridis:10.68107563,Psophia_leucoptera:10.68107563):10.05091663,Psophia_crepitans:20.73199227):12.07815273):7.597958):25.331788):0.767205,(((((((((((((((((((((Ptilinopus_monacha:0.4939850151,Ptilinopus_regina:0.4939850151):1.063138938,Ptilinopus_wallacii:1.557123954):0.3319416255,(Ptilinopus_richardsii:1.423470392,Ptilinopus_rarotongensis:1.423470392):0.4655951871):1.548263147,Ptilinopus_layardi:3.437328726):0.2782009831,(Ptilinopus_jambu:0.7114598079,Ptilinopus_pulchellus:0.7114598079):3.004069901):0.4907989775,(((Ptilinopus_purpuratus:1.765245022,Ptilinopus_arcanus:1.765245022):0.1595182379,Ptilinopus_granulifrons:1.92476326):1.934100533,Ptilinopus_perlatus:3.858863794):0.3474648929):1.091377144,(((Ptilinopus_rivoli:2.41494046,Ptilinopus_superbus:2.41494046):0.6554932386,Ptilinopus_solomonensis:3.070433698):0.008251528076,Ptilinopus_chalcurus:3.078685226):2.219020605):2.456430918,(((Ptilinopus_huttoni:0.3269151167,Ptilinopus_viridis:0.3269151167):3.213434814,Ptilinopus_merrilli:3.540349931):0.9257507458,Ptilinopus_melanospilus:4.466100676):3.288036073):0.3969502762,(Ptilinopus_insolitus:2.602913837,Ptilinopus_eugeniae:2.602913837):5.548173189):0.5331958735,((((Alectroenas_sganzini:0.2541557925,Alectroenas_pulcherrima:0.2541557925):4.28040606,Alectroenas_madagascariensis:4.534561852):2.017131685,Drepanoptila_holosericea:6.551693539):1.968418238,(((Ptilinopus_victor:0.5885580353,Ptilinopus_porphyraceus:0.5885580353):0.6205340871,Ptilinopus_luteovirens:1.209092123):2.997989357,Ptilinopus_marchei:4.20708148):4.313030294):0.1641711243):3.072504724,(((((((((Ptilinopus_hyogastrus:0.4730931555,Ptilinopus_leclancheri:0.4730931555):1.61866359,(Ptilinopus_tannensis:1.215222101,Ptilinopus_dupetithouarsii:1.215222101):0.8765346445):0.1515847267,(Ptilinopus_naina:1.124132277,Ptilinopus_dohertyi:1.124132277):1.119209196):2.602556524,Ptilinopus_occipitalis:4.845897996):1.152856339,Ptilinopus_ornatus:5.998754333):1.414067607,(Ptilinopus_insularis:0.07956963892,Ptilinopus_perousii:0.07956963892):7.333252303):0.1136515145,(Ptilinopus_roseicapilla:4.623193415,Ptilinopus_aurantiifrons:4.623193415):2.903280042):1.862936205,((Ptilinopus_iozonus:0.3848941268,Ptilinopus_greyii:0.3848941268):3.415560865,Ptilinopus_pelewensis:3.800454992):5.58895467):0.755107576,((((Ptilinopus_cinctus:0.61367396,Ptilinopus_porphyreus:0.61367396):1.244038775,Cryptophaps_poecilorrhoa:1.857712735):2.787254453,(Ptilinopus_coronulatus:3.428035423,Ptilinopus_fischeri:3.428035423):1.216931764):3.369367762,(((Ptilinopus_magnificus:0.4640956984,Ptilinopus_subgularis:0.4640956984):4.611371691,Ptilinopus_bernsteinii:5.075467389):2.341592717,Ptilinopus_coralensis:7.417060103):0.5972748431):2.13018229):1.612270385):3.113847513,(((((((((((Ducula_pinon:0.8153606728,Ducula_spilorrhoa:0.8153606728):0.2543207077,Ducula_forsteni:1.069681381):1.00788596,Ducula_brenchleyi:2.077567341):1.660096437,Ducula_rosacea:3.737663778):0.1877738242,(Ducula_pickeringii:0.8841434801,Ducula_perspicillata:0.8841434801):3.041294122):0.7371625664,((((Ducula_lacernulata:1.538129818,Ducula_basilica:1.538129818):0.1344346709,Ducula_bicolor:1.672564489):2.112868154,Ducula_galeata:3.785432643):0.5396200062,(Ducula_subflavescens:3.348262885,Ducula_aurorae:3.348262885):0.9767897636):0.3375475199):2.391766498,((Ducula_goliath:0.2397933187,Ducula_bakeri:0.2397933187):4.348211645,Ducula_melanochroa:4.588004964):2.466361703):0.834642116,((((Ducula_rubricera:0.1062796164,Ducula_whartoni:0.1062796164):0.8288166902,Ducula_pacifica:0.9350963069):1.193230535,(Ducula_cineracea:1.8776617,Ducula_aenea:1.8776617):0.2506651409):0.773998821,Ducula_pistrinaria:2.902325662):4.986683121):0.3710552283,(((((Ducula_finschii:0.01818995701,Ducula_concinna:0.01818995701):0.2283794623,Ducula_luctuosa:0.2465694193):0.4219230412,Ducula_chalconota:0.6684924608):4.818403297,(Ducula_latrans:1.344945204,Ducula_radiata:1.344945204):4.141950554):0.76949616,((Ducula_rufigaster:3.359458786,Ducula_carola:3.359458786):2.117488341,Ducula_badia:5.476947127):0.7794447905):2.003672094):0.8273406514,((Ducula_mullerii:3.227443831,Ducula_myristicivora:3.227443831):1.421383385,Ducula_zoeae:4.648827216):4.438577446):2.269323907,((Ducula_mindorensis:3.270418845,Ducula_poliocephala:3.270418845):5.358457153,Ducula_oceanica:8.628875997):2.727852572):3.513906566):0.1623498748,((((Gymnophaps_mada:4.425614906,Gymnophaps_solomonensis:4.425614906):2.096041123,Gymnophaps_albertisii:6.521656028):0.9853096198,Lopholaimus_antarcticus:7.506965651):1.589603663,Hemiphaga_novaeseelandiae:9.096569309):5.936415699):2.241307143,((((((((Treron_waalia:1.045613433,Treron_psittaceus:1.045613433):0.2316582956,Treron_australis:1.277271728):0.9414338045,Treron_sphenurus:2.218705533):0.5481587807,Treron_calvus:2.766864314):3.11312667,(((Treron_apicauda:0.1666781404,Treron_oxyurus:0.1666781404):2.201615708,Treron_griseicauda:2.368293849):2.41694346,Treron_vernans:4.785237308):1.094753675):2.680036701,(((Treron_bicinctus:1.600189971,Treron_sieboldii:1.600189971):6.079805356,Treron_pembaensis:7.679995328):0.6673004515,Treron_fulvicollis:8.347295779):0.2127319069):4.935459672,((((Treron_formosae:1.876715154,Treron_olax:1.876715154):0.3520655397,Treron_capellei:2.228780694):9.972738279,Treron_curvirostra:12.20151898):0.8967678925,(Treron_sanctithomae:6.683505138,Treron_teysmannii:6.683505138):6.414781731):0.3972004889):3.058091038,(((Treron_seimundi:0.4085638151,Treron_phoenicopterus:0.4085638151):1.878592709,Treron_pompadora:2.287156524):1.545584586,Treron_floris:3.83274111):12.72083728):0.7207137589):0.4524004176,((((((Turtur_tympanistria:1.742727578,Turtur_abyssinicus:1.742727578):2.139884216,Turtur_brehmeri:3.882611794):3.765012481,(Turtur_afer:4.578787876,Turtur_chalcospilos:4.578787876):3.068836399):1.748823371,Oena_capensis:9.396447644):2.677757025,(Chalcophaps_indica:7.415856707,Chalcophaps_stephani:7.415856707):4.658347964):5.306773854,Didunculus_strigirostris:17.38097853):0.3457140462):0.2009434953,(((((((((((Geopelia_placida:3.676577625,Geopelia_maugeus:3.676577625):1.926991397,(Geopelia_cuneata:3.846694014,Geopelia_humeralis:3.846694014):1.756875008):0.03150626198,Geopelia_striata:5.635075284):5.842887409,((Geophaps_plumifera:4.126813702,Geophaps_smithii:4.126813702):4.262997893,Geophaps_scripta:8.389811592):3.088151098):0.9536424566,((((Phaps_chalcoptera:0.9479583808,Phaps_elegans:0.9479583808):0.9873503496,Phaps_histrionica:1.93530873):7.720208637,(Petrophassa_rufipennis:2.736581156,Petrophassa_albipennis:2.736581156):6.918936213):1.466143232,Ocyphaps_lophotes:11.1216606):1.309944548):0.850449811,Leucosarcia_melanoleuca:13.28205496):0.3802837155,((Gallicolumba_menagei:0.06361254003,Gallicolumba_beccarii:0.06361254003):2.8989741,Gallicolumba_jobiensis:2.96258664):10.69975203):0.9619466002,((Gallicolumba_rufigula:0.862862844,Gallicolumba_hoedtii:0.862862844):2.768295812,Gallicolumba_canifrons:3.631158656):10.99312662):0.560503974,((((Henicophaps_albifrons:0.5026490409,Henicophaps_foersteri:0.5026490409):2.344169732,Gallicolumba_erythroptera:2.846818772):0.434275135,(Gallicolumba_stairi:0.01806987417,Gallicolumba_platenae:0.01806987417):3.263024033):0.005175719274,Gallicolumba_keayi:3.286269627):11.89851962):1.263745148,(((((Gallicolumba_rubescens:0.126534563,Gallicolumba_xanthonura:0.126534563):4.773447105,Gallicolumba_sanctaecrucis:4.899981668):1.936135458,Gallicolumba_crinigera:6.836117126):2.099530092,Gallicolumba_tristigmata:8.935647217):1.885915824,(Gallicolumba_luzonica:0.4079981956,Gallicolumba_kubaryi:0.4079981956):10.41356485):5.626971356):1.351649817,((((Goura_scheepmakeri:3.35485455,Goura_victoria:3.35485455):0.06640635607,Goura_cristata:3.421260906):13.26918802,(Trugon_terrestris:14.19356961,Caloenas_nicobarica:14.19356961):2.496879314):0.03358511554,Otidiphaps_nobilis:16.72403404):1.076150174):0.1274518526):0.5177970832,(((Phapitreron_amethys
[truncated: 66,083 more chars]
