# Supplementary material for: Bird clades with less complex appendicular skeletons tend to have higher species richness
Source: Nat Commun. 2023 Sep 19;14:5817. doi: 10.1038/s41467-023-41415-2 (PMC10509246; doi:10.1038/s41467-023-41415-2)
Supplement: Supplementary file 7 — Supplementary Code 1 [file 41467_2023_41415_MOESM7_ESM.zip › Supplementary_Software/Supplementary_Software.R]

# Set up workspace ####
require( caper ); require( phytools )

# custom function for calculating Euclidean distance
ProcDist <- function( forelimbs , hindlimbs ) {
  sum ( ( forelimbs - hindlimbs ) ^ 2 ) ^ 0.5 
}
# custom function for calculating Manhattan distance
ManhatDist <- function( forelimbs , hindlimbs ) {
  sum ( abs( forelimbs - hindlimbs) )
}
# custom function for calculating lengths of elements relative to the mean length
Rel2Mean <- function( x ) {
  avg <- sum( x, na.rm = T ) / length( x )
  x <- x / avg
  x
}

# custo function for calculating z-scores
z.scores <- function( X ){
  m <- mean( X )
  sdev <- sd( X )
  loop <- function( n, m, sdev ){
    z <- ( n - m )/ sdev
  }
  z_scores <- unlist( lapply( X, loop, m = m, sdev = sdev ))
  if( is.null( names( X )) == F ){
    names( z_scores ) <- names( X )
  }
  z_scores
}

# Prepare raw data for calculation of complexity ####
limb_data <- read.csv( "Supplementary_Data_1.csv", header = T )

# create object to contain calculated mean lengths per element per species
species_means <- matrix( NA, nrow = length( unique( limb_data[ ,"JetzTreeName" ] )), ncol = 7, 
                       dimnames = list( unique( limb_data[ ,"JetzTreeName" ] ),
                                       c( "Humerus_mm", "Ulna_mm", "Radius_mm", "Carpometacarpus_mm", "Femur_mm", "Tibiotarsus_mm", "Tarsometatarsus_mm" )))

# calculate means for each element per species
elements <- c( "Humerus", "Ulna", "Radius", "Carpo", "Femur", "Tibio", "Tarso" ) # job list
for( j in 1:length( elements )){
  ref <- which( grepl( pattern = elements[ j ], x = colnames( limb_data ))) # identify relevant column in dataset
  for( i in 1:nrow( species_means )){
    species_means[ i, j ] <- mean( limb_data[ which( limb_data[ ,"JetzTreeName" ] == rownames( species_means )[ i ] ), ref ], na.rm = T )
    if( is.nan (species_means[ i, j ] )){
      species_means[ i, j ] <- NA  # ensure NaN values are correctly handled, so they don;t cause problems later
    }
  } 
}

# Phylogenetic RMA of radial and ulnar lengths #### 
# for use in predicting missing values of ulnar length
# load species-level phylogeny, and prune to match sample
species_tree <- read.tree( "Prum_merge_hackett_stage2_1K_mcc.tree" )
species_tree <- drop.tip( species_tree, setdiff( species_tree[[ "tip.label" ]], rownames( species_means )))

# isolate ulnar and radial measurements, ensuring names continue to match
ulna <- as.vector( species_means[ , "Ulna_mm" ] ); names( ulna ) <- rownames( species_means )
radius <- as.vector( species_means[ , "Radius_mm" ] ); names( radius ) <- rownames( species_means )
ulna <- ulna[ -which( is.na( ulna ) ) ] # remove entries which are NA
radius <- radius[ -which( is.na( radius ) ) ]  # remove entries which are NA
ulna <- ulna[ which( names( ulna ) %in% names( radius )) ] # match names to find which have both
radius <- radius[ which( names( radius ) %in% names( ulna )) ] # match names to find which have both
# fit the pRMA model
phy_model <- phyl.RMA( x = ulna, y = radius, method = "lambda",
                       tree = keep.tip( species_tree, names( ulna ) ) )

# impute values inferred by reduced major axis regression
for( i in 1:nrow( species_means )){
  if( is.na( species_means[ i,"Radius_mm" ] ) == F ){
    if( is.na( species_means[ i,"Ulna_mm" ] ) == T ){
      species_means[ i, "Ulna_mm" ] <- ( species_means[ i, "Radius_mm" ] * phy_model[[ "RMA.beta" ]][ 2 ] + phy_model[[ "RMA.beta" ]][ 1 ])
    }
  }
}

# radius no longer needed, drop
species_means <- species_means[ ,-which( colnames( species_means ) == "Radius_mm" ) ]

# Calculating complexity scores ####
# transform mean lengths to express as a proportion of each species' mean bone length, i.e. removes isometric variation
transformed_means <- t( apply( X = species_means, 1, FUN = Rel2Mean ))

# create an object to hold complexity scores once calculated, and other species-level data
complexity_scores <- as.data.frame( matrix( NA, nrow = nrow( transformed_means ), ncol = 8, 
                                            dimnames = list( rownames( transformed_means ), c( "Euc_comp", "MH_comp", "Mass_g", "TrophicEcology", "ForagingEcology", "Habitat", "Order", "Kipps.dist" ))))

# calculate complexity scores from transformed mean limb bone lengths
# using Euclidean distance, without allometry correction == "Euc_comp"
for( i in 1:nrow( complexity_scores )){
  complexity_scores[ i, "Euc_comp" ] <- ProcDist( forelimbs = transformed_means[ i, 1:3 ], hindlimbs = transformed_means[ i, 4:6 ] )
}
# using Manhattan distance, without allometry correction == "MH_comp"
for( i in 1:nrow( complexity_scores )){
  complexity_scores[ i, "MH_comp" ] <- ManhatDist( forelimbs = transformed_means[ i, 1:3 ], hindlimbs = transformed_means[ i, 4:6 ] )
}

# incorporate taxonomic, body mass, and ecological niche data into data object
for( i in 1:nrow( complexity_scores )){
    complexity_scores[ i, "Order" ] <- unique( limb_data[ which( limb_data[ , "JetzTreeName" ] == rownames( complexity_scores )[ i ] ), "Order" ] )
    complexity_scores[ i, "Mass_g"] <- mean( limb_data[ which( limb_data[ , "JetzTreeName" ] == rownames( complexity_scores )[ i ] ), "Body_mass_g" ] )
    complexity_scores[ i, "TrophicEcology" ] <- unique( limb_data[ which( limb_data[ , "JetzTreeName" ] == rownames( complexity_scores )[ i ] ), "TrophicEcology" ] )
    complexity_scores[ i, "ForagingEcology" ] <- unique( limb_data[ which( limb_data[ , "JetzTreeName" ] == rownames( complexity_scores )[ i ] ), "Foraging_niche" ] )
    complexity_scores[ i, "Habitat" ] <- unique( limb_data[ which( limb_data[ , "JetzTreeName" ] == rownames( complexity_scores )[ i ] ), "Habitat" ] )
    complexity_scores[ i, "Kipps.dist" ] <- mean( limb_data[ which( limb_data[ , "JetzTreeName" ] == rownames( complexity_scores )[ i ] ), "Kipps.dist" ] )
}

# implement allometry (alt) correction, by regression of transformed lengths against body mass
# isolate and log10 transform species' body mass estimates
mass_g <- log10( complexity_scores$Mass_g ); names( mass_g ) <- rownames( complexity_scores )
# calculate phylogenetic residuals
alt_model <- phyl.resid( tree = species_tree, x = mass_g, Y = transformed_means, method = "lambda" )

# calculate new scores and impute into data frame
for( i in 1:nrow( complexity_scores )){
  # using Euclidean distance, with allometry correction == "Alt_Euc_comp"
  complexity_scores[ i, "Alt_Euc_comp" ] <- ProcDist( forelimbs = alt_model$resid[ which( rownames( alt_model$resid ) == rownames( complexity_scores )[ i ] ), 1:3 ], 
                                hindlimbs = alt_model$resid[ which( rownames( alt_model$resid ) == rownames( complexity_scores )[ i ] ), 4:6 ] )
  # using Manhattan distance, with allometry correction == "Alt_MH_comp"
  complexity_scores[ i, "Alt_MH_comp" ] <- ManhatDist( forelimbs = alt_model$resid[ which( rownames( alt_model$resid ) == rownames( complexity_scores )[ i ] ), 1:3 ], 
                                               hindlimbs = alt_model$resid[ which( rownames( alt_model$resid ) == rownames( complexity_scores )[ i ] ), 4:6 ] )
}

# for SI purposes, calculate scores from log10-transformed and phylogenetically regressed lengths
# substitute this score in later models to obtain those results (SI Tables 7-10)
logged_lengths <- log10( species_means )
logged_lengths_phylmod <- phyl.resid( species_tree, Y = logged_lengths, x = mass_g )
logged_comp_scores <- vector( "numeric", nrow( species_means ))
names( logged_comp_scores ) <- rownames( logged_lengths )
for( i in 1:length( logged_comp_scores )){
  logged_comp_scores[ i ] <- ProcDist( forelimbs = logged_lengths_phylmod$resid[ which( rownames( logged_lengths_phylmod$resid ) == names( logged_comp_scores )[ i ] ), 1:3 ], 
                                   hindlimbs = logged_lengths_phylmod$resid[ which( rownames( logged_lengths_phylmod$resid ) == names( logged_comp_scores )[ i ] ), 4:6 ] )
}

# define which species in data belong to which taxonomic group, for quantifying sample sizes
memberships <- vector( "list", length( unique( complexity_scores[ , "Order" ] )))
names( memberships ) <- unique( complexity_scores[ , "Order" ] )
for( i in 1:length( memberships )){
  memberships[[ i ]] <- c( rownames( complexity_scores )[ which( complexity_scores[ , "Order" ] == names( memberships )[ i ] ) ] )
}

# Correlations of complexity with ecology and body mass ####

# fit models of mass and complexity scores
complexity_scores[ , "Binomial" ] <- rownames( complexity_scores )  # needed to act as "names.col" in the caper pgls functions

Euc_v_mass <- pgls( log10( Euc_comp ) ~ log10( Mass_g ),  # using Euclidean distance-derived complexity scores, without allometry correction
                    comparative.data( phy = species_tree, data = complexity_scores, names.col = "Binomial", vcv.dim = 3, na.omit = F ),
                    kappa = "ML" )
MH_v_mass <- pgls( log10( MH_comp ) ~ log10( Mass_g ),  # using Manhattan distance-derived complexity scores, without allometry correction
                   comparative.data( phy = species_tree, data = complexity_scores, names.col = "Binomial", vcv.dim = 3, na.omit = F ),
                   kappa = "ML" )
AltEuc_v_mass <- pgls( log10( Alt_Euc_comp ) ~ log10( Mass_g ),  # using Euclidean distance-derived complexity scores, with allometry correction
                       comparative.data( phy = species_tree, data = complexity_scores, names.col = "Binomial", vcv.dim = 3, na.omit = F ),
                       kappa = "ML" )
AltMH_v_mass <- pgls( log10( Alt_MH_comp ) ~ log10( Mass_g ),  # using Manhattan distance-derived complexity scores, witho allometry correction
                      comparative.data( phy = species_tree, data = complexity_scores, names.col = "Binomial", vcv.dim = 3, na.omit = F ),
                      kappa = "ML" )

# PGLS of mean complexity and species richness ####
# load ordinal level tree for use in phylogenetic corrections
order_tree <- read.tree( "order_level_tree.tre" )
# load species richness estimates
spec_rich <- read.table( "Supplementary_Data_2.txt", header = F, row.names = 1 ); colnames( spec_rich ) <- "Spec_rich"

# calculate mean complexity scores per clade
comp_means <- matrix(NA, ncol = 4, nrow = length( memberships ), 
                     dimnames = list( names( memberships ), 
                                      c( "Euc_comp", "MH_comp", "Alt_Euc_comp", "Alt_MH_comp" )))

for(i in 1:nrow( comp_means )){
  comp_means[ i, "Euc_comp" ] <- mean( as.numeric( complexity_scores[ which( complexity_scores[ , "Order" ] == rownames( comp_means )[ i ]), "Euc_comp" ]))
  comp_means[ i, "MH_comp" ] <- mean( as.numeric( complexity_scores[ which( complexity_scores[ , "Order" ] == rownames( comp_means )[ i ]), "MH_comp" ]))
  comp_means[ i, "Alt_Euc_comp" ] <- mean( as.numeric( complexity_scores[ which( complexity_scores[ , "Order" ] == rownames( comp_means )[ i ]), "Alt_Euc_comp" ]))
  comp_means[ i, "Alt_MH_comp" ] <- mean( as.numeric( complexity_scores[ which( complexity_scores[ , "Order" ] == rownames( comp_means )[ i ]), "Alt_MH_comp" ]))
}

# combine with species richness estimates
model_data <- data.frame( comp_means, Order = rownames( comp_means ))  # for uses as "names.col" argument in caper pgls functions 
for( i in 1:nrow( model_data )){
  model_data[ i, "Spec_rich" ] <- log10( spec_rich[ which( rownames( spec_rich ) == rownames( model_data )[ i ]), "Spec_rich"])
}

# remove Opisthocomiformes from analyses (see Materials and Methods for justification) 
model_data <- model_data[ -which( rownames( model_data ) == "Opisthocomiformes" ), ]

# fit diversity ~ complexity models (annotated "div_`comptype`")
div_Alt_Euc <- pgls( Spec_rich ~ log10( Alt_Euc_comp ),  # using scores calculated with Euclidean distance + allometry correction
                     comparative.data( phy = order_tree, data = data.frame( model_data ), names.col = "Order", vcv.dim = 3, na.omit = T ),
                     kappa = "ML", bounds = list( kappa = c( 0, 50 )) )
div_Alt_MH <- pgls( Spec_rich ~ log10( Alt_MH_comp ),  # using scores calculated with Manhattan distance + allometry correction
                     comparative.data( phy = order_tree, data = data.frame( model_data ), names.col = "Order", vcv.dim = 3, na.omit = T ),
                     kappa = "ML", bounds = list( kappa = c( 0, 50 )) )

# repeat the above fit with Passeriformes excluded as an outlier
# see Results for justification
no_passerines_data <- model_data[ -which( rownames( model_data ) == "Passeriformes" ), ]
no_passerines_tree <- drop.tip( order_tree, "Passeriformes" )

div_Alt_Euc_noPass <- pgls( Spec_rich ~ log10( Alt_Euc_comp ),  # using scores calculated with Euclidean distance + allometry correction
                            comparative.data( phy = no_passerines_tree, data = data.frame( no_passerines_data ), names.col = "Order", vcv.dim = 3, na.omit = T ),
                            kappa = "ML", bounds = list( kappa = c( 0, 50 )) )
div_Alt_MH_noPass <- pgls( Spec_rich ~ log10( Alt_MH_comp ),  # using scores calculated with Euclidean distance + allometry correction
                            comparative.data( phy = no_passerines_tree, data = data.frame( no_passerines_data ), names.col = "Order", vcv.dim = 3, na.omit = T ),
                            kappa = "ML", bounds = list( kappa = c( 0, 50 )) )

# PGLS models of complexity and ecological category data ####
# remove foraging niche entries for categories with only a single representative
temp <- unique( complexity_scores[ , "ForagingEcology" ] ) # temporary object for tracking categories between iterations of the loop
eco_log <- vector( "character" ) # temporary object for monitoring which categories are removed
for( i in 1:length( temp ) ){
  if( length( complexity_scores[ which( complexity_scores[ , "ForagingEcology" ] == temp[ i ]), "ForagingEcology" ]) < 2){
    complexity_scores[ which( complexity_scores[ ,"ForagingEcology"] == temp[ i ]), "ForagingEcology" ] <- NA
    eco_log <- c( eco_log, temp[ i ] )
  }
}

eco_log # shows that no categories had to be removed
rm( list = c( "temp", "eco_log", "ref", "elements" )) # clear up redundant objects

# fit PGLS models of complexity and ecological foraging niche
AltEuc_v_ecol <- pgls( log10( Alt_Euc_comp ) ~ ForagingEcology,  # using scores calculated with Euclidean distance + allometry correction
                    comparative.data( phy = species_tree, data = data.frame( complexity_scores ), names.col = "Binomial", vcv.dim = 3, na.omit = F ),
                    kappa = "ML" )
AltMH_v_ecol <- pgls( log10( Alt_MH_comp ) ~ ForagingEcology,  # using scores calculated with Manhattan distance + allometry correction
                    comparative.data( phy = species_tree, data = data.frame( complexity_scores ), names.col = "Binomial", vcv.dim = 3, na.omit = F ),
                    kappa = "ML" )

# fit PGLS models of complexity and ecological trophic niche
AltEuc_v_Trophic <- pgls( log10( Alt_Euc_comp ) ~ TrophicEcology,  # using scores calculated with Euclidean distance + allometry correction
                       comparative.data( phy = species_tree, data = data.frame( complexity_scores ), names.col = "Binomial", vcv.dim = 3, na.omit = F ),
                       kappa = "ML" )
AltMH_v_Trophic <- pgls( log10( Alt_MH_comp ) ~ TrophicEcology,  # using scores calculated with Manhattan distance + allometry correction
                      comparative.data( phy = species_tree, data = data.frame( complexity_scores ), names.col = "Binomial", vcv.dim = 3, na.omit = F ),
                      kappa = "ML" )

# fit PGLS models of residual complexity and habitat_type 
# exclude "Chlamydotis_undulata", as only representative of the "Desert" category
hab_model_data <- complexity_scores[ -which( complexity_scores$Habitat == "Desert" ), ]
AltEuc_v_Habitat <- pgls( log10( Alt_Euc_comp ) ~ Habitat,  # using scores calculated with Euclidean distance + allometry correction
                          comparative.data( phy = species_tree, data = data.frame( hab_model_data ), names.col = "Binomial", vcv.dim = 3, na.omit = F ),
                          kappa = "ML" )
AltMH_v_Habitat <- pgls( log10( Alt_MH_comp ) ~ Habitat,  # using scores calculated with Manhattan distance + allometry correction
                         comparative.data( phy = species_tree, data = data.frame( hab_model_data ), names.col = "Binomial", vcv.dim = 3, na.omit = F ),
                         kappa = "ML" )

# for reference purposes, calculate mean complexity scores for each sampled foraging niche
ForagingEcol_means <- matrix( NA, nrow = length( unique( complexity_scores[ which( !is.na( complexity_scores[ , "ForagingEcology" ])), "ForagingEcology" ])),
                              ncol = 4, dimnames = list( unique( complexity_scores[ which( !is.na( complexity_scores[ , "ForagingEcology" ])), "ForagingEcology" ]), c( "Euc_comp", "MH_comp", "Alt_Euc_comp", "Alt_MH_comp" )))
TrophicEcol_means <- matrix( NA, nrow = length( unique( complexity_scores[ which( !is.na( complexity_scores[ , "TrophicEcology" ])), "TrophicEcology" ])),
                              ncol = 4, dimnames = list( unique( complexity_scores[ which( !is.na( complexity_scores[ , "TrophicEcology" ])), "TrophicEcology" ]), c( "Euc_comp", "MH_comp", "Alt_Euc_comp", "Alt_MH_comp" )))
HabitatEcol_means <- matrix( NA, nrow = length( unique( complexity_scores[ which( !is.na( complexity_scores[ , "Habitat" ])), "Habitat" ])),
                             ncol = 4, dimnames = list( unique( complexity_scores[ which( !is.na( complexity_scores[ , "Habitat" ])), "Habitat" ]), c( "Euc_comp", "MH_comp", "Alt_Euc_comp", "Alt_MH_comp" )))
for( i in 1:nrow( ForagingEcol_means )){
  ForagingEcol_means[ i, "Euc_comp" ] <- mean( complexity_scores[ which( complexity_scores[ , "ForagingEcology" ] == rownames( ForagingEcol_means )[ i ]), "Euc_comp" ], na.rm = T )
  ForagingEcol_means[ i, "MH_comp" ] <- mean( complexity_scores[ which( complexity_scores[ , "ForagingEcology" ] == rownames( ForagingEcol_means )[ i ]), "MH_comp" ], na.rm = T )
  ForagingEcol_means[ i, "Alt_Euc_comp" ] <- mean( complexity_scores[ which( complexity_scores[ , "ForagingEcology" ] == rownames( ForagingEcol_means )[ i ]), "Alt_Euc_comp" ], na.rm = T )
  ForagingEcol_means[ i, "Alt_MH_comp" ] <- mean( complexity_scores[ which( complexity_scores[ , "ForagingEcology" ] == rownames( ForagingEcol_means )[ i ]), "Alt_MH_comp" ], na.rm = T )
}
for( i in 1:nrow( TrophicEcol_means )){
  TrophicEcol_means[ i, "Euc_comp" ] <- mean( complexity_scores[ which( complexity_scores[ , "TrophicEcology" ] == rownames( TrophicEcol_means )[ i ]), "Euc_comp" ], na.rm = T )
  TrophicEcol_means[ i, "MH_comp" ] <- mean( complexity_scores[ which( complexity_scores[ , "TrophicEcology" ] == rownames( TrophicEcol_means )[ i ]), "MH_comp" ], na.rm = T )
  TrophicEcol_means[ i, "Alt_Euc_comp" ] <- mean( complexity_scores[ which( complexity_scores[ , "TrophicEcology" ] == rownames( TrophicEcol_means )[ i ]), "Alt_Euc_comp" ], na.rm = T )
  TrophicEcol_means[ i, "Alt_MH_comp" ] <- mean( complexity_scores[ which( complexity_scores[ , "TrophicEcology" ] == rownames( TrophicEcol_means )[ i ]), "Alt_MH_comp" ], na.rm = T )
}
for( i in 1:nrow( HabitatEcol_means )){
  HabitatEcol_means[ i, "Euc_comp" ] <- mean( complexity_scores[ which( complexity_scores[ , "Habitat" ] == rownames( HabitatEcol_means )[ i ]), "Euc_comp" ], na.rm = T )
  HabitatEcol_means[ i, "MH_comp" ] <- mean( complexity_scores[ which( complexity_scores[ , "Habitat" ] == rownames( HabitatEcol_means )[ i ]), "MH_comp" ], na.rm = T )
  HabitatEcol_means[ i, "Alt_Euc_comp" ] <- mean( complexity_scores[ which( complexity_scores[ , "Habitat" ] == rownames( HabitatEcol_means )[ i ]), "Alt_Euc_comp" ], na.rm = T )
  HabitatEcol_means[ i, "Alt_MH_comp" ] <- mean( complexity_scores[ which( complexity_scores[ , "Habitat" ] == rownames( HabitatEcol_means )[ i ]), "Alt_MH_comp" ], na.rm = T )
}

# fit supplementary model of complexity score explaining Kipp's distance
kipps_data <- complexity_scores[ -which( is.na( complexity_scores$Kipps.dist )), ]

kipps_z <- z.scores( sqrt( kipps_data$Kipps.dist ))
comp_z <- z.scores( log10( kipps_data$Alt_Euc_comp ))
kipps_data_2 <- kipps_data[ -which( abs( kipps_z ) > 3 | abs( comp_z ) > 3 ), ] 
Alt_Euc_kipps <- pgls( sqrt( Kipps.dist ) ~ log10( Alt_Euc_comp ), 
                    comparative.data( species_tree, kipps_data_2, Binomial, vcv.dim = 3, na.omit = F ),
                    kappa = "ML" )
Alt_MH_kipps <- pgls( sqrt( Kipps.dist ) ~ log10( Alt_MH_comp ), 
                       comparative.data( species_tree, kipps_data_2, Binomial, vcv.dim = 3, na.omit = F ),
                       kappa = "ML" )

# PGLS models of ecological category no. and mean complexity ####
# isolate rows of main data frame which are sampled for foraging niche ("For" in object naming convention)
For_comp_scores <- complexity_scores[ -which( is.na( complexity_scores$ForagingEcology )), ]

# create and fill data object for use in PGLS analyses ("For_No_cats" == number of foraging niche categories occupied) )
For_No_cats <- as.data.frame( matrix( NA, nrow = length( unique( For_comp_scores$Order )), ncol = 4 ))
rownames( For_No_cats ) <- unique( For_comp_scores$Order ); colnames( For_No_cats ) <- c( "No_cats", "Mean_comp", "Species_richness", "Order" )
For_No_cats[ , "Order" ] <- rownames( For_No_cats )
for( i in 1:nrow( For_No_cats )){ # "No_cats" == number of categories occupied
  For_No_cats[ i, "No_cats" ] <- length( unique( For_comp_scores[ which( For_comp_scores$Order == rownames( For_No_cats )[ i ] ), "ForagingEcology" ] ) )
  For_No_cats[ i, "Mean_comp" ] <- mean( log10( For_comp_scores[ which( For_comp_scores$Order == rownames( For_No_cats )[ i ] ), "Alt_Euc_comp" ] ), na.rm = T )
  For_No_cats[ i, "Species_richness" ] <- model_data$Spec_rich[ which( model_data$Order == rownames( For_No_cats )[ i ] )]
}
# N.B. there is no need to explicitly remove Opisthocomiformes in this case, as it isn't sampled for foraging niche
# PGLS, number of occupied foraging niche categories as a predictor of mean subclade complexity
For_cat_no_pgls <- pgls( Mean_comp ~ No_cats, 
                         comparative.data( order_tree, For_No_cats, "Order", vcv.dim = 3 ),
                         kappa = "ML" )
# PGLS, number of occupied foraging niche categories as a predictor of subclade species richness ("spr")
For_spr_pgls <- pgls( Species_richness ~ No_cats, 
                      comparative.data( order_tree, For_No_cats, "Order", vcv.dim = 3 ),
                      kappa = "ML" )

# repeat with trophic niche categories
Tro_comp_scores <- complexity_scores[ -which( is.na( complexity_scores$TrophicEcology )), ]
Tro_No_cats <- as.data.frame( matrix( NA, nrow = length( unique( Tro_comp_scores$Order )), ncol = 4 ))
rownames( Tro_No_cats ) <- unique( Tro_comp_scores$Order ); colnames( Tro_No_cats ) <- c( "No_cats", "Mean_comp", "Species_richness", "Order" )
Tro_No_cats[ , "Order" ] <- rownames( Tro_No_cats )
# Opisthocomiformes must be explicitly removed in this case
Tro_No_cats <- Tro_No_cats[ -which( Tro_No_cats$Order == "Opisthocomiformes" ), ]

for( i in 1:nrow( Tro_No_cats )){
  Tro_No_cats[ i, "No_cats" ] <- length( unique( Tro_comp_scores[ which( Tro_comp_scores$Order == rownames( Tro_No_cats )[ i ] ), "TrophicEcology" ] ) )
  Tro_No_cats[ i, "Mean_comp" ] <- mean( log10( Tro_comp_scores[ which( Tro_comp_scores$Order == rownames( Tro_No_cats )[ i ] ), "Alt_Euc_comp" ] ), na.rm = T )
  Tro_No_cats[ i, "Species_richness" ] <- model_data$Spec_rich[ which( model_data$Order == rownames( Tro_No_cats )[ i ] )]
}

# PGLS, number of occupied trophic niche categories as a predictor of mean subclade complexity
Tro_cat_no_pgls <- pgls( Mean_comp ~ No_cats, 
                         comparative.data( order_tree, Tro_No_cats, "Order", vcv.dim = 3 ),
                         kappa = "ML" )
# PGLS, number of occupied trophic niche categories as a predictor of subclade species richness
Tro_spr_pgls <- pgls( Species_richness ~ No_cats, 
                      comparative.data( order_tree, Tro_No_cats, "Order", vcv.dim = 3 ),
                      kappa = "ML" )

# repeat with habitat types
Hab_comp_scores <- complexity_scores[ -which( is.na( complexity_scores$Habitat )), ]
Hab_No_cats <- as.data.frame( matrix( NA, nrow = length( unique( Hab_comp_scores$Order )), ncol = 4 ))
rownames( Hab_No_cats ) <- unique( Hab_comp_scores$Order ); colnames( Hab_No_cats ) <- c( "No_cats", "Mean_comp", "Species_richness", "Order" )
Hab_No_cats[ , "Order" ] <- rownames( Hab_No_cats )
# Opisthocomiformes must be explicitly removed in this case
Hab_No_cats <- Hab_No_cats[ -which( Hab_No_cats$Order == "Opisthocomiformes" ), ]

for( i in 1:nrow( Hab_No_cats )){
  Hab_No_cats[ i, "No_cats" ] <- length( unique( Hab_comp_scores[ which( Hab_comp_scores$Order == rownames( Hab_No_cats )[ i ] ), "Habitat" ] ) )
  Hab_No_cats[ i, "Mean_comp" ] <- mean( log10( Hab_comp_scores[ which( Hab_comp_scores$Order == rownames( Hab_No_cats )[ i ] ), "Alt_Euc_comp" ] ), na.rm = T )
  Hab_No_cats[ i, "Species_richness" ] <- model_data$Spec_rich[ which( model_data$Order == rownames( Hab_No_cats )[ i ] )]
}

# PGLS, number of occupied habitat type categories as a predictor of mean subclade complexity
Hab_cat_no_pgls <- pgls( Mean_comp ~ log10( No_cats ), 
                         comparative.data( order_tree, Hab_No_cats, "Order", vcv.dim = 3 ),
                         kappa = "ML" )
# PGLS, number of occupied habitat type categories as a predictor of subclade species richness
Hab_spr_pgls <- pgls( Species_richness ~ log10( No_cats ), 
                      comparative.data( order_tree, Hab_No_cats, "Order", vcv.dim = 3 ),
                      kappa = "ML" )

# Randomisation tests to establish null expectation for spr.vs.niche no. models ####
# custom function for random resampling data into X groups of size n1-nX
resampler <- function( data, group.sizes, group.names, nperm = 1000 ){
  # create object to hold resampled data
  resamples <- vector( "list", nperm )
  template <- vector( "list", length( group.sizes ))
  names( template ) <- group.names
  for( i in 1:length( template ) ){
    template[[ i ]] <- vector( "character", length = group.sizes[ i ] )
  }
  for( i in 1:length( resamples )){
    resamples[[ i ]] <- template
  }
  # resample data without replacement
  for( i in 1:length( resamples )){
    for( j in 1:length( resamples[[ i ]] )){
      temp_data <- data # duplicate to retain original between loops
      random_data <- vector( )
      while( length( random_data ) != length( resamples[[ i ]][[ j ]] )){
        selection <- round( runif( 1, 1, length( temp_data )), 0 ) # randomly select entry from data
        random_data <- c( random_data, temp_data[ selection ] ) # adjoin random selection to new vector 
        temp_data <- temp_data[ -selection ] # remove from data to prevent resampling with replication
      }
      resamples[[ i ]][[ j ]] <- random_data
    }
  }
  resamples
}

# resample foraging niche data
For_memberships <- vector( "numeric", length( unique( For_comp_scores$Order )))
names( For_memberships ) <- unique( For_comp_scores$Order )
for( i in 1:length( For_memberships )){
  For_memberships[ i ] <- length( which( For_comp_scores$Order == names( For_memberships)[ i ] ))
}
For_cat_resamp <- resampler( data = For_comp_scores$ForagingEcology, 
                             group.names = names( For_memberships ),
                             group.sizes = For_memberships, 
                             nperm = 1000 )
For_randotest_data <- as.data.frame( matrix( NA, ncol = 1002, nrow = nrow( For_No_cats )))
colnames( For_randotest_data ) <- c( "Order", "Species_richness", seq( 1, 1000, 1) )
rownames( For_randotest_data ) <- For_No_cats$Order
For_randotest_data$Order <- For_No_cats$Order #required for PGLS function
For_randotest_data$Species_richness <- For_No_cats$Species_richness
for( i in 3:ncol( For_randotest_data )){
  for( j in 1:nrow( For_randotest_data )){
    clade <- which( names( For_cat_resamp[[ i - 2 ]] ) == rownames( For_randotest_data )[ j ] )
    For_randotest_data[ j, i ] <- length( unique( For_cat_resamp[[ i - 2 ]][[ clade ]]))
  }
}
For_randotest_data <- comparative.data( order_tree, For_randotest_data, vcv.dim = 3, 
                                        names.col = Order )
For_p <- For_Int <- For_Slo <- For_R2 <- vector( "numeric", 1000 )
for( i in 3:ncol( For_randotest_data$data )){
  model <- pgls( Species_richness ~ log10( For_randotest_data$data[ ,i ]), For_randotest_data, 
                 lambda = "ML" )
  temp <- summary( model )
  For_p[ i - 2 ] <- temp$coefficients[ 2, 4 ]
  For_Int[ i - 2 ] <- model$model$coef[ 1 ]
  For_Slo[ i - 2 ] <- model$model$coef[ 2 ]
  For_R2[ i - 2 ] <- temp$adj.r.squared
}
For_p_p <- length( which( For_p <= summary( For_spr_pgls )$coefficients[ 4 ] )) / 1000
For_Int_p <- length( which( abs( For_Int ) >= For_spr_pgls$model$coefficients[ 1 ] )) / 1000
For_Slo_p <- length( which( abs( For_Slo ) >= For_spr_pgls$model$coefficients[ 2 ] )) / 1000
For_R2_p <- length( which( For_R2 >= as.vector( summary( For_spr_pgls )$adj.r.squared ))) / 1000

# resample trophic niche data
Tro_memberships <- vector( "numeric", length( unique( Tro_comp_scores$Order )))
names( Tro_memberships ) <- unique( Tro_comp_scores$Order )
for( i in 1:length( Tro_memberships )){
  Tro_memberships[ i ] <- length( which( Tro_comp_scores$Order == names( Tro_memberships)[ i ] ))
}
Tro_cat_resamp <- resampler( data = Tro_comp_scores$ForagingEcology, 
                             group.names = names( Tro_memberships ),
                             group.sizes = Tro_memberships, 
                             nperm = 1000 )
Tro_randotest_data <- as.data.frame( matrix( NA, ncol = 1002, nrow = nrow( Tro_No_cats )))
colnames( Tro_randotest_data ) <- c( "Order", "Species_richness", seq( 1, 1000, 1) )
rownames( Tro_randotest_data ) <- Tro_No_cats$Order
Tro_randotest_data$Order <- Tro_No_cats$Order #required for PGLS function
Tro_randotest_data$Species_richness <- Tro_No_cats$Species_richness
for( i in 3:ncol( Tro_randotest_data )){
  for( j in 1:nrow( Tro_randotest_data )){
    clade <- which( names( Tro_cat_resamp[[ i - 2 ]] ) == rownames( Tro_randotest_data )[ j ] )
    Tro_randotest_data[ j, i ] <- length( unique( Tro_cat_resamp[[ i - 2 ]][[ clade ]]))
  }
}
Tro_randotest_data <- comparative.data( order_tree, Tro_randotest_data, vcv.dim = 3, 
                                        names.col = Order )
Tro_p <- Tro_Int <- Tro_Slo <- Tro_R2 <- vector( "numeric", 1000 )
for( i in 3:ncol( Tro_randotest_data$data )){
  model <- pgls( Species_richness ~ Tro_randotest_data$data[ ,i ], Tro_randotest_data, 
                 lambda = "ML" )
  temp <- summary( model )
  Tro_p[ i - 2 ] <- temp$coefficients[ 2, 4 ]
  Tro_Int[ i - 2 ] <- model$model$coef[ 1 ]
  Tro_Slo[ i - 2 ] <- model$model$coef[ 2 ]
  Tro_R2[ i - 2 ] <- temp$adj.r.squared
}
Tro_p_p <- length( which( Tro_p <= summary( Tro_spr_pgls )$coefficients[ 4 ] )) / 1000
Tro_Int_p <- length( which( abs( Tro_Int ) >= Tro_spr_pgls$model$coefficients[ 1 ] )) / 1000
Tro_Slo_p <- length( which( abs( Tro_Slo ) >= Tro_spr_pgls$model$coefficients[ 2 ] )) / 1000
Tro_R2_p <- length( which( Tro_R2 >= as.vector( summary( Tro_spr_pgls )$adj.r.squared ))) / 1000

# resample trophic niche data
Hab_memberships <- vector( "numeric", length( unique( Hab_comp_scores$Order )))
names( Hab_memberships ) <- unique( Hab_comp_scores$Order )
for( i in 1:length( Hab_memberships )){
  Hab_memberships[ i ] <- length( which( Hab_comp_scores$Order == names( Hab_memberships)[ i ] ))
}
Hab_cat_resamp <- resampler( data = Hab_comp_scores$ForagingEcology, 
                             group.names = names( Hab_memberships ),
                             group.sizes = Hab_memberships, 
                             nperm = 1000 )
Hab_randotest_data <- as.data.frame( matrix( NA, ncol = 1002, nrow = nrow( Hab_No_cats )))
colnames( Hab_randotest_data ) <- c( "Order", "Species_richness", seq( 1, 1000, 1) )
rownames( Hab_randotest_data ) <- Hab_No_cats$Order
Hab_randotest_data$Order <- Hab_No_cats$Order #required for PGLS function
Hab_randotest_data$Species_richness <- Hab_No_cats$Species_richness
for( i in 3:ncol( Hab_randotest_data )){
  for( j in 1:nrow( Hab_randotest_data )){
    clade <- which( names( Hab_cat_resamp[[ i - 2 ]] ) == rownames( Hab_randotest_data )[ j ] )
    Hab_randotest_data[ j, i ] <- length( unique( Hab_cat_resamp[[ i - 2 ]][[ clade ]]))
  }
}
Hab_randotest_data <- comparative.data( order_tree, Hab_randotest_data, vcv.dim = 3, 
                                        names.col = Order )
Hab_p <- Hab_Int <- Hab_Slo <- Hab_R2 <- vector( "numeric", 1000 )
for( i in 3:ncol( Hab_randotest_data$data )){
  model <- pgls( Species_richness ~ log10( Hab_randotest_data$data[ ,i ] ), Hab_randotest_data, 
                 lambda = "ML" )
  temp <- summary( model )
  Hab_p[ i - 2 ] <- temp$coefficients[ 2, 4 ]
  Hab_Int[ i - 2 ] <- model$model$coef[ 1 ]
  Hab_Slo[ i - 2 ] <- model$model$coef[ 2 ]
  Hab_R2[ i - 2 ] <- temp$adj.r.squared
}
Hab_p_p <- length( which( Hab_p <= summary( Hab_spr_pgls )$coefficients[ 4 ] )) / 1000
Hab_Int_p <- length( which( abs( Hab_Int ) >= Hab_spr_pgls$model$coefficients[ 1 ] )) / 1000
Hab_Slo_p <- length( which( abs( Hab_Slo ) >= Hab_spr_pgls$model$coefficients[ 2 ] )) / 1000
Hab_R2_p <- length( which( Hab_R2 >= as.vector( summary( Hab_spr_pgls )$adj.r.squared ))) / 1000

# Additive PGLS models ####
# multiple PGLS, additive combination using mean complexity and Foraging niche data
For_add_pgls <- pgls( Species_richness ~ No_cats + Mean_comp, 
                      comparative.data( order_tree, For_No_cats, "Order", vcv.dim = 3 ),
                      kappa = "ML" )
# multiple PGLS, additive combination using mean complexity and Trophic niche data
Tro_add_pgls <- pgls( Species_richness ~ No_cats + Mean_comp, 
                      comparative.data( order_tree, Tro_No_cats, "Order", vcv.dim = 3 ),
                      kappa = "ML" )
# multiple PGLS, additive combination using mean complexity and Habitat type data
Hab_add_pgls <- pgls( Species_richness ~ log10( No_cats ) + Mean_comp, 
                      comparative.data( order_tree, Hab_No_cats, "Order", vcv.dim = 3 ),
                      kappa = "ML" )


# Supplementary analyses ####
# 1.) demonstrate that between-limb size difference isn't the only thing being captured in the Euclidean distance complexity metric
# standardise bone length in each limb pair to it's own mean, rather than the overall mean
forelimbs <- t( apply( species_means[ , 1:3 ], 1, Rel2Mean ))
hindlimbs <- t( apply( species_means[ , 4:6 ], 1, Rel2Mean ))
# define and fill object with complexity scores using alternative "alt" scaling
alt_scale <- vector( "numeric", nrow( species_means )); names( alt_scale ) <- rownames( species_means )
for( i in 1:length( alt_scale )){ 
  alt_scale[ i ] <- ProcDist( forelimbs[ i, ], hindlimbs[ i, ] )
}
# combine data into object useable with caper function
model_dat <- comparative.data( species_tree, names.col = Binomial, vcv.dim = 3, 
                               data.frame( Complexity = complexity_scores[ , "Euc_comp" ], alt_scale, Binomial = names( alt_scale ) ) )
# fit model
SI_model_1 <- pgls( log10( Complexity ) ~ log10( alt_scale ), data = model_dat, kappa = "ML" )

# 2.) prove that isometrically scaled versions of the same configuration net identical scores
scales <- c( 0.1, 0.25, 0.5, 1, 1.5, 2 ) # isometric scale factors
# object to contain data ("config" == limb bone configuration)
config <- matrix( NA, ncol = 6, nrow = length( scales ), 
                 dimnames = list( as.character( scales ), c( "Humerus", "Ulna", "CMC", "Femur", "TBT", "TMT" )))
config[ "1", ] <- c( 50, 60, 35, 60, 90, 70 ) # starting bird, scale factor = 1 
# scale "baseline" (i.e., *1) configuration to other scale factors
for( i in 1:nrow( config )){ 
  config[ i, ] <- config[ "1", ] * scales[ i ] 
}
# transform and calculate complexity scores from scaled configurations
SI_transformed <- t( apply( config, 1, Rel2Mean ))
SI_scores <- vector( "numeric", nrow( SI_transformed ))
for( i in 1:length( SI_scores )){ 
  SI_scores[ i ] <- ProcDist( SI_transformed[ i, 1:3 ], SI_transformed[ i, 4:6 ] ) 
} # scores are identical

# show that log-transformation makes isometric scale models yield different different scores
log_config <- log10( config ) 
log_SI_transformed <- t( apply( log_config, 1, Rel2Mean )) 
log_SI_scores <- vector( "numeric", nrow( log_SI_transformed ))
for( i in 1:length( log_SI_scores )){ 
  log_SI_scores[ i ] <- ProcDist( log_SI_transformed[ i, 1:3 ], log_SI_transformed[ i, 4:6 ] ) 
} # scores are different, log-transformation has had unwanted effect

# 3.) examine correlation of mean bone lengths and body mass
spec_means_SI <- apply( species_means, 1, mean )
spec_means_SI <- data.frame( spec_means_SI, rep( NA, length( spec_means_SI )), row.names = names( spec_means_SI ))
colnames( spec_means_SI ) <- c( "Mean_length", "Mass_g" )
for( i in 1:nrow( spec_means_SI )){ 
  spec_means_SI[ i, "Mass_g" ] <- complexity_scores[ which( complexity_scores[ , "Binomial" ] == rownames( spec_means_SI )[ i ] ), "Mass_g" ] 
}
SI_PGLS_model <- pgls( log10( Mean_length ^ 3 ) ~ log10( Mass_g ),
                       comparative.data( species_tree, data.frame( spec_means_SI, rownames( spec_means_SI )), names.col = rownames.spec_means_SI. ),
                       kappa = "ML" )

# 4.) correlation of Euclidean and Manhattan distance
EucMan_model <- pgls( Alt_MH_comp ~ Alt_Euc_comp, 
                      comparative.data( species_tree, complexity_scores, names.col = "Binomial", vcv.dim = 3, na.omit = F ),
                      kappa = "ML")

# Plotting ####
# SI Figure 1 - Isometric scaling - log(Mean bone length)~log(Body mass)
pdf( "SI_Figure_1.pdf" )
par( mar = c( 5 ,5.5, 2, 2 ) )
plot( x = log10( spec_means_SI[ , "Mass_g" ]), y = log10( spec_means_SI[ , "Mean_length" ] ^ 3), ylab = "log10 ( Mean bone length "^"3"~" )", xlab = "log10 ( Body mass / g )", pch = 20 )
abline( b = SI_PGLS_model[[ "model" ]][[ "coef" ]][ 2,1 ], a = SI_PGLS_model[[ "model" ]][[ "coef" ]][ 1, 1 ], col = "red" )
dev.off()

# SI Figure 2 - Complexity vs Kipp's distance
pdf( "SI_Figure_2.pdf" )
par( mar = c( 4, 4, 1, 1 ))
plot( sqrt( Kipps.dist ) ~ log10( Alt_Euc_comp ), 
      data = kipps_data_2, xlab = "", ylab = "", pch = 20 )
title( line = 2.25, xlab = expression( "log"[10]*"( Complexity score )" ), 
       ylab = expression( sqrt ( "Kipp's distance" ) ))
abline( a = Alt_Euc_kipps$model$coef[ 1 ], b = Alt_Euc_kipps$model$coef[ 2 ], col = "red" )
dev.off()

# SI Figure 3 - Randomisation tests, foraging niche
pdf( "SI_Figure_3A.pdf" )
par( mar = c( 3.5, 3.5, 1, 1 ), mgp = c( 1.25, 0.5, 0 ) )
hist( For_p, xlab = "", ylab = "", main = "", xlim = c( 0, 2.5e-5 ), ylim = c( 0, 800 ),
      probability = F, col = "lightblue", breaks = 30 )
title( ylab = "Frequency", xlab = "p-value", line = 2, cex.lab = 1.25 )
abline( v = summary( For_spr_pgls )$coefficients[ 2, 4 ], col = "red" )
lower_bound <- sort( For_p )[50]
upper_bound <- sort( For_p )[950]
abline( v = lower_bound, col = "gray", lwd = 1.5, lty = 2 )
abline( v = upper_bound, col = "gray", lwd = 1.5, lty = 2 )
box()
dev.off()
pdf( "SI_Figure_3B.pdf" )
par( mar = c( 3, 3, 1, 1 ), mgp = c( 1.25, 0.5, 0 ) )
hist( For_Int, xlab = "", ylab = "", main = "", xlim = c( 0, 1.2 ), ylim = c( 0, 120 ),
      probability = F, col = "lightblue", breaks = 30 )
title( ylab = "Frequency", xlab = "y-Intercept", line = 2, cex.lab = 1.25 )
abline( v = For_spr_pgls$model$coef[ 1 ], col = "red" )
lower_bound <- sort( For_Int )[50]
upper_bound <- sort( For_Int )[950]
abline( v = lower_bound, col = "gray", lwd = 1.5, lty = 2 )
abline( v = upper_bound, col = "gray", lwd = 1.5, lty = 2 )
box()
dev.off()
pdf( "SI_Figure_3C.pdf" )
par( mar = c( 3, 3, 1, 1 ), mgp = c( 1.25, 0.5, 0 ) )
hist( For_Slo, xlab = "", ylab = "", main = "", xlim = c( 0, 2 ), ylim = c( 0, 300 ),
      probability = F, col = "lightblue", breaks = 30 )
title( ylab = "Frequency", xlab = "Slope", line = 2, cex.lab = 1.25 )
abline( v = For_spr_pgls$model$coef[ 2 ], col = "red" )
lower_bound <- sort( For_Slo )[50]
upper_bound <- sort( For_Slo )[950]
abline( v = lower_bound, col = "gray", lwd = 1.5, lty = 2 )
abline( v = upper_bound, col = "gray", lwd = 1.5, lty = 2 )
box()
dev.off()
pdf( "SI_Figure_3D.pdf" )
par( mar = c( 3, 3, 1, 1 ), mgp = c( 1.25, 0.5, 0 ) )
hist( For_R2, xlab = "", ylab = "", main = "", xlim = c( 0, 0.7 ), ylim = c( 0, 300 ),
      probability = F, col = "lightblue", breaks = 30 )
title( ylab = "Frequency", xlab = expression( "Adjusted R"[2] ), line = 2, cex.lab = 1.25 )
abline( v = summary( For_spr_pgls )$adj.r.squared, col = "red" )
lower_bound <- sort( For_R2 )[50]
upper_bound <- sort( For_R2 )[950]
abline( v = lower_bound, col = "gray", lwd = 1.5, lty = 2 )
abline( v = upper_bound, col = "gray", lwd = 1.5, lty = 2 )
box()
dev.off()

# SI Figure 4 - Randomsiation tests, trophic niche
pdf( "SI_Figure_4A.pdf" )
par( mar = c( 3, 3, 1, 1 ), mgp = c( 1.25, 0.5, 0 ) )
hist( Tro_p, xlab = "", ylab = "", main = "", xlim = c( 0, 1.5e-4 ), ylim = c( 0, 300 ),
      probability = F, col = "lightblue", breaks = 20 )
title( ylab = "Frequency", xlab = "p-value", line = 2, cex.lab = 1.25 )
abline( v = summary( Tro_spr_pgls )$coefficients[ 2,4 ], col = "red" )
lower_bound <- sort( Tro_p )[50]
upper_bound <- sort( Tro_p )[950]
abline( v = lower_bound, col = "gray", lwd = 1.5, lty = 2 )
abline( v = upper_bound, col = "gray", lwd = 1.5, lty = 2 )
box()
dev.off()
pdf( "SI_Figure_4B.pdf" )
par( mar = c( 3, 3, 1, 1 ), mgp = c( 1.25, 0.5, 0 ) )
hist( Tro_Int, xlab = "", ylab = "", main = "", xlim = c( 0, 1.25 ), ylim = c( 0, 300 ),
      probability = F, col = "lightblue", breaks = 50 )
title( ylab = "Frequency", xlab = "y-Intercept", line = 2, cex.lab = 1.25 )
abline( v = Tro_spr_pgls$model$coef[ 1 ], col = "red" )
lower_bound <- sort( Tro_Int )[50]
upper_bound <- sort( Tro_Int )[950]
abline( v = lower_bound, col = "gray", lwd = 1.5, lty = 2 )
abline( v = upper_bound, col = "gray", lwd = 1.5, lty = 2 )
box()
dev.off()
pdf( "SI_Figure_4C.pdf" )
par( mar = c( 3, 3, 1, 1 ), mgp = c( 1.25, 0.5, 0 ) )
hist( Tro_Slo, xlab = "", ylab = "", main = "", xlim = c( 0, 0.4 ), ylim = c( 0, 500 ),
      probability = F, col = "lightblue", breaks = 30 )
title( ylab = "Frequency", xlab = "Slope", line = 2, cex.lab = 1.25 )
abline( v = Tro_spr_pgls$model$coef[ 2 ], col = "red" )
lower_bound <- sort( Tro_Slo )[50]
upper_bound <- sort( Tro_Slo )[950]
abline( v = lower_bound, col = "gray", lwd = 1.5, lty = 2 )
abline( v = upper_bound, col = "gray", lwd = 1.5, lty = 2 )
box()
dev.off()
pdf( "SI_Figure_4D.pdf" )
par( mar = c( 3, 3, 1, 1 ), mgp = c( 1.25, 0.5, 0 ) )
hist( Tro_R2, xlab = "", ylab = "", main = "", xlim = c( 0, 0.7 ), ylim = c( 0, 300 ),
      probability = F, col = "lightblue", breaks = 30 )
title( ylab = "Frequency", xlab = expression( "Adjusted R"[2] ), line = 2, cex.lab = 1.25 )
abline( v = summary( Tro_spr_pgls )$adj.r.squared, col = "red" )
lower_bound <- sort( Tro_R2 )[50]
upper_bound <- sort( Tro_R2 )[950]
abline( v = lower_bound, col = "gray", lwd = 1.5, lty = 2 )
abline( v = upper_bound, col = "gray", lwd = 1.5, lty = 2 )
box()
dev.off()

# SI Figure 5 - Randomisation tests, habitat type
pdf( "SI_Figure_5A.pdf" )
par( mar = c( 3, 3, 1, 1 ), mgp = c( 1.25, 0.5, 0 ) )
hist( Hab_p, xlab = "", ylab = "", main = "", xlim = c( 0, 4e-5 ), ylim = c( 0, 1000 ),
      probability = F, col = "lightblue", breaks = 30 )
title( ylab = "Frequency", xlab = "p-value", line = 2, cex.lab = 1.25 )
abline( v = summary( Hab_spr_pgls )$coefficients[ 2,4 ], col = "red" )
lower_bound <- sort( Hab_p )[50]
upper_bound <- sort( Hab_p )[950]
abline( v = lower_bound, col = "gray", lwd = 1.5, lty = 2 )
abline( v = upper_bound, col = "gray", lwd = 1.5, lty = 2 )
box()
dev.off()
pdf( "SI_Figure_5B.pdf" )
par( mar = c( 3, 3, 1, 1 ), mgp = c( 1.25, 0.5, 0 ) )
hist( Hab_Int, xlab = "", ylab = "", main = "", xlim = c( 0, 1), ylim = c( 0, 100 ),
      probability = F, col = "lightblue", breaks = 30 )
title( ylab = "Frequency", xlab = "y-Intercept", line = 2, cex.lab = 1.25 )
abline( v = Hab_spr_pgls$model$coef[ 1 ], col = "red" )
lower_bound <- sort( Hab_Int )[50]
upper_bound <- sort( Hab_Int )[950]
abline( v = lower_bound, col = "gray", lwd = 1.5, lty = 2 )
abline( v = upper_bound, col = "gray", lwd = 1.5, lty = 2 )
box()
dev.off()
pdf( "SI_Figure_5C.pdf" )
par( mar = c( 3, 3, 1, 1 ), mgp = c( 1.25, 0.5, 0 ) )
hist( Hab_Slo, xlab = "", ylab = "", main = "", xlim = c( 0, 2 ), ylim = c( 0, 250 ),
      probability = F, col = "lightblue", breaks = 30 )
title( ylab = "Frequency", xlab = "Slope", line = 2, cex.lab = 1.25 )
abline( v = Hab_spr_pgls$model$coef[ 2 ], col = "red" )
lower_bound <- sort( Hab_Slo )[50]
upper_bound <- sort( Hab_Slo )[950]
abline( v = lower_bound, col = "gray", lwd = 1.5, lty = 2 )
abline( v = upper_bound, col = "gray", lwd = 1.5, lty = 2 )
box()
dev.off()
pdf( "SI_Figure_5D.pdf" )
par( mar = c( 3, 3, 1, 1 ), mgp = c( 1.25, 0.5, 0 ) )
hist( Hab_R2, xlab = "", ylab = "", main = "", xlim = c( 0, 0.7 ), ylim = c( 0, 250 ),
      probability = F, col = "lightblue", breaks = 30 )
title( ylab = "Frequency", xlab = expression( "Adjusted R"[2] ), line = 2, cex.lab = 1.25 )
abline( v = summary( Hab_spr_pgls )$adj.r.squared, col = "red" )
lower_bound <- sort( Hab_R2 )[50]
upper_bound <- sort( Hab_R2 )[950]
abline( v = lower_bound, col = "gray", lwd = 1.5, lty = 2 )
abline( v = upper_bound, col = "gray", lwd = 1.5, lty = 2 )
box()
dev.off()

# SI Figure 6 - Radial and Ulnar lengths
pdf( "SI_Figure_6.pdf" )
plot( x = ulna, y = radius, xlab = "Ulnar length / mm", ylab = "Radial length / mm", pch = 20 )
abline( b = phy_model[[ "RMA.beta" ]][ 2 ], a = phy_model[[ "RMA.beta" ]][ 1 ], col = "red" )
dev.off()

# SI Figure 7 - species-level phylogeny and residual complexity scores
my_pal <- colorRampPalette( c( "#000080", "#56b3e9", "#e69d00", "#d55e00" ))
a <- as.vector( complexity_scores[ , "Alt_Euc_comp" ] ); names( a ) <- rownames( complexity_scores )
pdf( "SI_Figure_7.pdf" )
plotBranchbyTrait( tree = ladderize( species_tree ), x = a, mode = "tips", palette = my_pal, 
                   edge.width = 0.5, cex = c( 0.07, 0.5 ), legend = 15, title = "Complexity score", show.tip.label = T )
dev.off()

# SI Figure 8 - Alternative scaling test 
pdf( "SI_Figure_8.pdf" )
plot( x = log10( alt_scale ), y = log10( complexity_scores[ , "Euc_comp" ] ), xlab = "Alternative scaling", ylab = "Original scaling", pch = 20 )
abline( a = 0, b = 1, lty = 2, col = "grey" )
abline( a = SI_model$model$coef[ 1 ], b = SI_model$model$coef[ 2 ], col = "red" )
dev.off()

# SI Figure 9 - Manhattan vs Euclidean complexity index 
pdf( "SI_Figure_9.pdf" )
plot( x = complexity_scores[ , "Alt_Euc_comp" ], y = complexity_scores[ , "Alt_MH_comp" ], xlab = "Complexity - Euclidean distance", ylab = "Complexity - Manhattan distance", pch = 20 )
abline( a = EucMan_model$model$coef[ 1 ], b = EucMan_model$model$coef[ 2 ], col = "red" )
dev.off()

# Figure 1 - plots of limb morphology utilised in complexity calculations
triplot_fore <- alt_model[["resid"]][ , 1:3 ]
triplot_hind <- alt_model[["resid"]][ , 4:6 ]
colnames( triplot_fore ) <- colnames( triplot_hind ) <- c( "Autopod", "Stylopod", "Zeugopod" )
triplot_ref <- as.data.frame( rbind( triplot_fore, triplot_hind ))
triplot_ref$Key <- c( rep( 1, nrow( alt_model[["resid"]] )), rep( 2, nrow( alt_model[["resid"]] )))


pdf( "Figure_1a.pdf", height = 2.5, width = 2.5, "cm" )
par( mar = c( 3.5, 3.5, 0.5, 0.5 ), mgp = c( 1.25, 0.25, 0 ))
windowsFont( "Arial" )
col_vals <- col2rgb( "#56b3e9" )/255
plot( x = triplot_ref[ which( triplot_ref$Key == 1 ), 1 ], y = triplot_ref[ which( triplot_ref$Key == 1 ), 2 ], xlab = "", ylab = "",
      col = rgb( red = col_vals[ 1 ], green = col_vals[ 2 ], blue = col_vals[ 3 ], alpha = 0.35 ), pch = 20, cex = 0.6, cex.axis = 0.6, tck = -0.025 )
title( xlab = "Autopod", ylab = "Stylopod", line = 1.5, cex.lab = 0.6 )
col_vals <- col2rgb( "#d55e00" )/255
points( x = triplot_ref[ which( triplot_ref$Key == 2 ), 1 ], y = triplot_ref[ which( triplot_ref$Key == 2 ), 2 ],
        col = rgb( red = col_vals[ 1 ], green = col_vals[ 2 ], blue = col_vals[ 3 ], alpha = 0.25 ), pch = 20, cex = 0.6 )
legend( x = "topleft", legend = c( "Fore", "Hind" ), fill = c( "#56b3e9", "#d55e00" ), cex = 0.6, bty = "n" )
dev.off()
pdf( "Figure_1b.pdf", height = 2.5, width = 2.5, "cm" )
par( mar = c( 3.5, 3.5, 0.5, 0.5 ), mgp = c( 1.25, 0.25, 0 ))
windowsFont( "Arial" )
col_vals <- col2rgb( "#56b3e9" )/255
plot( x = triplot_ref[ which( triplot_ref$Key == 1 ), 1 ], y = triplot_ref[ which( triplot_ref$Key == 1 ), 3 ], xlab = "", ylab = "",
      col = rgb( red = col_vals[ 1 ], green = col_vals[ 2 ], blue = col_vals[ 3 ], alpha = 0.35 ), pch = 20, cex = 0.6, cex.axis = 0.6, tck = -0.025 )
title( xlab = "Autopod", ylab = "Zeugopod", line = 1.5, cex.lab = 0.6 )
col_vals <- col2rgb( "#d55e00" )/255
points( x = triplot_ref[ which( triplot_ref$Key == 2 ), 1 ], y = triplot_ref[ which( triplot_ref$Key == 2 ), 3 ],
        col = rgb( red = col_vals[ 1 ], green = col_vals[ 2 ], blue = col_vals[ 3 ], alpha = 0.25 ), pch = 20, cex = 0.6 )
legend( x = "topleft", legend = c( "Fore", "Hind" ), fill = c( "#56b3e9", "#d55e00" ), cex = 0.6, bty = "n" )
dev.off()
pdf( "Figure_1c.pdf", height = 2.5, width = 2.5, "cm" )
par( mar = c( 3.5, 3.5, 0.5, 0.5 ), mgp = c( 1.25, 0.25, 0 ))
windowsFont( "Arial" )
col_vals <- col2rgb( "#56b3e9" )/255
plot( x = triplot_ref[ which( triplot_ref$Key == 1 ), 2 ], y = triplot_ref[ which( triplot_ref$Key == 1 ), 3 ], xlab = "", ylab = "",
      col = rgb( red = col_vals[ 1 ], green = col_vals[ 2 ], blue = col_vals[ 3 ], alpha = 0.35 ), pch = 20, cex = 0.6, cex.axis = 0.6, tck = -0.025 )
title( xlab = "Stylopod", ylab = "Zeugopod", line = 1.5, cex.lab = 0.6 )
col_vals <- col2rgb( "#d55e00" )/255
points( x = triplot_ref[ which( triplot_ref$Key == 2 ), 2 ], y = triplot_ref[ which( triplot_ref$Key == 2 ), 3 ],
        col = rgb( red = col_vals[ 1 ], green = col_vals[ 2 ], blue = col_vals[ 3 ], alpha = 0.25 ), pch = 20, cex = 0.6 )
legend( x = "topleft", legend = c( "Fore", "Hind" ), fill = c( "#56b3e9", "#d55e00" ), cex = 0.6, bty = "n" )
dev.off()

# Figure 2 - Body mass and complexity score
pdf( "Figure_2.pdf", height = 7, width = 3.5, "cm" )
par( mar = c( 3.5, 3.5, 0.5, 0.5 ), mgp = c( 1.25, 0.25, 0 ), mfrow = c( 2, 1 ), cex.axis = 0.6 )
#pdf( "Figure_2A.pdf" )
plot( x = log10( complexity_scores[ , "Mass_g" ] ), y = log10( complexity_scores[ , "Alt_Euc_comp" ] ), 
      xlab = "", ylab = "", pch = 20, cex = 0.5, tck = -0.025 )
title( xlab = expression( "log"[10]* "( Body mass / g )" ), ylab = expression( "log"[10]*"( Residual complexity score )" ),
       line = 1.75, cex.lab = 0.6 )
abline( b = AltEuc_v_mass[[ "model" ]][[ "coef" ]][ 2, 1 ], a = AltEuc_v_mass[[ "model" ]][[ "coef" ]][ 1, 1 ], col = "#000080", lwd = 2 )
#dev.off()
#plot( "n" )
#pdf( "Figure_2B.pdf" )
plot( x = log10( complexity_scores[ , "Mass_g" ] ), y = log10( complexity_scores[ , "Euc_comp" ] ),
      xlab = "", ylab = "", pch = 20, cex = 0.5, tck = -0.025 )
title( xlab = expression( "log"[10]* "( Body mass / g )" ), ylab = expression( "log"[10]*"( Complexity score )" ), 
       line = 1.75, cex.lab = 0.6 )
abline( b = Euc_v_mass[[ "model" ]][[ "coef" ]][ 2, 1 ], a = Euc_v_mass[[ "model" ]][[ "coef" ]][ 1, 1 ], col = "#000080", lwd = 2 )
dev.off()

# Figure 3 - ordinal-level mean residual complexity, and phylogeny
my_pal <- colorRamp( c( "#000080", "#56b3e9", "#e69d00", "#d55e00" )) # define palette, same as scale for species tree
values_scaled <- ( model_data[ , "Alt_Euc_comp" ] - min( model_data[ , "Alt_Euc_comp" ] ) ) / max( model_data[ , "Alt_Euc_comp" ] - min( model_data[ , "Alt_Euc_comp" ] ) ) # scale mean complexity between 0-1
colour_temp <- rgb( my_pal( values_scaled ), maxColorValue = 255 ); names( colour_temp ) <- rownames( model_data ) # define where in the continuous colour palette these values lie, converting rbg to hex
my_colours <- vector( "character", length( colour_temp )); names( my_colours ) <- keep.tip( order_tree, rownames( model_data ))[[ "tip.label" ]] # ensure order of colours corresponds to order in "tree[["tip.label"]]"
for( i in 1:length( my_colours )){
  my_colours[ i ] <- colour_temp[ which( names( colour_temp ) == names( my_colours )[ i ] )]
}

plot_tree <- ladderize( keep.tip( order_tree, model_data$Order ))
plot_data <- vector( "list", length( plot_tree$tip.label ))
names( plot_data ) <- plot_tree$tip.label
for( i in 1:length( plot_data )){
  plot_data[[ i ]] <- complexity_scores$Alt_Euc_comp[ which( complexity_scores$Order == names( plot_data )[ i ])]
}
#plot_data <- plot_data[ -which( names( plot_data ) == "Opisthocomiformes" ) ]

pdf( "Figure_3.pdf", height = 5, width = 7, "cm" )
par( mar = c( 3.5, 3.5, 0.5, 0.5 ), mgp = c( 1.25, 0.25, 0 ), cex.axis = 0.6, cex.lab = 0.6 )
windowsFont( "Arial" )
plotTree.boxplot( tree = plot_tree, x = plot_data,
                  args.boxplot = list( col = my_colours, pch = 20, cex = 0.5, xlab = "Complexity score", 
                                       xlim = c( 0, ( 1.1 * max( complexity_scores$Alt_Euc_comp )))),
                  args.plotTree = list( fsize = 0.5, lwd = 1.25, ftype = "reg" ) )
dev.off()

# Figure 4 - correlations of mean residual complexity and species richness
dev.off() # make sure no unwanted graphical parameters are hanging around from phylogenetic plots

require(ggplot2)
pdf( "Figure_4.pdf", height = 3.25, width = 3.25, "cm" )
par( mar = c( 3.5, 3.5, 0.5, 0.5 ), mgp = c( 1.25, 0.25, 0 ), cex.axis = 0.6 )
windowsFont( "Arial" )
ggplot( model_data, aes( x = log10(Alt_Euc_comp), y = Spec_rich )) +
  geom_point( cex = 0.6 ) +
  labs( x = expression( "log"[10]*"( Mean complexity )" ), y = expression( "log"[10]*"( Species richness )" ), cex.lab = 0.6 ) +
  theme( axis.title = element_text( size = 7 ), axis.text = element_text( size = 7 )) +
  geom_segment( aes( x = min( log10(Alt_Euc_comp)), xend = max( log10(Alt_Euc_comp)), 
                     y = (div_Alt_Euc[[ "model" ]][[ "coef" ]][ 2, 1 ]*min( log10(Alt_Euc_comp)))+div_Alt_Euc[[ "model" ]][[ "coef" ]][ 1, 1 ],
                     yend = (div_Alt_Euc[[ "model" ]][[ "coef" ]][ 2, 1 ]*max( log10(Alt_Euc_comp)))+div_Alt_Euc[[ "model" ]][[ "coef" ]][ 1, 1 ]), color = "#56b3e9" ) +
  geom_smooth( method = "glm", fill = "lightblue", color = NA, fullrange = T )
dev.off()

# Figure 5 - correlation between foraging niche occupation and mean complexity
pdf( "Figure_5.pdf", width = 7, height = 7, "cm" )
par( mar = c( 2.5, 3.75, 3, 1 ), mfrow = c( 3, 2 ), mgp = c( 1.25, 0.45, 0 ), cex.axis = 0.7, tck = -0.025 )
boxplot( Mean_comp ~ No_cats, data = For_No_cats, xlab = "", ylab = "", col = "#d55e00" )
title( xlab = "Number of occupied foraging niches", line = 1.5, cex.lab = 0.7 )
title( y = expression( "log"[10]*"( Mean complexity )" ), line = 2, cex.lab = 0.7 )
title( main = "Mean complexity", line = 2, cex.lab = 0.7 )
boxplot( Species_richness ~ No_cats, data = For_No_cats, xlab = "", ylab = "", col = "#d55e00" )
title( xlab = "Number of occupied foraging niches", line = 1.5, cex.lab = 0.7 )
title( y = expression( "log"[10]*"( Species richness )" ), line = 2, cex.lab = 0.7 )
title( main = "Species richness", line = 2, cex.lab = 0.7 )
par( mar = c( 2.5, 3.75, 1, 1 ))
boxplot( Mean_comp ~ No_cats, data = Tro_No_cats, xlab = "", ylab = "", col = "#56b3e9" )
title( xlab = "Number of occupied trophic niches", line = 1.5, cex.lab = 0.7 )
title( y = expression( "log"[10]*"( Mean complexity )" ), line = 2, cex.lab = 0.7 )
boxplot( Species_richness ~ No_cats, data = Tro_No_cats, xlab = "", ylab = "", col = "#56b3e9" )
title( xlab = "Number of occupied trophic niches", line = 1.5, cex.lab = 0.7 )
title( y = expression( "log"[10]*"( Species richness )" ), line = 2, cex.lab = 0.7 )
boxplot( Mean_comp ~ No_cats, data = Hab_No_cats, xlab = "", ylab = "", col = "#e69d00" )
title( xlab = "Number of occupied habitat types", line = 1.5, cex.lab = 0.7 )
title( y = expression( "log"[10]*"( Mean complexity )" ), line = 2, cex.lab = 0.7 )
boxplot( Species_richness ~ No_cats, data = Hab_No_cats, xlab = "", ylab = "", col = "#e69d00" )
title( xlab = "Number of occupied habitat types", line = 1.4, cex.lab = 0.7 )
title( y = expression( "log"[10]*"( Species richness )" ), line = 2, cex.lab = 0.7 )
dev.off()
